# Supplementary material for: Linking Incomplete Reprogramming to the Improved Pluripotency of Murine Embryonal Carcinoma Cell-Derived Pluripotent Stem Cells
Source: PLoS One. 2010 Apr 26;5(4):e10320. doi: 10.1371/journal.pone.0010320 (PMC2859941; doi:10.1371/journal.pone.0010320)
Supplement: Dataset S1 — Normalized Microarray Expression Data for GeneSet A. (0.87 MB XLS) [file pone.0010320.s004.xls]

## Sheet: net
ID	P19-1	P19-2	P19-3	R1-1	R1-2	R1-3	N7P8-1	N7P8-2	N7P8-3	P19_mean	R1_mean	N7P8_mean	P19_std	R1_std	N7P8_std	p_value	max_fold	1vs2	2vs3	1vs3	fold_1vs2	fold_2vs3	fold_1vs3	RefSeq_ID	Gene_Symbol	Gene_description
10593332	314.087	332.187	301.689	8.3813	7.5876	7.4858	252.423	287.146	230.763	315.988	7.8182	256.777	10.7726	10.7726	10.7726	2.1224e-06	40.4169	1	1	0	40.4169	0.0304474	1.23059	NM_133217	Bco2	beta-carotene oxygenase 2
10582545	142.34	145.686	219.278	5.7144	6.8269	5.6593	108.385	207.697	91.6181	169.102	6.0669	135.9	25.447	25.447	25.447	0.0089235	27.8728	1	0	0	27.8728	0.0446424	1.24431	D10049	Mela	melanoma antigen
10462922	371.269	411.173	501.773	15.6914	15.4232	15.4664	102.155	87.2825	68.3491	428.071	15.527	85.9289	22.9954	22.9954	22.9954	3.1392e-05	27.5695	1	0	1	27.5695	0.180696	4.98169	NM_019588	Plce1	phospholipase C, epsilon 1
10541354	1902.13	2003.49	2192.86	73.2167	71.1331	104.055	988.201	914.703	880.012	2032.83	82.8018	927.639	52.8819	52.8819	52.8819	6.5773e-07	24.5505	1	1	1	24.5505	0.0892608	2.1914	NM_175628	A2m	alpha-2-macroglobulin
10564163	626.6	620.647	467.95	20.1709	19.3528	32.1996	437.919	485.259	432.729	571.732	23.9077	451.969	31.5816	31.5816	31.5816	4.2206e-05	23.9141	1	1	0	23.9141	0.0528968	1.26498	NR_002895	Snord116	small nucleolar RNA, C/D box 116 cluster
10564161	623.813	624.315	469.662	20.2716	19.8783	32.6837	434.927	486.009	435.383	572.597	24.2779	452.106	31.3791	31.3791	31.3791	4.054e-05	23.5851	1	1	0	23.5851	0.0536995	1.26651	NR_002895	Snord116	small nucleolar RNA, C/D box 116 cluster
10483381	846.708	886.139	935.997	48.0612	42.5976	50.2754	539.807	462.683	474.232	889.615	46.978	492.241	20.4072	20.4072	20.4072	3.4031e-07	18.9368	1	1	1	18.9368	0.095437	1.80728	NM_016866	Stk39	serine/threonine kinase 39, STE20/SPS1 homolog (yeast)
10564177	418.026	402.741	309.312	17.5272	17.9744	30.887	286.027	331.187	278.789	376.693	22.1295	298.668	21.9275	21.9275	21.9275	6.3502e-05	17.0222	1	1	0	17.0222	0.0740941	1.26125	AF241256	Snord116	small nucleolar RNA, C/D box 116 cluster
10500283	276.257	277.305	298.877	17.1424	16.9484	22.2624	79.7698	79.3215	90.1553	284.147	18.7844	83.0822	4.8267	4.8267	4.8267	4.7988e-08	15.1267	1	1	1	15.1267	0.226094	3.42007	NM_011797	Car14	carbonic anhydrase 14
10561153	295.917	290.231	349.638	19.9329	22.3893	22.1327	97.4838	108.046	71.6468	311.929	21.485	92.3921	12.5922	12.5922	12.5922	8.3944e-06	14.5185	1	0	1	14.5185	0.232542	3.37614	NM_001081148	Cyp2b23	cytochrome P450, family 2, subfamily b, polypeptide 2
10345436	350.947	457.329	688.981	42.5303	29.548	32.0051	104.76	101.547	141.121	499.086	34.6945	115.809	58.1235	58.1235	58.1235	0.0028293	14.3852	1	0	1	14.3852	0.299583	4.30954	X16670	LOC280487	pol polyprotein
10446777	257.436	288.249	287.315	18.1942	19.1704	20.8171	68.3363	61.1864	60.5712	277.667	19.3939	63.3646	6.0329	6.0329	6.0329	1.8383e-07	14.3172	1	1	1	14.3172	0.306068	4.38205	NM_020578	Ehd3	EH-domain containing 3
10529875	141.466	150.104	125.269	10.6174	10.6715	8.0035	81.3895	88.2809	91.1992	138.946	9.7641	86.9565	4.5542	4.5542	4.5542	3.0571e-06	14.2303	1	1	1	14.2303	0.112287	1.59788	NM_001077398	Ldb2	LIM domain binding 2
10557177	226.904	224.602	226.24	14.8861	17.6145	26.9926	56.8375	54.0964	55.3239	225.916	19.831	55.4192	2.2014	2.2014	2.2014	1.7137e-09	11.392	1	1	1	11.392	0.357836	4.07649	NM_008855	Prkcb	protein kinase C, beta
10379489	247.228	227.711	216.291	19.1299	19.6864	22.796	82.4279	67.8483	81.2745	230.41	20.5375	77.1835	5.9099	5.9099	5.9099	6.8372e-07	11.219	1	1	1	11.219	0.266087	2.98522	NM_029537	Tmem98	transmembrane protein 98
10435271	296.626	260.961	232.621	28.439	26.9288	27.2556	313.51	359.54	371.202	263.403	27.5411	348.084	14.7563	14.7563	14.7563	1.2371e-05	12.6387	1	1	0	9.56399	0.0791219	0.756721	NM_175256	Heg1	HEG homolog 1 (zebrafish)
10538247	141.482	117.862	103.543	13.8537	12.4853	11.7723	76.3301	70.1106	89.4972	120.962	12.7038	78.6459	7.1968	7.1968	7.1968	0.00012212	9.52173	1	1	0	9.52173	0.161532	1.53806	NM_023456	Npy	neuropeptide Y
10512279	175.983	165.194	160.684	18.2096	19.5085	15.2192	40.7419	28.28	29.4527	167.287	17.6458	32.8249	3.5589	3.5589	3.5589	1.728e-07	9.48027	1	0	1	9.48027	0.537574	5.09634	NM_001136056	Cntfr	ciliary neurotrophic factor receptor
10458685	156.366	172.001	174.854	14.3085	16.3676	22.8909	32.4285	35.0643	27.4535	167.74	17.8556	31.6488	3.8598	3.8598	3.8598	2.709e-07	9.39426	1	0	1	9.39426	0.564179	5.30005	ENSMUST00000097589	Jakmip2	janus kinase and microtubule interacting protei
10575799	518.202	544.75	520.744	49.6565	54.4334	65.0546	494.368	363.923	394.538	527.899	56.3815	417.61	23.4043	23.4043	23.4043	1.82e-05	9.36297	1	1	0	9.36297	0.13501	1.2641	NM_172285	Plcg2	phospholipase C, gamma 2
10538590	127.569	108.236	122.983	12.1927	13.1691	13.293	116.494	124.743	106.683	119.596	12.8849	115.973	4.5234	4.5234	4.5234	4.4476e-06	9.28186	1	1	0	9.28186	0.111102	1.03124	ENSMUST00000031817	Herc5	hect domain and RLD 5
10473312	282.612	277.769	199.656	20.8813	22.4897	41.0924	144.337	143.333	160.106	253.345	28.1545	149.259	16.2703	16.2703	16.2703	0.00020376	8.9984	1	1	1	8.9984	0.188629	1.69736	NM_175514	Fam171b	family with sequence similarity 171, member B
10510254	149.194	147.256	214.227	19.3547	20.3403	17.7057	102.363	114.566	106.688	170.226	19.1336	107.872	12.8802	12.8802	12.8802	0.00050184	8.8967	1	1	0	8.8967	0.177373	1.57803	NM_010244	Fv1	Friend virus susceptibility 1
10361771	278.335	314.824	377.005	36.6772	34.5415	38.3119	56.4973	72.0622	55.9067	323.388	36.5102	61.4887	16.9196	16.9196	16.9196	3.5581e-05	8.85747	1	0	1	8.85747	0.593771	5.25931	NM_009538	Plagl1	pleiomorphic adenoma gene-like 1
10592251	76.8466	81.4465	61.4193	8.9299	7.5959	8.8858	15.5171	17.6097	13.2964	73.2375	8.4705	15.4744	3.5788	3.5788	3.5788	2.5711e-05	8.64618	1	0	1	8.64618	0.547388	4.73282	NM_001029838	Pknox2	Pbx/knotted 1 homeobox 2
10607972	74.8458	79.1381	73.9824	8.0809	7.9529	11.0098	8.689	8.8262	8.5568	75.9888	9.0145	8.6907	1.0869	1.0869	1.0869	1.3036e-08	8.74369	1	0	1	8.42962	1.03726	8.74369	NM_011419	Jarid1d	jumonji, AT rich interactive domain 1D (Rbp2 like)
10595695	107.119	86.8191	90.7691	11.6406	11.8086	11.8684	24.6778	20.145	22.7567	94.9024	11.7725	22.5265	3.667	3.667	3.667	7.2493e-06	8.06136	1	0	1	8.06136	0.522607	4.21292	NM_009573	Zic1	zinc finger protein of the cerebellum 1
10351504	74.231	73.4184	52.8269	7.5346	8.4385	9.4217	52.6156	64.5041	55.9342	66.8254	8.4649	57.6847	4.5419	4.5419	4.5419	0.00020637	7.89441	1	1	0	7.89441	0.146744	1.15846	AK161191	AI506816	expressed sequence AI506816
10546631	242.461	258.555	288.981	26.1573	27.2348	47.1331	99.8603	85.1031	71.7327	263.332	33.5084	85.5654	9.9755	9.9755	9.9755	8.1736e-06	7.8587	1	0	1	7.8587	0.391612	3.07756	NM_145148	Frmd4b	FERM domain containing 4B
10496324	131.933	133.206	138.182	15.6767	17.5265	18.473	37.2552	42.077	31.1487	134.441	17.2254	36.827	2.1839	2.1839	2.1839	4.73e-08	7.80479	1	1	1	7.80479	0.467738	3.6506	NM_001135149	Slc39a8	solute carrier family 39 (metal ion transporter), mem
10591118	90.9984	85.4205	92.9021	11.0749	11.2477	13.6849	129.225	133.101	86.727	89.7737	12.0025	116.351	8.6871	8.6871	8.6871	0.00036533	9.6939	1	1	0	7.47958	0.103158	0.771577	NM_001080814	Fat3	FAT tumor suppressor homolog 3 (Drosophila)
10543725	344.894	305.261	289.946	41.9457	46.2089	37.5872	292.692	311.453	251.888	313.367	41.9139	285.344	13.945	13.945	13.945	1.6595e-05	7.47645	1	1	0	7.47645	0.146889	1.09821	NM_031998	Tsga14	testis specific gene A14
10574220	103.308	103.981	120.82	13.4454	14.689	15.9722	60.2713	45.6898	54.5788	109.369	14.7022	53.5133	4.1372	4.1372	4.1372	1.0898e-05	7.43898	1	1	1	7.43898	0.274739	2.04378	NM_009142	Cx3cl1	chemokine (C-X3-C motif) ligand 1
10591123	76.5983	75.3445	102.688	10.6787	8.9918	14.6174	90.2328	85.1055	83.1503	84.8768	11.4293	86.1629	5.3751	5.3751	5.3751	9.2448e-05	7.53877	1	1	0	7.42625	0.132648	0.985074	NM_001080814	Fat3	FAT tumor suppressor homolog 3 (Drosophila)
10513957	110.72	94.4396	109.387	13.8812	14.6643	14.2954	38.4908	36.8553	42.1783	104.849	14.2803	39.1748	3.1499	3.1499	3.1499	2.4136e-06	7.34221	1	1	1	7.34221	0.364528	2.67644	NM_011211	Ptprd	protein tyrosine phosphatase, receptor type, D
10428619	344.978	348.992	182.23	37.06	36.6573	46.7486	298.033	277.617	284.29	292.067	40.1553	286.647	31.9602	31.9602	31.9602	0.002142	7.27343	1	1	0	7.27343	0.140086	1.01891	NM_015744	Enpp2	ectonucleotide pyrophosphatase/phosphodiesterase 2
10357579	497.051	562.068	595.361	71.5307	84.0934	72.3098	68.7472	65.8828	62.8656	551.493	75.978	65.8319	16.8597	16.8597	16.8597	1.3134e-06	8.37729	1	0	1	7.25859	1.15412	8.37729	NM_008551	Mapkapk2	MAP kinase-activated protein kinase 2
10348194	108.285	104.689	108.03	13.9527	17.6546	13.3899	81.46	59.7791	72.6993	107.001	14.999	71.3128	3.7764	3.7764	3.7764	7.4117e-06	7.13391	1	1	1	7.13391	0.210327	1.50045	NM_028889	Efhd1	EF hand domain containing 1
10384539	168.048	157.41	163.468	20.7167	20.9258	28.2463	101.975	79.4635	104.79	162.975	23.2963	95.4093	5.1591	5.1591	5.1591	4.1744e-06	6.99575	1	1	1	6.99575	0.244172	1.70817	NM_018861	Slc1a4	solute carrier family 1 (glutamate/neutral amino acid tra
10388042	62.9071	60.779	99.249	9.7647	9.9956	13.3916	61.9972	44.6327	48.4032	74.3117	11.0507	51.6777	7.8534	7.8534	7.8534	0.0035536	6.72462	1	0	0	6.72461	0.213839	1.43798	NM_134022	6330403K07Rik	RIKEN cDNA 6330403K07 gene
10536563	42.1701	67.6979	68.5949	9.234	8.5395	9.056	57.6892	42.9001	49.3172	59.4877	8.9432	49.9689	5.5802	5.5802	5.5802	0.0015069	6.65172	1	1	0	6.65172	0.178975	1.19049	NM_021050	Cftr	cystic fibrosis transmembrane conductance regulator homolog
10482237	55.9936	62.5327	59.6578	9.0664	8.8708	9.096	21.0193	22.3814	22.3127	59.3947	9.0111	21.9044	1.1228	1.1228	1.1228	1.6551e-07	6.59128	1	1	1	6.59128	0.411383	2.71154	NM_139051	Nr5a1	nuclear receptor subfamily 5, group A, member 1
10556509	78.1455	80.4271	84.0829	12.2992	13.2932	11.7307	15.8191	14.5688	13.6849	80.8851	12.441	14.6909	1.0927	1.0927	1.0927	1.3205e-08	6.5015	1	0	1	6.5015	0.846851	5.5058	NM_145584	Spon1	spondin 1, (f-spondin) extracellular matrix protein
10556528	165.984	157.281	206.666	27.0006	27.3975	27.6564	75.0105	57.1321	63.1438	176.644	27.3515	65.0955	9.2965	9.2965	9.2965	7.0198e-05	6.45829	1	0	1	6.45829	0.420175	2.71361	NM_011055	Pde3b	phosphodiesterase 3B, cGMP-inhibited
10354649	1294.79	1279.35	1270.16	193.926	206.254	224.978	471.986	529.89	412.706	1281.44	208.386	471.527	20.6357	20.6357	20.6357	6.7312e-08	6.14934	1	1	1	6.14934	0.441938	2.71763	ENSMUST00000094950	Pgap1	post-GPI attachment to proteins 1
10524844	153.734	147.76	168.85	22.1363	21.2722	33.3208	57.3969	56.5047	53.8913	156.781	25.5764	55.931	4.3031	4.3031	4.3031	1.5762e-06	6.12992	1	1	1	6.12992	0.457285	2.80312	NM_001081308	Taok3	TAO kinase 3
10352152	78.8369	88.6353	67.813	11.2707	13.4432	14.3279	28.8674	21.0165	20.7129	78.4284	13.0139	23.5323	3.835	3.835	3.835	4.1148e-05	6.02651	1	0	1	6.02651	0.553023	3.3328	NM_177757	Kif26b	kinesin family member 26B
10591135	67.474	70.6584	83.8344	11.419	12.4209	13.0039	104.345	115.323	70.5024	73.9889	12.2813	96.7233	8.311	8.311	8.311	0.00093862	7.87566	1	1	0	6.02452	0.126974	0.764954	NM_001080814	Fat3	FAT tumor suppressor homolog 3 (Drosophila)
10474045	36.4029	34.5377	63.6584	6.7705	7.3406	8.3482	20.6255	14.8155	20.7755	44.8663	7.4864	18.7389	5.5569	5.5569	5.5569	0.0081469	5.99304	1	0	0	5.99304	0.399511	2.39429	NM_023850	Chst1	carbohydrate (keratan sulfate Gal-6) sulfotransferase 1 //
10344837	197.733	190.817	203.625	28.7999	33.2783	37.5151	42.4202	50.8276	43.8052	197.392	33.1978	45.6843	2.989	2.989	2.989	3.2696e-08	5.94593	1	0	1	5.94593	0.726679	4.32078	NM_029525	Prex2	phosphatidylinositol-3,4,5-trisphosphate-dependent Rac exc
10350247	83.6388	99.2896	101.144	15.8567	15.8547	16.6458	48.9108	39.6316	50.6037	94.6906	16.1191	46.382	3.7649	3.7649	3.7649	1.832e-05	5.87444	1	1	1	5.87443	0.347529	2.04154	NM_001039472	Kif21b	kinesin family member 21B
10368159	89.1912	84.3444	70.7584	15.5065	13.9274	12.3417	12.3801	12.6297	13.4459	81.4313	13.9252	12.8186	3.2339	3.2339	3.2339	7.8935e-06	6.35259	1	0	1	5.84777	1.08633	6.35259	NM_029529	Slc35d3	solute carrier family 35, member D3
10353309	173.364	200.356	255.523	35.1229	38.3023	34.8655	89.6431	75.285	76.7029	209.748	36.0969	80.5437	14.2203	14.2203	14.2203	0.00033396	5.81068	1	0	1	5.81068	0.448165	2.60415	AK081751	Jph1	junctophilin 1
10591112	79.052	61.4355	63.066	11.7204	11.4374	12.1538	66.0488	64.8404	73.7162	67.8511	11.7705	68.2018	3.6219	3.6219	3.6219	4.651e-05	5.7943	1	1	0	5.7645	0.172583	0.994858	NM_001080814	Fat3	FAT tumor suppressor homolog 3 (Drosophila)
10400941	77.3758	111.535	148.526	16.9567	21.3331	20.7428	92.9737	82.7897	81.3505	112.479	19.6775	85.7046	12.074	12.074	12.074	0.0041626	5.71611	1	0	0	5.71611	0.229597	1.3124	NM_025522	Dhrs7	dehydrogenase/reductase (SDR family) member 7
10605884	91.1304	104.721	84.5434	15.7077	15.1257	18.9401	95.5901	90.678	98.8172	93.465	16.5912	95.0284	3.7549	3.7549	3.7549	8.7454e-06	5.72764	1	1	0	5.63341	0.174592	0.983548	NM_052976	Ophn1	oligophrenin 1
10353192	109.99	101.903	89.4438	16.042	15.5692	22.1951	110.44	96.6843	97.0805	100.446	17.9354	101.402	4.4982	4.4982	4.4982	1.709e-05	5.65371	1	1	0	5.60041	0.176875	0.990572	NM_010164	Eya1	eyes absent 1 homolog (Drosophila)
10591114	55.9401	60.4022	64.0977	10.6847	12.1517	9.4848	55.796	61.3006	54.0967	60.1467	10.7737	57.0645	1.9047	1.9047	1.9047	2.76e-06	5.58273	1	1	0	5.58273	0.188799	1.05401	NM_001080814	Fat3	FAT tumor suppressor homolog 3 (Drosophila)
10407792	81.7825	79.2468	109.049	15.3982	14.0054	21.23	73.9393	73.9803	51.5761	90.0263	16.8779	66.4986	7.1081	7.1081	7.1081	0.00094246	5.33397	1	1	0	5.33398	0.253808	1.35381	NR_003568	Gpr137b-ps	G protein-coupled receptor 137B, pseudogene
10474229	99.9975	95.3532	129.694	21.5262	17.9011	22.1492	74.1708	71.8248	61.3155	108.348	20.5255	69.1037	6.6605	6.6605	6.6605	0.00026631	5.27872	1	1	0	5.27872	0.297025	1.56791	NM_001111060	Cd59a	CD59a antigen
10604961	52.5417	51.2969	69.2062	10.4963	10.8577	11.9097	11.5322	14.1087	14.1148	57.6816	11.0879	13.2519	3.379	3.379	3.379	0.00010508	5.20221	1	0	1	5.20221	0.836703	4.3527	NM_008067	Gabra3	gamma-aminobutyric acid (GABA-A) receptor, subunit alpha
10491136	90.5003	85.03	81.1557	16.9219	16.5338	15.9731	66.5451	59.2121	65.756	85.562	16.4763	63.8377	2.0676	2.0676	2.0676	1.0524e-06	5.19304	1	1	1	5.19303	0.258097	1.34031	BC137799	Tnik	TRAF2 and NCK interacting kinase
10591116	50.7484	52.8393	62.587	10.74	11.7744	10.3095	55.5102	70.5787	63.1224	55.3916	10.9413	63.0704	3.2873	3.2873	3.2873	6.0799e-05	5.76443	1	1	0	5.06262	0.173478	0.87825	NM_001080814	Fat3	FAT tumor suppressor homolog 3 (Drosophila)
10591127	56.6204	55.5745	57.8514	10.3869	10.7311	12.6057	65.3751	58.9954	56.3795	56.6821	11.2413	60.25	1.6376	1.6376	1.6376	1.2118e-06	5.3597	1	1	0	5.04231	0.186578	0.940782	NM_001080814	Fat3	FAT tumor suppressor homolog 3 (Drosophila)
10575693	58.5172	57.6924	71.1499	12.3389	12.1899	13.3118	11.5129	12.4717	11.4	62.4532	12.6135	11.7949	2.5301	2.5301	2.5301	1.1095e-05	5.29493	1	0	1	4.9513	1.0694	5.29493	NM_173016	Vat1l	vesicle amine transport protein 1 homolog-like (T. califor
10495976	71.0558	67.861	72.372	14.2081	14.2383	14.2908	57.2383	44.8458	45.0255	70.4296	14.2457	49.0365	2.491	2.491	2.491	1.1582e-05	4.94392	1	1	1	4.94392	0.290512	1.43627	NM_011098	Pitx2	paired-like homeodomain transcription factor 2
10547177	45.1414	49.8047	53.4275	10.8587	10.2661	9.4458	18.6506	19.9053	15.4834	49.4579	10.1902	18.0131	1.5969	1.5969	1.5969	5.2696e-06	4.85348	1	0	1	4.85348	0.565711	2.74566	NM_178045	Rassf4	Ras association (RalGDS/AF-6) domain family member 4
10540401	61.0513	57.957	84.0765	12.833	12.7825	16.3688	18.1603	21.9608	19.7597	67.6949	13.9948	19.9603	4.848	4.848	4.848	0.00042636	4.83715	1	0	1	4.83715	0.701132	3.39148	NM_008516	Lrrn1	leucine rich repeat protein 1, neuronal
10494043	58.2651	65.0961	57.0866	13.7851	12.3427	11.1987	56.3522	52.3628	52.2008	60.1493	12.4422	53.6386	1.6967	1.6967	1.6967	2.0681e-06	4.8343	1	1	0	4.8343	0.231964	1.12138	NM_028307	Tdrkh	tudor and KH domain containing protein
10374727	101.875	106.299	113.975	25.3099	23.9513	17.971	74.8023	69.5515	66.3953	107.383	22.4107	70.2497	2.804	2.804	2.804	2.1126e-06	4.79159	1	1	1	4.79159	0.319015	1.52859	NM_016707	Bcl11a	B-cell CLL/lymphoma 11A (zinc finger protein)
10437639	138.189	121.182	106.465	22.8401	26.3673	27.5154	53.0095	56.8773	66.8877	121.945	25.5743	58.9248	5.8621	5.8621	5.8621	7.0269e-05	4.76827	1	0	1	4.76827	0.434016	2.06951	NM_007929	Emp2	epithelial membrane protein 2
10514000	130.946	117.405	163.762	23.7108	25.7272	37.1302	111.118	91.6632	87.8134	137.371	28.856	96.8649	9.2894	9.2894	9.2894	0.00049812	4.76058	1	1	0	4.76058	0.297899	1.41817	NM_010820	Mpdz	multiple PDZ domain protein
10578829	140.368	149.454	139.882	30.092	30.0539	30.8667	50.4027	42.4261	44.283	143.235	30.3375	45.7039	2.2779	2.2779	2.2779	7.0706e-08	4.72138	1	1	1	4.72138	0.663784	3.13397	NM_001081390	Palld	palladin, cytoskeletal associated protein
10374202	65.1133	67.7242	63.81	13.3619	13.3722	15.1516	41.6961	39.1109	40.3495	65.5492	13.9619	40.3855	0.86321	0.86321	0.86321	3.7528e-08	4.69486	1	1	1	4.69486	0.345716	1.62309	NM_009622	Adcy1	adenylate cyclase 1
10353311	118.073	119.924	139.379	23.9383	25.2047	31.323	72.6057	53.8151	57.1919	125.792	26.822	61.2042	5.3255	5.3255	5.3255	3.4649e-05	4.68988	1	1	1	4.68988	0.438238	2.05528	NM_020604	Jph1	junctophilin 1
10524684	124.353	131.177	140.397	27.3483	31.2484	25.8561	60.9718	47.1766	52.5613	131.976	28.1509	53.5699	3.6655	3.6655	3.6655	2.5018e-06	4.68816	1	1	1	4.68816	0.525498	2.46362	NM_008629	Msi1	Musashi homolog 1(Drosophila)
10415248	87.3823	93.0794	95.3645	18.1148	17.9843	22.9183	37.8106	30.8342	32.8495	91.9421	19.6725	33.8315	2.0465	2.0465	2.0465	6.1285e-07	4.67364	1	1	1	4.67364	0.581485	2.71765	NM_028994	Pck2	phosphoenolpyruvate carboxykinase 2 (mitochondrial)
10458940	170.46	160.549	171.044	29.8258	33.6494	44.0134	114.609	117.046	97.5209	167.351	35.8295	109.725	4.736	4.736	4.736	3.5431e-06	4.67076	1	1	1	4.67076	0.326538	1.52518	NM_175751	Zfp608	zinc finger protein 608
10352143	55.1692	48.7155	47.871	10.5176	11.4712	10.869	17.0021	17.7124	17.1449	50.5852	10.9526	17.2865	1.3462	1.3462	1.3462	1.6652e-06	4.61856	1	0	1	4.61856	0.633593	2.92628	BC120791	D230039L06Rik	RIKEN cDNA D230039L06 gene
10494821	85.8621	83.6225	90.7025	17.7232	18.5781	20.6284	42.9293	36.5781	40.4159	86.729	18.9766	39.9744	1.685	1.685	1.685	3.4767e-07	4.57031	1	1	1	4.57031	0.474719	2.16961	NM_027533	Tspan2	tetraspanin 2
10582549	36.7006	30.558	40.95	8.0974	7.6139	8.0337	18.364	19.4496	23.981	36.0695	7.915	20.5982	2.0067	2.0067	2.0067	0.00018797	4.55711	1	0	1	4.55711	0.384257	1.7511	BC113756	Mela	melanoma antigen
10530421	38.6863	41.7629	52.5646	11.3519	10.0843	8.2448	36.4872	30.1748	25.7768	44.3379	9.8937	30.8129	3.065	3.065	3.065	0.00062666	4.48143	1	1	0	4.48143	0.32109	1.43894	NM_010251	Gabra4	gamma-aminobutyric acid (GABA-A) receptor, subunit alpha
10526181	106.353	98.2265	118.179	25.3844	23.9837	23.6984	42.7508	30.5058	39.3696	107.586	24.3555	37.5421	3.9647	3.9647	3.9647	1.2201e-05	4.41732	1	0	1	4.41732	0.648752	2.86574	NM_030719	Gats	opposite strand transcription unit to Stag3
10588755	173.511	162.823	176.426	28.2126	28.3862	60.0108	110.772	102.46	94.1142	170.92	38.8699	102.449	7.1171	7.1171	7.1171	3.8169e-05	4.39723	1	1	1	4.39723	0.379408	1.66834	NM_145621	Camkv	CaM kinase-like vesicle-associated
10483439	204.584	183.593	215.084	45.4094	46.2201	46.8605	61.381	61.6684	58.9508	201.087	46.1634	60.6667	5.3733	5.3733	5.3733	1.5983e-06	4.35599	1	0	1	4.35599	0.760935	3.31462	NM_001081088	Lrp2	low density lipoprotein receptor-related protein 2
10571567	59.9393	61.6355	58.4119	10.7238	10.6625	19.9885	17.7393	17.5956	18.0755	59.9956	13.7916	17.8035	1.8697	1.8697	1.8697	3.9109e-06	4.35015	1	0	1	4.35016	0.774657	3.36988	NM_172752	Sorbs2	sorbin and SH3 domain containing 2
10467470	492.879	545.369	545.487	108.55	106.511	149.818	320.007	277.659	274.387	527.912	121.626	290.684	15.5103	15.5103	15.5103	4.9401e-06	4.34044	1	1	1	4.34044	0.418414	1.8161	NM_019698	Aldh18a1	aldehyde dehydrogenase 18 family, member A1
10597470	38.0304	41.1979	48.1359	9.6231	9.7104	10.0178	21.1703	21.4214	18.0294	42.4547	9.7838	20.207	1.8358	1.8358	1.8358	4.2986e-05	4.33929	1	0	1	4.33929	0.484179	2.10099	NM_027294	Cmtm8	CKLF-like MARVEL transmembrane domain containing 8
10565786	45.2116	49.0996	52.3744	11.0508	10.5995	12.3165	61.1262	71.9583	74.999	48.8952	11.3223	69.3612	2.7248	2.7248	2.7248	1.574e-05	6.12607	1	1	1	4.31849	0.163237	0.704936	NM_177448	Mogat2	monoacylglycerol O-acyltransferase 2
10361926	128.703	127.319	121.522	29.9045	29.7121	28.4443	39.2679	25.8905	27.1805	125.848	29.3537	30.7796	2.7809	2.7809	2.7809	4.2664e-07	4.28729	1	0	1	4.28729	0.953674	4.08867	NM_008580	Map3k5	mitogen-activated protein kinase kinase kinase 5
10507500	63.5817	54.6004	70.5073	14.1582	11.8482	18.2003	34.3743	23.2242	32.2143	62.8965	14.7356	29.9376	3.4787	3.4787	3.4787	0.00018046	4.26834	1	0	1	4.26834	0.49221	2.10092	NM_008135	Slc6a9	solute carrier family 6 (neurotransmitter transporter, gl
10490838	163.294	123.33	133.824	33.0059	34.2642	31.3058	92.4557	80.324	84.3029	140.149	32.8586	85.6942	7.2245	7.2245	7.2245	0.00013738	4.26522	1	1	1	4.26522	0.38344	1.63546	NM_010634	Fabp5	fatty acid binding protein 5, epidermal
10560919	131.263	136.615	149.23	31.3089	32.9181	33.6133	23.6595	26.8381	28.2211	139.036	32.6134	26.2396	3.1965	3.1965	3.1965	4.3502e-07	5.2987	1	0	1	4.26315	1.24291	5.29871	NM_144921	Atp1a3	ATPase, Na+/K+ transporting, alpha 3 polypeptide
10361918	40.9931	42.5864	31.5905	9.7812	9.7827	7.6431	8.1765	8.6892	7.8658	38.39	9.069	8.2439	2.0278	2.0278	2.0278	6.4748e-05	4.65678	1	0	1	4.2331	1.10009	4.65678	NM_172786	Il20ra	interleukin 20 receptor, alpha
10485309	43.2947	41.3693	44.0928	11.9482	9.982	8.654	11.706	12.6663	14.506	42.9189	10.1947	12.9594	0.86484	0.86484	0.86484	3.0986e-07	4.20992	1	0	1	4.20992	0.786665	3.3118	ENSMUST00000099688	E530001K10Rik	RIKEN cDNA E530001K10 gene
10391577	129.848	157.932	169.333	34.6888	30.7755	43.1172	174.106	152.141	195.727	152.371	36.1938	173.991	10.1527	10.1527	10.1527	0.00015145	4.80721	1	1	0	4.20986	0.208021	0.87574	NM_001077696	Hdac5	histone deacetylase 5
10404913	57.4992	61.8791	85.8389	14.1743	13.9637	20.6353	24.6552	24.5708	27.7801	68.4057	16.2578	25.6687	5.2753	5.2753	5.2753	0.00092811	4.20756	1	0	1	4.20756	0.633371	2.66495	NM_026056	Cap2	CAP, adenylate cyclase-associated protein, 2 (yeast)
10431410	57.7797	62.7277	46.4517	11.8353	12.3815	15.6606	24.4633	22.2489	25.5206	55.653	13.2925	24.0776	2.919	2.919	2.919	0.00012578	4.1868	1	0	1	4.1868	0.552069	2.3114	NM_011161	Mapk11	mitogen-activated protein kinase 11
10348424	122.277	92.24	87.0106	22.4468	24.0381	25.5899	60.6889	63.09	84.428	100.509	24.0249	69.4023	7.7133	7.7133	7.7133	0.0012477	4.18354	1	0	0	4.18354	0.346169	1.44821	NM_133816	Sh3bp4	SH3-domain binding protein 4
10540935	134.28	120.126	110.208	23.6543	25.0172	38.722	70.6344	59.1965	61.5574	121.538	29.1312	63.7961	5.2944	5.2944	5.2944	5.1294e-05	4.17209	1	1	1	4.17209	0.45663	1.9051	NM_025958	Cand2	cullin-associated and neddylation-dissociated 2 (putative)
10404904	99.5666	105.204	92.5897	24.6562	25.3772	21.2899	44.668	50.2308	49.8461	99.12	23.7744	48.2483	2.4571	2.4571	2.4571	1.7768e-06	4.16919	1	1	1	4.16919	0.492751	2.05437	NM_001081425	Rbm24	RNA binding motif protein 24
10389775	71.778	66.2583	72.3299	15.5652	17.5595	17.5963	49.4243	44.9884	52.0245	70.1221	16.907	48.8124	1.676	1.676	1.676	1.5655e-06	4.14752	1	1	1	4.14752	0.346367	1.43656	NM_008796	Pctp	phosphatidylcholine transfer protein
10395103	253.352	253.737	280.287	54.0196	58.8761	77.1385	120.849	116.068	106.535	262.459	63.3447	114.484	6.993	6.993	6.993	2.4791e-06	4.14334	1	1	1	4.14334	0.553305	2.29253	NM_181395	Pxdn	peroxidasin homolog (Drosophila)
10604576	697.437	780.524	836.644	179.135	186.037	193.841	811.918	795.964	769.464	771.535	186.338	792.449	24.5384	24.5384	24.5384	3.3955e-06	4.25276	1	1	0	4.14052	0.235142	0.973609	NM_016697	Gpc3	glypican 3
10357594	54.6273	55.9792	55.9948	13.2224	13.8053	13.2682	29.9472	28.8214	29.2495	55.5338	13.432	29.3394	0.34064	0.34064	0.34064	4.5584e-10	4.13444	1	1	1	4.13444	0.457814	1.89281	NM_018750	Rassf5	Ras association (RalGDS/AF-6) domain family member 5
10514896	95.4802	84.2678	96.8701	22.2241	21.2169	23.4925	105.789	87.5375	90.2534	92.2061	22.3112	94.5268	4.028	4.028	4.028	2.2158e-05	4.23674	1	1	0	4.13273	0.23603	0.975449	NM_025617	2210012G02Rik	RIKEN cDNA 2210012G02 gene
10378053	203.148	202.889	190.626	38.2416	40.4089	65.8294	149.823	130.338	125.501	198.888	48.1599	135.221	7.0893	7.0893	7.0893	1.6894e-05	4.12974	1	1	1	4.12974	0.356158	1.47084	BC029115	6720460F02Rik	RIKEN cDNA 6720460F02 gene
10387505	120.826	148.099	141.149	26.1	31.7688	41.7209	134.56	95.1235	106.93	136.691	33.1966	112.205	8.6478	8.6478	8.6478	0.00036136	4.11763	1	1	0	4.11763	0.295857	1.21823	NM_013415	Atp1b2	ATPase, Na+/K+ transporting, beta 2 polypeptide
10477649	76.5935	74.7256	84.984	18.4992	18.5264	20.5203	31.9563	30.787	25.4914	78.7677	19.182	29.4116	2.1875	2.1875	2.1875	2.7108e-06	4.10633	1	0	1	4.10633	0.652192	2.67812	NM_019811	Acss2	acyl-CoA synthetase short-chain family member 2
10404774	159.636	168.732	186.624	38.6383	38.1349	49.5485	136.619	130.582	102.398	171.664	42.1072	123.2	7.9146	7.9146	7.9146	7.4162e-05	4.07683	1	1	0	4.07683	0.341779	1.39338	NM_007772	Hivep1	human immunodeficiency virus type I enhancer binding prot
10553835	89.4302	82.6848	68.8856	19.2747	21.4077	18.6333	46.7032	45.0118	40.5216	80.3335	19.7719	44.0789	3.6815	3.6815	3.6815	7.3774e-05	4.06301	1	1	1	4.06301	0.448557	1.82249	BC054763	Magel2	melanoma antigen, family L, 2
10568363	277.028	304.971	411.96	70.5968	74.794	99.7206	220.661	200.806	215.577	331.32	81.7038	212.348	24.555	24.555	24.555	0.001124	4.05513	1	0	0	4.05513	0.384763	1.56027	NM_027870	Armcx3	armadillo repeat containing, X-linked 3
10451763	139.374	161.434	169.727	35.6552	38.1627	42.2811	98.1591	77.5121	79.7283	156.845	38.6996	85.1332	6.5472	6.5472	6.5472	4.2971e-05	4.05288	1	1	1	4.05288	0.454577	1.84235	NM_009122	Satb1	special AT-rich sequence binding protein 1
10458046	194.835	211.141	162.565	45.2232	44.3364	52.2149	133.356	139.702	97.4473	189.513	47.2582	123.502	11.2988	11.2988	11.2988	0.00034687	4.01017	1	1	0	4.01017	0.382652	1.5345	NM_053078	D0H4S114	DNA segment, human D4S114
10499431	175.238	189.691	187.568	34.7081	40.7591	62.3173	92.0133	78.7927	86.5391	184.166	45.9281	85.7817	5.9221	5.9221	5.9221	8.4376e-06	4.00987	1	1	1	4.00987	0.535407	2.14691	NM_018804	Syt11	synaptotagmin XI
10546725	91.924	86.1542	89.9455	17.6274	20.6085	28.8344	57.8622	72.0142	54.7027	89.3413	22.3568	61.5264	3.7606	3.7606	3.7606	4.7088e-05	3.99616	1	1	1	3.99616	0.363369	1.45208	NM_018884	Pdzrn3	PDZ domain containing RING finger 3
10514520	29.0712	31.2198	34.1225	8.4118	7.2163	8.1003	16.3045	12.4623	12.0008	31.4712	7.9095	13.5892	1.1735	1.1735	1.1735	1.8814e-05	3.97891	1	0	1	3.97891	0.582043	2.3159	NM_028979	Cyp2j9	cytochrome P450, family 2, subfamily j, polypeptide 9
10362186	55.2874	54.9253	63.3016	13.6316	13.1562	16.9304	19.737	17.6148	18.0507	57.8381	14.5727	18.4675	1.7607	1.7607	1.7607	4.0776e-06	3.96894	1	0	1	3.96894	0.7891	3.13189	NM_021509	Moxd1	monooxygenase, DBH-like 1
10560945	63.9792	71.7661	68.2279	15.5404	15.5321	20.657	42.4399	35.7074	42.6795	67.991	17.2432	40.2756	2.0978	2.0978	2.0978	8.046e-06	3.94306	1	1	1	3.94306	0.42813	1.68814	NM_008168	Grik5	glutamate receptor, ionotropic, kainate 5 (gamma 2)
10449989	191.289	165.811	156.829	40.4442	46.7732	43.9859	108.738	120.247	115.839	171.31	43.7344	114.941	6.3537	6.3537	6.3537	2.3834e-05	3.91705	1	1	1	3.91705	0.380493	1.49041	BC018339	Zfp422	zinc finger protein 422
10394209	364.322	352.305	312.697	79.2858	75.4966	109.86	83.3679	70.1023	76.1552	343.108	88.2141	76.5418	11.1994	11.1994	11.1994	4.3387e-06	4.48262	1	0	1	3.88949	1.1525	4.48262	NM_007872	Dnmt3a	DNA methyltransferase 3A
10455784	104.512	104.994	92.1786	19.8885	24.2636	33.7997	83.1918	66.7548	71.5634	100.561	25.9839	73.8367	4.4068	4.4068	4.4068	6.0276e-05	3.87014	1	1	0	3.87014	0.35191	1.36194	NM_026240	Gramd3	GRAM domain containing 3
10407337	38.4406	32.9318	39.5671	9.6576	9.1056	9.9609	10.9065	9.6335	10.1233	36.9799	9.5747	10.2211	1.2114	1.2114	1.2114	5.5281e-06	3.86225	1	0	1	3.86225	0.936758	3.618	NM_010408	Hcn1	hyperpolarization-activated, cyclic nucleotide-gated K+ 1 /
10374197	61.1313	63.7057	47.7176	13.54	12.5783	19.1982	23.4174	26.1372	23.5245	57.5182	15.1055	24.3597	3.1422	3.1422	3.1422	0.00017761	3.80776	1	0	1	3.80777	0.620102	2.3612	NM_019511	Ramp3	receptor (calcitonin) activity modifying protein 3
10601519	40.8876	36.3865	30.0633	9.3484	9.0013	9.869	9.2475	10.8941	11.0267	35.7791	9.4062	10.3894	1.8482	1.8482	1.8482	8.4225e-05	3.80378	1	0	1	3.80378	0.905365	3.44381	NM_172781	Klhl4	kelch-like 4 (Drosophila)
10564211	768.909	733.412	713.461	175.149	186.32	222.039	524.955	461.156	483.449	738.594	194.503	489.853	16.4554	16.4554	16.4554	1.2705e-06	3.79734	1	1	1	3.79734	0.397063	1.50779	NM_013670	Snrpn	small nuclear ribonucleoprotein N
10467979	258.144	286.841	337.892	71.5634	74.6816	86.254	194.83	164.136	168.572	294.293	77.4997	175.846	14.7826	14.7826	14.7826	0.00014639	3.79734	1	1	1	3.79734	0.440725	1.67358	NM_009127	Scd1	stearoyl-Coenzyme A desaturase 1
10545672	253.508	290.163	246.886	61.418	66.1372	81.5329	193.516	142.249	150.646	263.519	69.696	162.137	12.5174	12.5174	12.5174	0.00010806	3.78098	1	1	1	3.78098	0.429859	1.62529	NM_008638	Mthfd2	methylenetetrahydrofolate dehydrogenase (NAD+ dependent),
10607143	32.7245	35.489	40.9951	10.0257	10.1887	8.7052	23.2321	22.8696	21.1611	36.4029	9.6399	22.4209	1.4762	1.4762	1.4762	4.3614e-05	3.77627	1	1	1	3.77627	0.429952	1.62361	NM_007603	Capn6	calpain 6
10542929	50.1536	53.3006	79.8948	16.0299	16.6348	16.0449	14.3133	13.3645	14.8211	61.1163	16.2365	14.1663	5.453	5.453	5.453	0.0014235	4.3142	1	0	1	3.76413	1.14614	4.3142	NM_007588	Calcr	calcitonin receptor
10572130	58.8251	51.9978	46.0775	13.2532	14.0658	14.6158	27.751	29.2294	33.1175	52.3001	13.9783	30.0326	2.3297	2.3297	2.3297	7.4686e-05	3.74152	1	1	1	3.74152	0.465438	1.74144	NM_008509	Lpl	lipoprotein lipase
10421100	37.6057	35.9635	39.0167	10.0212	11.1909	9.0367	14.0295	13.9692	17.8871	37.5286	10.0829	15.2953	0.97395	0.97395	0.97395	2.3089e-06	3.722	1	0	1	3.722	0.659216	2.4536	NM_008691	Nefm	neurofilament, medium polypeptide
10472155	140.078	146.516	163.138	36.0223	42.2251	43.5249	105.875	88.347	99.7898	149.911	40.5908	98.004	5.1301	5.1301	5.1301	1.7023e-05	3.69322	1	1	1	3.69322	0.414175	1.52964	NM_008426	Kcnj3	potassium inwardly-rectifying channel, subfamily J, member
10482448	88.9831	87.5036	80.5672	23.2858	24.3188	22.0865	55.509	59.3543	50.9839	85.6846	23.2304	55.2824	2.0814	2.0814	2.0814	2.274e-06	3.68847	1	1	1	3.68847	0.420213	1.54994	NM_015753	Zeb2	zinc finger E-box binding homeobox 2
10597883	63.1666	79.8793	76.8583	18.0919	18.6357	22.9004	45.9783	32.2655	42.7695	73.3014	19.876	40.3377	3.9115	3.9115	3.9115	0.00020976	3.68793	1	0	1	3.68794	0.49274	1.81719	NM_133979	Ano10	anoctamin 10
10591129	137.76	129.227	135.508	38.4049	36.1026	34.8583	171.159	189.051	168.173	134.165	36.4553	176.127	4.0864	4.0864	4.0864	9.0125e-07	4.83132	1	1	1	3.68026	0.206983	0.76175	NM_001080814	Fat3	FAT tumor suppressor homolog 3 (Drosophila)
10598626	660.2	742.64	659.555	181.322	177.424	203.686	304.733	278.663	295.364	687.465	187.477	292.92	17.187	17.187	17.187	1.9989e-06	3.66693	1	0	1	3.66693	0.640029	2.34694	NM_019634	Tspan7	tetraspanin 7
10426244	54.7088	50.2343	56.2219	13.3119	13.9549	16.8563	23.2887	16.9457	17.6019	53.7216	14.7077	19.2788	1.6808	1.6808	1.6808	6.1203e-06	3.65262	1	0	1	3.65262	0.762895	2.78656	NM_021921	Mapk8ip2	mitogen-activated protein kinase 8 interacting protein
10387100	37.9977	34.649	27.679	9.2068	9.1525	9.1161	8.0705	9.9357	8.7273	33.4419	9.1585	8.9112	1.7829	1.7829	1.7829	9.6204e-05	3.75279	1	0	1	3.65146	1.02775	3.75279	NM_001034874	Gm879	gene model 879, (NCBI)
10598467	440.144	509.349	473.198	139.754	136.495	114.357	222.319	190.082	256.896	474.23	130.202	223.099	16.6852	16.6852	16.6852	1.6955e-05	3.64226	1	0	1	3.64226	0.583607	2.12565	NM_138606	Pim2	proviral integration site 2
10389099	79.4739	100.859	91.2163	24.6634	22.2196	27.7478	65.5753	65.2538	62.4665	90.5165	24.8769	64.4318	3.7312	3.7312	3.7312	4.9957e-05	3.63858	1	1	1	3.63858	0.386097	1.40484	NM_011235	Rad51l3	RAD51-like 3 (S. cerevisiae)
10379321	88.5254	87.9267	88.0389	23.788	21.1644	27.9123	46.7418	40.8125	34.9752	88.1637	24.2882	40.8432	2.2678	2.2678	2.2678	2.6543e-06	3.6299	1	1	1	3.6299	0.594669	2.15859	NM_175543	Rab11fip4	RAB11 family interacting protein 4 (class II)
10511631	30.5161	39.2837	34.803	10.3385	10.1823	8.3079	8.7835	9.371	9.6666	34.8676	9.6096	9.2737	1.5166	1.5166	1.5166	2.9854e-05	3.75984	1	0	1	3.62841	1.03622	3.75984	NM_145947	Slc26a7	solute carrier family 26, member 7
10361897	123.774	122.635	138.348	37.1953	32.791	36.1737	57.5546	61.9512	50.5006	128.252	35.3867	56.6688	3.5816	3.5816	3.5816	4.0953e-06	3.62431	1	0	1	3.62431	0.624448	2.26319	NM_010511	Ifngr1	interferon gamma receptor 1
10546421	42.3474	46.1075	48.5648	10.2898	12.1907	15.4297	35.8661	27.5525	30.621	45.6732	12.6367	31.3465	1.9503	1.9503	1.9503	6.3608e-05	3.61433	1	1	1	3.61433	0.40313	1.45704	NM_001134461	Prickle2	prickle-like 2 (Drosophila)
10377982	52.6609	67.5582	62.8787	17.5742	16.8871	16.525	36.2794	25.0221	33.5511	61.0326	16.9955	31.6176	3.2112	3.2112	3.2112	0.00019445	3.5911	1	0	1	3.5911	0.537533	1.93034	NM_153103	Kif1c	kinesin family member 1C
10493347	324.117	329.337	291.164	81.9465	86.6309	95.736	274.787	358.749	285.637	314.873	88.1045	306.391	16.8753	16.8753	16.8753	0.00011881	3.57386	1	1	0	3.57385	0.287556	1.02768	NM_138679	Ash1l	ash1 (absent, small, or homeotic)-like (Drosophila)
10362811	70.8198	84.373	89.6953	21.408	21.2985	26.41	67.4983	60.1749	59.7791	81.6294	23.0388	62.4841	3.6839	3.6839	3.6839	8.3021e-05	3.54313	1	1	0	3.54313	0.368715	1.3064	NM_001013370	Sesn1	sestrin 1
10471994	67.7538	78.8883	91.7789	18.3816	20.5891	28.3253	33.162	29.7053	29.4136	79.4737	22.432	30.7603	4.4243	4.4243	4.4243	0.00019768	3.54287	1	0	1	3.54287	0.729252	2.58365	NM_008449	Kif5c	kinesin family member 5C
10564011	38.5679	32.8491	30.7452	10.0756	9.5677	9.1979	19.8319	25.4641	19.4584	34.0541	9.6137	21.5848	1.7608	1.7608	1.7608	0.00020149	3.54225	1	1	1	3.54225	0.445392	1.57769	AF357427	Snord115	Small nucleolar RNA, C/D Box 115 cluster
10498018	58.707	41.8049	45.3641	14.3363	13.7824	13.1406	18.8766	21.6175	23.12	48.6253	13.7531	21.2047	3.062	3.062	3.062	0.00045624	3.53559	1	0	1	3.53559	0.648587	2.29314	NM_130448	Pcdh18	protocadherin 18
10354647	293.129	258.058	243.165	71.4237	80.6856	72.6328	96.7219	89.2803	106.654	264.784	74.914	97.5519	9.1854	9.1854	9.1854	1.2157e-05	3.5345	1	0	1	3.5345	0.76794	2.71429	ENSMUST00000097739	Pgap1	post-GPI attachment to proteins 1
10546476	115.757	122.122	112.361	28.6672	30.1948	40.3568	86.0349	84.5446	65.153	116.747	33.073	78.5775	4.7216	4.7216	4.7216	4.9489e-05	3.52997	1	1	1	3.52997	0.420897	1.48575	NM_001029850	Magi1	membrane associated guanylate kinase, WW and PDZ domain
10461439	326.722	356.132	454.763	92.6295	92.6353	138.796	179.709	125.2	142.734	379.206	108.02	149.214	25.7823	25.7823	25.7823	0.00062293	3.51051	1	0	1	3.51051	0.723926	2.54135	NM_146094	Fads1	fatty acid desaturase 1
10504137	49.8772	56.3268	70.3116	17.2102	16.699	16.465	35.9062	47.2791	34.8061	58.8385	16.7914	39.3305	4.1761	4.1761	4.1761	0.0011802	3.50408	1	0	0	3.50409	0.426931	1.496	BC072647	4933409K07Rik	RIKEN cDNA 4933409K07 gene
10590487	44.9905	49.0234	41.5881	12.3585	11.5397	14.8988	34.7825	28.6307	27.7718	45.2007	12.9323	30.395	1.8721	1.8721	1.8721	5.8141e-05	3.49518	1	1	1	3.49518	0.425475	1.48711	XR_031805	Zfp660	zinc finger protein 660
10537062	955.691	923.111	873.195	259.988	262.427	268.772	1036.42	959.248	1044.57	917.332	263.729	1013.42	20.9874	20.9874	20.9874	4.8895e-07	3.84264	1	1	0	3.47832	0.260237	0.905188	NM_008590	Mest	mesoderm specific transcript
10489694	102.348	106.705	99.0263	29.0112	28.3501	31.2802	58.5347	48.9362	43.9923	102.693	29.5472	50.4877	2.8259	2.8259	2.8259	4.5758e-06	3.47557	1	1	1	3.47557	0.585236	2.03403	NM_178411	Zfp334	zinc finger protein 334
10453797	46.58	44.0418	40.944	15.9094	11.3714	10.6148	36.8507	30.3663	27.1894	43.8553	12.6319	31.4688	2.1191	2.1191	2.1191	0.00013804	3.47179	1	1	0	3.47179	0.40141	1.39361	NM_001083628	AK220484	cDNA sequence AK220484
10543333	86.6171	87.4405	125.521	28.8318	26.2101	31.3419	42.4802	38.3932	43.9259	99.8594	28.7946	41.5998	7.5193	7.5193	7.5193	0.0011818	3.46799	1	0	1	3.46799	0.692181	2.40048	NM_013930	Aass	aminoadipate-semialdehyde synthase
10559547	86.4246	71.0479	85.243	23.5222	24.4817	22.2936	40.6192	33.4886	31.9417	80.9052	23.4325	35.3499	3.2634	3.2634	3.2634	3.7798e-05	3.45269	1	0	1	3.45269	0.662873	2.2887	NM_011618	Tnnt1	troponin T1, skeletal, slow
10585699	133.845	100.915	125.662	37.7441	33.7164	33.0991	82.9195	74.4836	83.821	120.141	34.8532	80.408	6.0263	6.0263	6.0263	0.00017981	3.44705	1	1	1	3.44705	0.433454	1.49414	BC100543	Fabp5	fatty acid binding protein 5, epidermal
10602688	54.4794	62.2154	58.2171	15.4412	16.0829	19.2302	28.1261	32.0144	31.1129	58.304	16.9181	30.4178	1.6063	1.6063	1.6063	4.9827e-06	3.44625	1	1	1	3.44625	0.556191	1.91677	NM_001137547	Usp51	ubiquitin specific protease 51
10470529	51.3784	46.1744	45.4132	14.9382	13.7437	12.8219	35.9276	37.1186	43.505	47.6553	13.8346	38.8504	1.7723	1.7723	1.7723	2.6199e-05	3.44465	1	1	0	3.44465	0.356099	1.22664	NM_019498	Olfm1	olfactomedin 1
10368317	965.552	996.945	898.485	290.37	273.394	267.601	186.646	166.43	160.428	953.66	277.122	171.168	17.8213	17.8213	17.8213	1.4549e-07	5.57149	1	0	1	3.4413	1.61901	5.57149	NM_134005	Enpp3	ectonucleotide pyrophosphatase/phosphodiesterase 3
10542880	66.1473	79.1682	70.6756	22.6191	17.1504	23.5091	47.0193	35.0784	47.5015	71.997	21.0929	43.1997	3.4169	3.4169	3.4169	0.00013277	3.41333	1	1	1	3.41333	0.488265	1.66661	BC048711	4833442J19Rik	RIKEN cDNA 4833442J19 gene
10563937	39.6061	35.3336	32.411	11.1197	10.5503	9.788	21.0287	27.1034	20.6102	35.7836	10.486	22.9141	1.7239	1.7239	1.7239	0.00014702	3.41251	1	1	1	3.41251	0.457622	1.56164	AF357427	Snord115	Small nucleolar RNA, C/D Box 115 cluster
10557317	79.0372	72.7316	53.8293	19.9147	21.5151	18.9991	27.7357	34.0112	29.6527	68.5327	20.143	30.4665	4.5221	4.5221	4.5221	0.00064274	3.40231	1	0	1	3.40231	0.661152	2.24944	NM_029842	Jmjd5	jumonji domain containing 5
10528385	46.8157	46.3071	45.4091	13.6854	14.3119	12.9112	17.0336	15.9007	18.3658	46.1773	13.6362	17.1	0.52936	0.52936	0.52936	1.809e-08	3.38638	1	1	1	3.38638	0.797439	2.70043	NM_011261	Reln	reelin
10379650	1691.16	1917.75	1604.38	481.182	486.424	576.17	1639.8	1804.9	1892.92	1737.76	514.592	1779.2	71.1363	71.1363	71.1363	2.332e-05	3.45751	1	1	0	3.37698	0.289226	0.976709	ENSMUST00000019130	Slfn3	schlafen 3
10595404	33.7104	42.6369	51.315	12.3557	13.2023	12.3305	16.6273	16.3132	19.7128	42.5541	12.6295	17.5511	3.0048	3.0048	3.0048	0.00086251	3.36942	1	0	1	3.36942	0.719585	2.42458	ENSMUST00000034802	Fam46a	family with sequence similarity 46, member A
10518372	76.7051	84.9823	69.7122	20.7035	23.839	24.2814	61.7754	43.821	50.8276	77.1332	22.9413	52.1413	4.0017	4.0017	4.0017	0.00023033	3.3622	1	1	0	3.3622	0.439983	1.47931	NM_001025365	D4Wsu114e	DNA segment, Chr 4, Wayne State University 114, exp
10549536	144.336	153.574	196.554	47.4768	49.8918	49.7061	117.126	113.748	113.68	164.821	49.0249	114.852	9.3228	9.3228	9.3228	0.00036942	3.36199	1	1	0	3.36199	0.426854	1.43508	NM_001113424	Amn1	antagonist of mitotic exit network 1 homolog (S. cerevis
10495285	172.515	191.79	176.47	46.6751	51.7472	62.8783	152.17	124.692	135.154	180.258	53.7669	137.339	6.3654	6.3654	6.3654	2.3244e-05	3.35259	1	1	1	3.35259	0.391491	1.31251	NM_019972	Sort1	sortilin 1
10447130	58.5996	47.5769	36.3053	13.5292	13.8518	15.2662	24.4102	21.5292	23.3262	47.494	14.2157	23.0885	3.76	3.76	3.76	0.0019517	3.34095	1	0	1	3.34095	0.615705	2.05704	NM_134117	Pkdcc	protein kinase domain containing, cytoplasmic
10513268	329.296	332.523	365.204	89.925	92.3186	126.217	335.001	306.094	295.85	342.341	102.82	312.315	11.6374	11.6374	11.6374	1.2659e-05	3.32951	1	1	0	3.32951	0.32922	1.09614	BC058684	AI314180	expressed sequence AI314180
10428698	77.0093	76.5176	86.8034	23.7636	25.946	22.6866	30.3076	27.7834	24.8835	80.1101	24.1321	27.6582	2.2057	2.2057	2.2057	3.1329e-06	3.31965	1	0	1	3.31965	0.872512	2.89643	NM_016667	Sntb1	syntrophin, basic 1
10591967	72.8638	84.7329	72.661	24.0206	21.0955	24.411	62.9446	53.7465	60.7305	76.7526	23.1757	59.1405	2.8695	2.8695	2.8695	3.2964e-05	3.31177	1	1	0	3.31177	0.391875	1.2978	NM_023277	Jam3	junction adhesion molecule 3
10550332	192.054	195.591	172.001	51.7358	50.1963	67.2038	156.437	156.383	143.178	186.549	56.3786	152	5.8567	5.8567	5.8567	1.0839e-05	3.30886	1	1	0	3.30886	0.370913	1.2273	NM_009201	Slc1a5	solute carrier family 1 (neutral amino acid transporter),
10601942	78.3049	78.5293	88.7552	26.0933	27.8524	20.2782	35.6693	25.9422	30.5754	81.8631	24.7413	30.729	2.8872	2.8872	2.8872	1.5153e-05	3.30876	1	0	1	3.30876	0.805145	2.66403	NM_013724	Nrk	Nik related kinase
10445325	36.9525	34.9558	38.5757	11.4999	11.4544	10.5728	12.6605	11.7852	13.1339	36.828	11.1757	12.5265	0.66906	0.66906	0.66906	2.6247e-07	3.29536	1	0	1	3.29536	0.892165	2.94001	NM_030598	Rcan2	regulator of calcineurin 2
10438347	47.3102	53.1272	56.5749	16.1643	16.2775	15.4211	25.3937	19.6017	23.8704	52.3375	15.9543	22.9553	1.8606	1.8606	1.8606	1.9931e-05	3.28046	1	0	1	3.28046	0.695016	2.27997	NM_011532	Tbx1	T-box 1
10354598	52.1307	56.6341	51.7146	16.0474	16.803	16.2641	79.2555	75.8386	74.0352	53.4931	16.3715	76.3765	1.2747	1.2747	1.2747	1.4783e-07	4.66521	1	1	1	3.26745	0.214353	0.700387	NM_001001883	Hecw2	HECT, C2 and WW domain containing E3 ubiquitin protein
10458498	59.7717	61.8636	64.1266	19.5884	20.0068	17.3704	29.425	33.6322	30.568	61.9206	18.9886	31.2084	1.1296	1.1296	1.1296	4.678e-07	3.26094	1	1	1	3.26094	0.608445	1.9841	NM_139206	Arap3	ArfGAP with RhoGAP domain, ankyrin repeat and PH domain 3
10605437	428.28	433.873	457.361	113.147	129.291	162.56	297.064	273.804	247.3	439.838	135	272.723	12.8795	12.8795	12.8795	9.1404e-06	3.25807	1	1	1	3.25807	0.495007	1.61277	NM_145629	Pls3	plastin 3 (T-isoform)
10414333	100.457	98.2442	88.5224	31.0384	28.3902	28.8216	36.0368	27.8822	32.9935	95.7413	29.4167	32.3042	2.5671	2.5671	2.5671	2.6701e-06	3.25466	1	0	1	3.25466	0.910615	2.96374	NM_001037221	Samd4	sterile alpha motif domain containing 4
10571621	190.728	188.552	225.876	57.0704	56.8008	72.4413	185.076	172.756	155.475	201.719	62.1042	171.102	9.0685	9.0685	9.0685	8.407e-05	3.24807	1	1	0	3.24807	0.362966	1.17894	NM_138668	Ufsp2	UFM1-specific peptidase 2
10435266	37.7258	34.0688	36.7823	11.0393	10.75	11.9842	38.8144	40.502	34.9895	36.1923	11.2578	38.102	1.1546	1.1546	1.1546	5.3745e-06	3.3845	1	1	0	3.21486	0.295465	0.949879	NM_175256	Heg1	HEG homolog 1 (zebrafish)
10501971	82.8845	83.8634	93.3754	24.1209	23.5966	33.2034	61.7946	70.948	47.0796	86.7078	26.9736	59.9407	4.8046	4.8046	4.8046	0.00037019	3.21454	1	1	0	3.21454	0.450005	1.44656	NM_178655	Ank2	ankyrin 2, brain
10529801	277.961	276.087	308.018	85.4459	90.4263	93.5477	236.725	251.175	229.727	287.355	89.8066	239.209	7.129	7.129	7.129	2.8425e-06	3.19971	1	1	1	3.19971	0.375431	1.20127	NM_178729	Fbxl5	F-box and leucine-rich repeat protein 5
10350438	33.7211	34.5564	39.9782	11.6652	10.7783	11.4339	17.0202	18.3724	15.4625	36.0852	11.2925	16.9517	1.2415	1.2415	1.2415	1.8958e-05	3.1955	1	0	1	3.1955	0.666157	2.12871	NM_001081027	Kcnt2	potassium channel, subfamily T, member 2
10498064	95.344	109.366	104.937	30.3543	31.596	35.1429	60.4722	56.0487	64.2333	103.216	32.3644	60.2514	2.8739	2.8739	2.8739	6.9453e-06	3.18917	1	1	1	3.18917	0.537156	1.71308	NM_080793	Setd7	SET domain containing (lysine methyltransferase) 7
10391828	56.7579	56.2457	58.1243	18.1459	17.2797	18.2469	43.4601	39.9527	43.1252	57.0426	17.8908	42.1793	0.74329	0.74329	0.74329	7.5429e-08	3.18838	1	1	1	3.18838	0.424161	1.35238	NM_011795	C1ql1	complement component 1, q subcomponent-like 1
10359713	155.793	158.701	173.49	50.8956	48.4263	54.0106	141.805	141.183	129.524	162.662	51.1108	137.504	4.0242	4.0242	4.0242	2.7399e-06	3.18253	1	1	0	3.18253	0.371704	1.18296	NM_145512	Sft2d2	SFT2 domain containing 2
10591125	55.1458	46.7952	47.5288	15.2101	16.5622	15.4654	55.266	52.3733	49.3963	49.8233	15.7459	52.3452	1.8412	1.8412	1.8412	1.3416e-05	3.32437	1	1	0	3.16421	0.300809	0.951822	NM_001080814	Fat3	FAT tumor suppressor homolog 3 (Drosophila)
10607089	322.275	328.682	365.457	100.284	102.126	119.438	99.0963	103.886	98.019	338.805	107.283	100.334	8.5923	8.5923	8.5923	1.6772e-06	3.37678	1	0	1	3.15805	1.06926	3.37678	NM_207625	Acsl4	acyl-CoA synthetase long-chain family member 4
10508800	35.5139	34.6367	34.316	12.0932	10.9831	10.0436	28.429	26.121	27.3417	34.8222	11.04	27.2972	0.55481	0.55481	0.55481	2.396e-07	3.15419	1	1	1	3.15418	0.404437	1.27567	AY140896	LOC433762	hypothetical gene LOC433762
10426955	38.1574	34.2077	42.7443	12.0776	11.6838	12.7548	19.0644	19.4275	15.0649	38.3698	12.1721	17.8523	1.6467	1.6467	1.6467	6.9296e-05	3.15227	1	0	1	3.15227	0.681823	2.14929	NM_011323	Scn8a	sodium channel, voltage-gated, type VIII, alpha
10506188	445.07	534.472	699.626	154.812	158.902	218.981	474.094	435.857	445.432	559.723	177.565	451.794	45.1717	45.1717	45.1717	0.0025278	3.15222	1	0	0	3.15222	0.393021	1.23889	NM_028132	Pgm2	phosphoglucomutase 2
10569823	41.2056	31.8705	38.6857	12.6631	11.0342	11.9034	29.5478	27.3904	25.3793	37.254	11.8669	27.4392	1.7743	1.7743	1.7743	0.00016178	3.13932	1	1	0	3.13932	0.43248	1.35769	BC089480	C330021F23Rik	RIKEN cDNA C330021F23 gene
10445308	95.2627	97.0973	122.533	29.8052	31.0128	40.1284	46.9437	43.6782	33.577	104.965	33.6488	41.3996	5.895	5.895	5.895	0.00025908	3.11941	1	0	1	3.11941	0.812781	2.5354	NM_018887	Cyp39a1	cytochrome P450, family 39, subfamily a, polypeptide 1 /
10472820	567.155	567.553	635.021	173.967	181.441	212.359	291.035	271.384	246.218	589.909	189.256	269.546	16.4833	16.4833	16.4833	5.6556e-06	3.117	1	0	1	3.117	0.702129	2.18853	NM_008397	Itga6	integrin alpha 6
10601778	75.4861	79.7825	87.8262	24.9424	25.4911	27.6133	54.3674	54.2278	56.4879	81.0316	26.0156	55.0277	2.1816	2.1816	2.1816	6.3329e-06	3.11473	1	1	1	3.11473	0.472773	1.47256	NM_027870	Armcx3	armadillo repeat containing, X-linked 3
10528090	94.9476	111.262	119.582	33.8905	34.1322	36.5769	64.3068	63.6258	52.0368	108.597	34.8665	59.9898	4.7936	4.7936	4.7936	0.0001023	3.11466	1	0	1	3.11466	0.581207	1.81026	NM_198620	Rundc3b	RUN domain containing 3B
10448004	421.93	406.719	443.666	110.607	130.146	168.01	284.316	208.481	207.157	424.105	136.254	233.318	18.7011	18.7011	18.7011	0.00010145	3.1126	1	0	1	3.1126	0.583986	1.81771	NM_024250	Phf10	PHD finger protein 10
10591110	47.7361	51.3481	43.1007	16.6336	15.3525	13.933	45.5349	52.839	49.0785	47.395	15.3064	49.1508	1.8932	1.8932	1.8932	2.3807e-05	3.21113	1	1	0	3.09642	0.311417	0.964277	NM_001080814	Fat3	FAT tumor suppressor homolog 3 (Drosophila)
10604735	213.566	216.458	182.486	66.9369	60.3625	70.9382	141.482	145.604	128.194	204.17	66.0792	138.427	7.196	7.196	7.196	3.1358e-05	3.08977	1	1	1	3.08977	0.477359	1.47493	NM_011252	Rbmx	RNA binding motif protein, X chromosome
10377516	32.807	29.3569	38.3222	12.0225	11.0576	9.5057	16.3027	18.1419	24.0139	33.4954	10.8619	19.4862	2.0624	2.0624	2.0624	0.00070698	3.08375	1	0	1	3.08375	0.557415	1.71893	NM_010599	Kcnab3	potassium voltage-gated channel, shaker-related subfamily
10526191	36.1589	35.3368	43.9387	14.4672	12.9817	10.1422	16.7784	18.5296	14.5053	38.4781	12.5304	16.6044	1.8688	1.8688	1.8688	0.00013312	3.07078	1	0	1	3.07078	0.754643	2.31734	BC026208	Gats	opposite strand transcription unit to Stag3
10465895	492.599	509.448	559.215	139.314	145.082	228.876	251.958	188.043	197.008	520.421	171.09	212.336	23.3569	23.3569	23.3569	7.9401e-05	3.04178	1	0	1	3.04179	0.805752	2.45093	NM_019699	Fads2	fatty acid desaturase 2
10401673	43.365	48.9064	41.7288	15.3418	15.3807	13.4042	20.8775	17.8208	15.5682	44.6667	14.7089	18.0888	1.5821	1.5821	1.5821	1.9985e-05	3.03671	1	0	1	3.03671	0.81315	2.4693	NM_009368	Tgfb3	transforming growth factor, beta 3
10431393	69.9446	69.0481	86.1316	23.4759	22.2973	28.4793	46.6375	41.5769	44.2603	75.0414	24.7508	44.1582	3.4901	3.4901	3.4901	0.00015533	3.03188	1	0	1	3.03188	0.560503	1.69938	NM_013871	Mapk12	mitogen-activated protein kinase 12
10458999	45.5936	47.1041	59.3275	18.5612	18.6967	12.9259	34.8578	25.8598	27.8945	50.6751	16.7279	29.5374	3.1593	3.1593	3.1593	0.00079063	3.02938	1	0	1	3.02938	0.566329	1.71562	NM_010181	Fbn2	fibrillin 2
10455602	606.04	669.579	722.248	212.513	228.217	219.839	536.948	570.147	556.393	665.956	220.19	554.496	20.3466	20.3466	20.3466	1.1478e-05	3.02447	1	1	0	3.02447	0.397098	1.20101	NM_001081371	Dmxl1	Dmx-like 1
10518781	36.2279	35.0606	41.7076	10.6207	11.9124	14.8335	28.6686	25.4083	23.7969	37.6654	12.4555	25.9579	1.6129	1.6129	1.6129	0.00010215	3.024	1	1	1	3.024	0.479835	1.45102	NM_011067	Per3	period homolog 3 (Drosophila)
10514933	106.32	121.814	134.652	35.9146	34.0006	50.3451	96.626	77.5933	82.3028	120.928	40.0868	85.5074	6.4924	6.4924	6.4924	0.0003655	3.01667	1	1	0	3.01667	0.468811	1.41425	NM_009949	Cpt2	carnitine palmitoyltransferase 2
10586246	80.8923	78.7419	115.344	21.8968	23.5533	45.9012	89.9206	80.5867	59.9235	91.6594	30.4505	76.8103	9.6452	9.6452	9.6452	0.0099295	3.01011	1	0	0	3.01011	0.396438	1.19332	XM_001476259	Dennd4a	DENN/MADD domain containing 4A
10442887	33.6231	29.3352	37.2529	9.4748	11.4414	12.4197	16.9023	14.2771	19.9322	33.4037	11.112	17.0372	1.6986	1.6986	1.6986	0.00022662	3.00609	1	0	1	3.00609	0.65222	1.96063	BC132383	Fbxl16	F-box and leucine-rich repeat protein 16
10453811	50.3441	44.5641	42.4953	14.9249	16.1431	14.6555	46.3247	40.4162	33.2677	45.8011	15.2412	40.0029	2.5804	2.5804	2.5804	0.0003501	3.00508	1	1	0	3.00508	0.381002	1.14494	NM_001083628	AK220484	cDNA sequence AK220484
10417411	126.952	144.104	137.863	41.9436	38.8691	55.706	33.7492	37.6297	35.4676	136.306	45.5062	35.6155	4.2103	4.2103	4.2103	4.8886e-06	3.82716	1	0	1	2.99534	1.27771	3.82717	EF651836	ENSMUSG00000079376	predicted gene, ENSMUSG00000079376
10361007	130.896	134.52	93.4278	34.2298	34.2927	51.4561	76.5861	71.2921	62.7172	119.615	39.9929	70.1985	8.5968	8.5968	8.5968	0.001757	2.9909	1	0	0	2.9909	0.569712	1.70395	NM_026796	Smyd2	SET and MYND domain containing 2
10541532	75.6847	83.778	81.1365	27.2471	25.7067	27.5196	87.6845	75.8254	69.1377	80.1998	26.8245	77.5492	3.4353	3.4353	3.4353	5.3393e-05	2.9898	1	1	0	2.9898	0.345903	1.03418	NM_021899	Foxj2	forkhead box J2
10533659	82.4719	90.8201	92.4704	26.0894	27.0002	35.8011	55.6195	50.5532	43.5023	88.5875	29.6302	49.8917	3.2409	3.2409	3.2409	3.9048e-05	2.98977	1	0	1	2.98977	0.59389	1.7756	NM_019765	Clip1	CAP-GLY domain containing linker protein 1
10375667	89.463	95.4829	112.659	29.7727	27.2699	42.5197	77.7284	67.8285	83.2865	99.2017	33.1875	76.2811	5.5084	5.5084	5.5084	0.00042112	2.98913	1	1	0	2.98913	0.435068	1.30048	NM_021540	Rnf130	ring finger protein 130
10357249	63.0354	62.8757	59.8003	21.1825	20.8026	20.2982	20.8252	25.6849	31.4021	61.9038	20.7611	25.9708	1.8723	1.8723	1.8723	8.6485e-06	2.98172	1	0	1	2.98172	0.799402	2.38359	NM_001085409	Steap3	STEAP family member 3
10396511	60.1686	60.0836	76.9975	21.0575	19.0946	26.0146	35.1404	36.7321	32.323	65.7499	22.0555	34.7319	3.5369	3.5369	3.5369	0.00033039	2.98111	1	0	1	2.98111	0.635021	1.89307	NM_001005510	Syne2	synaptic nuclear envelope 2
10586448	466.816	464.647	468.138	110.556	122.185	237.613	357.059	314.283	210.797	466.534	156.785	294.046	34.3061	34.3061	34.3061	0.0020889	2.97564	1	0	0	2.97564	0.533196	1.5866	NM_026515	2810417H13Rik	RIKEN cDNA 2810417H13 gene
10579165	50.7125	47.8358	59.1194	15.5416	16.8735	20.588	13.3772	14.8181	13.9133	52.5559	17.6677	14.0362	2.1538	2.1538	2.1538	2.6585e-05	3.74431	1	0	1	2.97469	1.25872	3.74431	NM_007789	Ncan	neurocan
10542200	80.8626	71.9783	65.9376	22.608	21.1644	29.9119	57.5622	51.2923	57.2415	72.9262	24.5615	55.3653	3.1767	3.1767	3.1767	0.00011114	2.96913	1	1	0	2.96913	0.443626	1.31718	NM_020590	Gabarapl1	gamma-aminobutyric acid (GABA(A)) receptor-associated
10464932	73.0327	57.6548	73.3375	20.7375	21.2295	26.774	56.2866	34.9255	49.7564	68.0084	22.9137	46.9895	4.8474	4.8474	4.8474	0.0017984	2.96802	1	0	0	2.96802	0.487634	1.44731	NM_008451	Klc2	kinesin light chain 2
10603208	61.8804	59.6492	63.5495	19.0975	19.2284	24.0486	44.7514	37.6984	37.9485	61.693	20.7915	40.1327	1.7577	1.7577	1.7577	1.0161e-05	2.96722	1	1	1	2.96722	0.518069	1.53723	NM_010797	Mid1	midline 1
10568668	36.3381	37.7138	38.4049	13.5993	13.7847	10.66	71.9384	78.0383	77.312	37.4856	12.6813	75.7629	1.3031	1.3031	1.3031	1.2639e-07	5.97438	1	1	1	2.95597	0.167381	0.494775	NM_007400	Adam12	a disintegrin and metallopeptidase domain 12 (meltrin alp
10516211	46.5807	42.8374	32.9094	16.619	12.0654	13.0803	29.9977	41.5066	29.9919	40.7759	13.9215	33.8321	3.33	3.33	3.33	0.0031241	2.92899	1	0	0	2.92899	0.411488	1.20524	NM_001030274	Ndufs5	NADH dehydrogenase (ubiquinone) Fe-S protein 5
10464836	132.705	140.826	151.868	41.1708	41.3613	62.7094	48.2728	41.9413	34.0186	141.8	48.4138	41.4109	5.7426	5.7426	5.7426	2.8464e-05	3.42421	1	0	1	2.92891	1.16911	3.42421	NM_013456	Actn3	actinin alpha 3
10573979	46.4099	41.1959	54.7957	15.175	16.8973	16.557	19.4147	19.7405	19.9646	47.4672	16.2097	19.7066	2.309	2.309	2.309	0.00013828	2.92832	1	0	1	2.92832	0.822552	2.4087	NM_010308	Gnao1	guanine nucleotide binding protein, alpha O
10467182	21.335	18.716	22.4405	8.1305	6.8589	6.356	9.9371	10.0056	10.943	20.8305	7.1152	10.2952	0.73114	0.73114	0.73114	2.7487e-05	2.92761	1	0	1	2.92761	0.691118	2.02332	NM_008315	Htr7	5-hydroxytryptamine (serotonin) receptor 7
10521136	258.798	258.923	284.471	88.5021	87.4332	98.7439	213.093	189.451	171.859	267.397	91.5598	191.468	8.729	8.729	8.729	2.3274e-05	2.92047	1	1	1	2.92047	0.4782	1.39657	NM_001081102	Whsc1	Wolf-Hirschhorn syndrome candidate 1 (human)
10361882	56.3096	64.2828	53.0897	23.4798	17.6905	18.3476	67.7101	46.1398	54.569	57.894	19.8393	56.1397	4.2351	4.2351	4.2351	0.0011385	2.91815	1	1	0	2.91815	0.353392	1.03125	NM_173390	Nhsl1	NHS-like 1
10407467	86.0582	73.3899	91.9941	27.2977	30.0631	28.8334	57.3321	56.4488	55.6172	83.8141	28.7314	56.466	3.2139	3.2139	3.2139	6.0457e-05	2.91716	1	1	1	2.91716	0.508827	1.48433	NM_018859	Akr1e1	aldo-keto reductase family 1, member E1
10518686	50.4401	51.9928	41.1708	16.6673	15.0148	17.6086	57.0174	42.3036	51.0058	47.8679	16.4302	50.109	3.1744	3.1744	3.1744	0.00048477	3.04981	1	1	0	2.91341	0.327889	0.955275	NM_008840	Pik3cd	phosphatidylinositol 3-kinase catalytic delta polypeptide
10564013	35.0342	32.2107	30.3133	12.2564	11.0562	10.3047	20.5573	24.583	21.3959	32.5194	11.2058	22.1787	1.1117	1.1117	1.1117	3.1575e-05	2.90202	1	1	1	2.90202	0.505251	1.46624	AF357427	Snord115	Small nucleolar RNA, C/D Box 115 cluster
10606333	172.593	181.696	162.245	53.7398	52.9636	71.4563	211.923	229.203	163.099	172.178	59.3866	201.408	12.3805	12.3805	12.3805	0.00043169	3.39148	1	1	0	2.89927	0.294857	0.85487	DQ192038	Gm784	gene model 784, (NCBI)
10387372	171.316	192.329	204.759	69.2811	71.8497	55.042	149.051	104.731	107.448	189.468	65.3909	120.41	10.4604	10.4604	10.4604	0.00047966	2.89747	1	0	1	2.89747	0.543069	1.57352	NM_001017426	Jmjd3	jumonji domain containing 3
10419170	54.2184	64.2792	65.9769	17.9992	18.9035	26.7779	30.5932	32.0593	33.358	61.4915	21.2269	32.0035	2.7003	2.7003	2.7003	0.00011012	2.89687	1	0	1	2.89687	0.663268	1.9214	NM_172597	Txndc16	thioredoxin domain containing 16
10397966	41.4621	39.2421	37.3364	13.6298	13.4046	13.7383	23.2165	18.79	17.1169	39.3468	13.5909	19.7078	1.2572	1.2572	1.2572	1.6618e-05	2.89508	1	0	1	2.89508	0.68962	1.99651	NM_026580	Otub2	OTU domain, ubiquitin aldehyde binding 2
10355310	106.819	105.868	77.364	34.0627	27.3965	38.7725	97.7565	95.0991	94.6618	96.6835	33.4105	95.8391	5.922	5.922	5.922	0.00040493	2.89381	1	1	0	2.89381	0.34861	1.00881	XR_032645	EG667842	predicted gene, EG667842
10586244	110.754	99.8188	131.814	31.5864	30.6427	56.2952	117.918	87.4678	83.9967	114.129	39.5081	96.4608	9.5706	9.5706	9.5706	0.0035848	2.88874	1	0	0	2.88874	0.409577	1.18316	XM_001476259	Dennd4a	DENN/MADD domain containing 4A
10540952	41.0839	42.1807	40.3532	13.6585	11.7284	17.4371	41.7617	39.5641	37.8424	41.2059	14.2747	39.7227	1.2082	1.2082	1.2082	6.5911e-06	2.88664	1	1	0	2.88664	0.359359	1.03734	NM_031177	Ift122	intraflagellar transport 122 homolog (Chlamydomonas)
10500434	260.395	275.909	269.229	95.8031	91.533	92.7612	195.024	166.864	166.28	268.511	93.3658	176.056	6.1039	6.1039	6.1039	2.9554e-06	2.8759	1	1	1	2.87591	0.530318	1.52515	NM_029933	Bcl9	B-cell CLL/lymphoma 9
10393887	115.335	134.922	171.886	50.9578	51.5593	44.8218	73.1984	62.3635	76.5797	140.714	49.113	70.7139	9.9651	9.9651	9.9651	0.0015203	2.86511	1	0	1	2.86512	0.694531	1.98991	NM_144795	Pycr1	pyrroline-5-carboxylate reductase 1
10483264	78.977	82.8196	92.9311	26.0148	27.0953	35.8736	44.5064	42.4129	40.14	84.9092	29.6612	42.3531	3.0905	3.0905	3.0905	3.6215e-05	2.86264	1	0	1	2.86264	0.700331	2.00479	NM_001047604	Ttc21b	tetratricopeptide repeat domain 21B
10453629	102.596	106.866	139.767	38.1947	34.685	49.1493	50.3214	52.6613	48.0625	116.41	40.6763	50.3484	7.272	7.272	7.272	0.00062303	2.86186	1	0	1	2.86186	0.807897	2.31208	NM_001081963	9430020K01Rik	RIKEN cDNA 9430020K01 gene
10362596	115.89	106.585	111.298	29.9296	33.8987	53.0536	81.394	53.9036	57.0205	111.257	38.9607	64.106	6.6761	6.6761	6.6761	0.00073624	2.85563	1	0	1	2.85563	0.607754	1.73552	NM_001122893	Fyn	Fyn proto-oncogene
10567316	56.5204	59.4444	77.3511	16.9143	18.3807	32.5064	54.785	60.52	61.0458	64.4387	22.6004	58.7836	4.8692	4.8692	4.8692	0.0017845	2.85122	1	1	0	2.85122	0.384468	1.0962	NM_172476	Tmc7	transmembrane channel-like gene family 7
10383518	41.9172	36.6721	35.8363	12.4973	12.1156	15.5488	39.7227	34.8211	30.5449	38.1419	13.3872	35.0296	1.9859	1.9859	1.9859	0.00022811	2.84913	1	1	0	2.84913	0.382168	1.08885	NM_001001333	Hexdc	hexosaminidase (glycosyl hydrolase family 20, catalytic
10420988	214.534	201.044	228.313	63.3152	70.6477	92.0554	98.7542	74.6117	100.479	214.63	75.3394	91.2816	8.287	8.287	8.287	4.0126e-05	2.84885	1	0	1	2.84885	0.825351	2.3513	NM_009955	Dpysl2	dihydropyrimidinase-like 2
10498119	178.19	198.387	197.898	57.7697	65.8116	78.4157	192.741	172.728	188.744	191.491	67.3323	184.738	6.2648	6.2648	6.2648	1.3122e-05	2.84397	1	1	0	2.84397	0.364475	1.03656	NM_172862	Frem2	Fras1 related extracellular matrix protein 2
10536376	116.556	111.675	116.018	42.1447	39.9643	39.1334	114.287	115.485	106.006	114.75	40.4142	111.926	2.0063	2.0063	2.0063	3.0873e-07	2.83934	1	1	0	2.83934	0.36108	1.02523	BC020002	BC020002	cDNA sequence BC020002
10559837	38.0924	33.5367	30.3615	12.4338	11.2958	12.2485	13.3684	14.1996	15.0006	33.9969	11.9927	14.1895	1.3391	1.3391	1.3391	4.4102e-05	2.8348	1	0	1	2.8348	0.845181	2.39592	NR_003555	Vmn2r29	vomeronasal 2, receptor 29
10536363	35.2505	35.554	49.0343	14.7219	13.2441	14.3883	27.8184	24.927	21.8786	39.9463	14.1181	24.8747	2.8164	2.8164	2.8164	0.0019003	2.82944	1	0	0	2.82944	0.567569	1.6059	NM_009311	Tac1	tachykinin 1
10423243	37.1379	37.3656	50.6563	15.0871	15.6903	13.4818	13.6702	12.7819	15.2448	41.7199	14.753	13.899	2.6408	2.6408	2.6408	0.00045889	3.00165	1	0	1	2.82789	1.06144	3.00165	NM_009865	Cdh10	cadherin 10
10548163	167.678	183.694	200.247	58.9876	61.7142	74.3747	173.261	121.193	138.452	183.873	65.0255	144.302	10.7293	10.7293	10.7293	0.00063979	2.82771	1	1	0	2.82771	0.450622	1.27423	NM_011657	Tulp3	tubby-like protein 3
10417366	99.958	119.414	100.157	37.2191	33.103	42.768	28.4288	34.1634	30.7288	106.51	37.6967	31.107	4.1734	4.1734	4.1734	2.4614e-05	3.42398	1	0	1	2.82544	1.21184	3.42398	ENSMUST00000090647	ENSMUSG00000057445	predicted gene, ENSMUSG00000057445 /
10483856	57.9887	64.3487	63.6682	19.5262	20.2976	26.2435	33.9926	32.7713	32.7052	62.0019	22.0225	33.1564	1.7073	1.7073	1.7073	8.1518e-06	2.81539	1	1	1	2.81539	0.664201	1.86998	NM_011871	Prkra	protein kinase, interferon inducible double stranded RNA d
10487894	53.0154	54.0473	39.4885	16.6523	16.238	19.19	24.0258	21.1754	25.7434	48.8504	17.3601	23.6482	2.8651	2.8651	2.8651	0.00054033	2.81395	1	0	1	2.81395	0.734098	2.06571	NM_175445	Rassf2	Ras association (RalGDS/AF-6) domain family member 2
10426924	54.1932	51.8115	63.6315	19.4916	17.392	23.4236	38.4236	33.8922	28.3128	56.5454	20.1024	33.5428	2.8694	2.8694	2.8694	0.00031159	2.81287	1	0	1	2.81287	0.599306	1.68577	NM_021530	Slc4a8	solute carrier family 4 (anion exchanger), member 8
10464251	130.671	125.067	146.396	45.262	45.1602	52.7109	70.7138	75.8685	68.0187	134.045	47.7111	71.5337	4.1756	4.1756	4.1756	1.6847e-05	2.80951	1	0	1	2.80951	0.666974	1.87387	NM_181415	Atrnl1	attractin like 1
10522335	197.584	193.398	214.035	62.6286	66.0332	86.7866	220.264	180.75	185.674	201.672	71.8161	195.563	9.151	9.151	9.151	8.9319e-05	2.80817	1	1	0	2.80817	0.367228	1.03124	NM_153389	Atp10d	ATPase, class V, type 10D
10591706	83.9513	81.2018	75.7734	27.9201	29.1297	28.9628	27.5878	19.1342	20.661	80.3088	28.6709	22.461	2.056	2.056	2.056	1.9146e-06	3.57548	1	0	1	2.80106	1.27647	3.57548	NM_010487	Elavl3	ELAV (embryonic lethal, abnormal vision, Drosophila)-like
10478508	330.434	331.637	282.557	103.623	100.922	132.995	331.6	227.287	214.28	314.876	112.513	257.722	24.1199	24.1199	24.1199	0.0026394	2.79856	1	0	0	2.79856	0.436569	1.22177	NM_133779	Pigt	phosphatidylinositol glycan anchor biosynthesis, class T //
10579894	28.8398	26.5217	24.4669	10.0018	8.8673	9.6594	8.9574	9.4065	11.24	26.6095	9.5095	9.868	0.85552	0.85552	0.85552	1.1364e-05	2.7982	1	0	1	2.7982	0.96367	2.69654	NM_020259	Hhip	Hedgehog-interacting protein
10514590	283.523	280.654	303.083	93.6327	97.0947	119.213	210.794	219.558	212.841	289.087	103.314	214.398	6.3474	6.3474	6.3474	2.5395e-06	2.79815	1	1	1	2.79815	0.481878	1.34837	NM_026082	Dock7	dedicator of cytokinesis 7
10481857	168.196	181.183	175.774	59.2421	62.901	65.5921	117.569	122.302	122.548	175.051	62.5784	120.806	2.5946	2.5946	2.5946	2.552e-07	2.79731	1	1	1	2.79731	0.518007	1.44902	NM_016768	Pbx3	pre B-cell leukemia transcription factor 3
10406551	86.6838	87.3963	80.6823	27.8599	26.4631	36.7826	60.816	64.2716	58.3423	84.9208	30.3685	61.1433	2.4452	2.4452	2.4452	1.2841e-05	2.79635	1	1	1	2.79634	0.496677	1.38888	NM_024272	Ssbp2	single-stranded DNA binding protein 2
10361055	50.2315	54.4217	52.1148	15.7832	16.0731	24.2268	30.2843	21.1866	24.2548	52.256	18.6944	25.2419	2.3287	2.3287	2.3287	0.00011683	2.79528	1	0	1	2.79528	0.74061	2.07021	NM_144879	Vash2	vasohibin 2
10516823	130.614	148.319	137.302	44.8299	43.1623	60.9156	169.196	158.027	172.414	138.745	49.6359	166.546	5.0887	5.0887	5.0887	8.4909e-06	3.35535	1	1	0	2.79526	0.298032	0.833076	NM_183428	Epb4.1	erythrocyte protein band 4.1
10606186	56.2823	49.6162	62.2111	16.871	18.362	25.0883	28.9883	34.2219	26.3184	56.0365	20.1071	29.8429	2.8874	2.8874	2.8874	0.00030808	2.7869	1	0	1	2.7869	0.673765	1.87772	NM_009197	Slc16a2	solute carrier family 16 (monocarboxylic acid transporte
10583809	38.5217	34.6415	43.3927	12.8198	13.4201	15.6263	22.6216	18.1982	25.5525	38.852	13.9554	22.1241	1.9754	1.9754	1.9754	0.00031105	2.78401	1	0	1	2.78401	0.630778	1.75609	NM_009922	Cnn1	calponin 1
10572282	23.2978	21.7308	24.6901	7.0534	7.2097	10.8353	11.6634	10.5463	11.8976	23.2396	8.3661	11.3691	0.90013	0.90013	0.90013	5.4051e-05	2.77783	1	0	1	2.77783	0.735863	2.0441	NM_177900	Hapln4	hyaluronan and proteoglycan link protein 4
10349081	113.294	121.817	115.113	34.7023	40.2677	51.1737	55.4102	42.8579	38.8015	116.741	42.0479	45.6899	4.286	4.286	4.286	2.7375e-05	2.77639	1	0	1	2.77639	0.920289	2.55508	BC059254	Phlpp	PH domain and leucine rich repeat protein phosphatase
10512022	65.5571	78.1758	84.2865	24.2701	26.8063	31.1304	42.279	34.595	35.1158	76.0065	27.4023	37.3299	3.6772	3.6772	3.6772	0.00019459	2.77373	1	0	1	2.77373	0.734058	2.03608	ENSMUST00000098156	Mobkl2b	MOB1, Mps One Binder kinase activator-like 2B (
10553833	200.742	221.878	268.43	77.0472	80.9848	92.1792	113.341	113.372	108.369	230.35	83.4038	111.694	11.8751	11.8751	11.8751	0.00027547	2.76186	1	0	1	2.76186	0.746718	2.06233	NM_010882	Ndn	necdin
10452404	41.2148	39.0197	41.089	12.8971	14.2639	16.8849	20.7145	29.1966	26.6993	40.4412	14.682	25.5368	1.6542	1.6542	1.6542	0.0001024	2.75447	1	1	1	2.75447	0.574935	1.58364	NM_026497	Nudt12	nudix (nucleoside diphosphate linked moiety X)-type motif
10503448	31.6282	33.8861	41.0147	11.5354	13.0747	14.0892	20.6121	18.4646	15.4395	35.5097	12.8998	18.1721	1.8977	1.8977	1.8977	0.00036816	2.75273	1	0	1	2.75273	0.709868	1.95408	NM_019724	Mmp16	matrix metallopeptidase 16
10603289	190.913	197.082	196.57	69.8951	68.5232	74.16	175.261	158.304	166.195	194.855	70.8594	166.586	3.2035	3.2035	3.2035	3.7917e-07	2.74988	1	1	1	2.74988	0.425361	1.16969	NM_016691	Clcn5	chloride channel 5
10368598	48.3241	48.6187	42.2902	15.6514	17.4177	17.5724	20.7027	21.9324	17.1289	46.411	16.8805	19.9213	1.4953	1.4953	1.4953	1.5241e-05	2.74939	1	0	1	2.74939	0.847359	2.32972	NM_175448	Rlbp1l2	retinaldehyde binding protein 1-like 2
10499138	96.9454	98.1108	115.994	31.8663	34.4746	46.8605	93.3566	78.8741	85.1716	103.683	37.7338	85.8008	5.0653	5.0653	5.0653	0.00023904	2.74776	1	1	0	2.74776	0.439784	1.20842	NM_027539	Dclk2	doublecortin-like kinase 2
10505568	21.6255	22.1962	23.3634	9.2723	8.5838	6.6037	8.8253	9.4849	11.3269	22.395	8.1533	9.879	0.69803	0.69803	0.69803	1.3187e-05	2.74674	1	0	1	2.74674	0.825316	2.26693	NM_172869	Frmd3	FERM domain containing 3
10383532	201.46	205.42	237.605	72.9745	77.6008	84.2941	231.915	245.4	222.299	214.828	78.2898	233.205	7.8884	7.8884	7.8884	1.6386e-05	2.97873	1	1	0	2.74401	0.335713	0.9212	NM_026272	Narf	nuclear prelamin A recognition factor
10588509	220.405	213.423	167.462	69.6379	72.3409	77.3699	132.732	103.806	97.8466	200.43	73.1162	111.461	11.5033	11.5033	11.5033	0.00061714	2.74125	1	0	1	2.74125	0.655978	1.7982	NM_021567	Pcbp4	poly(rC) binding protein 4
10590821	98.9399	91.2764	96.5196	27.4094	29.8668	47.4084	72.3775	71.3692	64.6398	95.5786	34.8949	69.4622	4.1095	4.1095	4.1095	0.00013935	2.73904	1	1	1	2.73904	0.502358	1.37598	BC115525	9230110C19Rik	RIKEN cDNA 9230110C19 gene
10485151	90.3486	88.4782	92.6398	32.9211	34.7801	31.4195	43.8851	40.9187	46.7651	90.4889	33.0402	43.8563	1.3218	1.3218	1.3218	1.749e-07	2.73875	1	1	1	2.73875	0.753374	2.0633	NM_011162	Mapk8ip1	mitogen-activated protein kinase 8 interacting protein
10353117	36.8678	43.4604	53.0518	15.3526	15.5714	17.851	34.8617	34.2158	35.388	44.46	16.2583	34.8218	2.7586	2.7586	2.7586	0.00099993	2.7346	1	1	0	2.7346	0.4669	1.27679	NM_172841	Slco5a1	solute carrier organic anion transporter family, member
10360863	96.9588	98.123	88.0042	35.0832	35.1412	33.536	82.4959	54.722	63.5377	94.362	34.5868	66.9185	5.0871	5.0871	5.0871	0.00050812	2.72827	1	1	0	2.72827	0.51685	1.4101	NM_145515	Mark1	MAP/microtubule affinity-regulating kinase 1
10513805	36.8785	32.0355	33.1765	12.9767	12.74	11.7365	19.0252	19.5841	18.1441	34.0302	12.4844	18.9178	0.90498	0.90498	0.90498	7.6324e-06	2.72582	1	1	1	2.72582	0.659929	1.79885	NM_019967	Dbc1	deleted in bladder cancer 1 (human)
10518524	32.0122	28.4996	34.2785	11.2177	11.6469	11.9138	22.645	26.2985	19.9416	31.5968	11.5928	22.9617	1.4445	1.4445	1.4445	0.00020067	2.72555	1	1	0	2.72555	0.504876	1.37607	AK034787	Ubiad1	UbiA prenyltransferase domain containing 1
10586254	99.2118	104.536	119.372	31.9037	34.2219	52.5238	125.308	107.541	99.2428	107.707	39.5498	110.697	6.7827	6.7827	6.7827	0.00048438	2.79893	1	1	0	2.72332	0.35728	0.972987	ENSMUST00000038890	Dennd4a	DENN/MADD domain containing 4A
10508115	175.189	207.395	187.892	62.557	65.4822	81.8318	203.367	160.732	141.521	190.159	69.957	168.54	12.3514	12.3514	12.3514	0.0010088	2.71822	1	1	0	2.71823	0.415077	1.12827	NM_028800	Stk40	serine/threonine kinase 40
10425078	37.7242	36.2792	37.5573	13.9203	12.6304	14.595	18.4294	16.1267	16.8486	37.1869	13.7152	17.1349	0.57816	0.57816	0.57816	2.3815e-07	2.71136	1	0	1	2.71136	0.800425	2.17024	NM_138670	Mpst	mercaptopyruvate sulfurtransferase
10385391	121.329	137.641	138.352	44.9771	44.09	57.6441	76.6381	52.9835	69.2417	132.441	48.9037	66.2878	5.7412	5.7412	5.7412	0.00011361	2.7082	1	0	1	2.7082	0.737748	1.99797	NM_133769	Cyfip2	cytoplasmic FMR1 interacting protein 2
10591120	44.5746	34.4406	41.0978	15.1355	13.2597	15.9822	42.4411	52.6481	49.3699	40.0377	14.7924	48.153	2.4858	2.4858	2.4858	0.00019221	3.25525	1	1	0	2.70664	0.307196	0.831468	NM_001080814	Fat3	FAT tumor suppressor homolog 3 (Drosophila)
10439766	218.786	208.354	190.639	71.4217	71.1983	85.6665	134.889	127.35	116.323	205.926	76.0955	126.187	6.3104	6.3104	6.3104	1.9924e-05	2.70616	1	1	1	2.70616	0.603036	1.63191	NM_021496	Pvrl3	poliovirus receptor-related 3
10350297	216.833	205.461	214.437	74.3814	75.1796	85.9092	164.724	177.802	130.369	212.244	78.4901	157.632	8.6768	8.6768	8.6768	0.00010761	2.70408	1	1	0	2.70408	0.497933	1.34645	NM_001081258	Kif14	kinesin family member 14
10518585	232.405	245.087	275.189	77.1963	80.3831	120.776	215.219	176.863	188.192	250.894	92.7851	193.425	12.7427	12.7427	12.7427	0.00035309	2.70403	1	1	0	2.70403	0.479696	1.29711	NM_207682	Kif1b	kinesin family member 1B
10408359	55.1084	57.6205	63.7079	20.4136	20.7072	24.1456	37.3328	35.8902	21.4226	58.8123	21.7555	31.5485	3.3546	3.3546	3.3546	0.0005901	2.70333	1	0	1	2.70333	0.689589	1.86419	NM_009513	Nrsn1	neurensin 1
10408450	191.236	192.289	178.929	64.1434	66.8817	77.068	249.329	179.962	181.983	187.484	69.3644	203.758	13.5816	13.5816	13.5816	0.00081134	2.9375	1	1	0	2.70289	0.340425	0.920132	NM_009238	Sox4	SRY-box containing gene 4
10441565	197.51	200.454	173.636	56.9633	59.2408	95.5458	113.207	79.0202	84.8492	190.533	70.5833	92.3588	10.6429	10.6429	10.6429	0.00045342	2.69941	1	0	1	2.69941	0.764229	2.06297	NM_011299	Rps6ka2	ribosomal protein S6 kinase, polypeptide 2
10525677	60.9059	53.9107	57.8454	17.4114	19.401	27.2431	30.5498	26.3485	27.0161	57.554	21.3518	27.9715	2.2215	2.2215	2.2215	5.6247e-05	2.69551	1	0	1	2.69551	0.763341	2.05759	NM_145070	Hip1r	huntingtin interacting protein 1 related
10443786	27.9861	31.0452	38.2646	10.9442	10.2762	14.8996	19.2985	18.8662	15.9577	32.432	12.04	18.0408	2.0385	2.0385	2.0385	0.0010594	2.69369	1	0	1	2.69369	0.667376	1.7977	NM_008804	Pde9a	phosphodiesterase 9A
10408077	243.803	252.077	222.284	94.8016	82.7312	89.5754	219.388	188.678	215.316	239.388	89.0361	207.794	7.8271	7.8271	7.8271	2.2941e-05	2.68866	1	1	0	2.68866	0.428483	1.15204	NM_178183	Hist1h2ak	histone cluster 1, H2ak
10439514	189.947	175.308	233.195	74.026	69.9664	78.9277	98.6447	96.7956	77.0488	199.483	74.3067	90.8297	10.9003	10.9003	10.9003	0.00036645	2.68459	1	0	1	2.68459	0.818088	2.19623	NM_008083	Gap43	growth associated protein 43
10389786	43.9536	45.0189	35.4443	14.9814	17.254	14.1506	27.1451	22.8626	25.4182	41.4723	15.462	25.142	1.9652	1.9652	1.9652	0.00024805	2.68221	1	0	1	2.68221	0.614987	1.64952	NM_172563	Hlf	hepatic leukemia factor
10604347	158.208	141.095	153.298	48.8071	47.539	72.4453	86.3659	87.1235	97.6887	150.867	56.2638	90.3927	5.9114	5.9114	5.9114	8.333e-05	2.68142	1	0	1	2.68142	0.622437	1.66902	NM_053123	Smarca1	SWI/SNF related, matrix associated, actin dependent regu
10371092	41.4692	44.3764	43.617	16.86	15.5939	15.8648	12.5746	14.2709	14.9874	43.1542	16.1062	13.9443	0.68746	0.68746	0.68746	1.5085e-07	3.09476	1	0	1	2.67935	1.15504	3.09476	NM_178662	Atcay	ataxia, cerebellar, Cayman type homolog (human)
10519913	31.7193	28.1069	24.5772	10.2569	9.1977	12.1514	20.9442	21.5726	18.1233	28.1345	10.5353	20.2134	1.4286	1.4286	1.4286	0.00038981	2.6705	1	1	0	2.6705	0.521204	1.39187	NM_015823	Magi2	membrane associated guanylate kinase, WW and PDZ domain co
10467003	168.158	164.561	124.454	51.7365	54.8907	64.6483	86.8787	94.6637	68.8536	152.391	57.0918	83.4653	9.482	9.482	9.482	0.0010069	2.66923	1	0	1	2.66923	0.684018	1.8258	NR_003650	EG546723	predicted gene, EG546723
10500529	132.677	146.254	163.299	64.5883	50.5322	50.8808	94.9397	105.136	94.4605	147.41	55.3337	98.1789	6.1106	6.1106	6.1106	0.00012592	2.66401	1	1	1	2.66401	0.563601	1.50144	NM_016966	Phgdh	3-phosphoglycerate dehydrogenase
10495685	174.658	199.374	286.408	89.3534	83.2934	75.4914	192.302	185.566	175.769	220.147	82.7127	184.546	19.8972	19.8972	19.8972	0.0067797	2.66158	1	0	0	2.66158	0.448196	1.19291	NM_172525	Arhgap29	Rho GTPase activating protein 29
10386394	57.0186	56.385	50.5935	20.8193	19.3295	21.5838	45.3148	42.2629	37.4037	54.6657	20.5775	41.6605	1.8187	1.8187	1.8187	3.4152e-05	2.65658	1	1	1	2.65658	0.493933	1.31217	BC050078	BC050078	cDNA sequence BC050078
10496756	28.8628	22.1527	24.0378	10.112	9.2021	8.9788	12.7376	12.6263	12.339	25.0178	9.4309	12.5676	1.1728	1.1728	1.1728	0.00018753	2.65275	1	0	1	2.65275	0.750414	1.99066	NM_134160	Mcoln3	mucolipin 3
10604473	25.7011	29.7241	32.4793	10.9568	11.5844	10.6008	15.1357	14.6133	15.402	29.3015	11.0473	15.0503	1.1561	1.1561	1.1561	7.2713e-05	2.65237	1	0	1	2.65237	0.734025	1.9469	NM_177591	Igsf1	immunoglobulin superfamily, member 1
10503382	51.7946	47.7414	44.6231	17.6638	18.6896	18.0164	60.2058	59.6529	41.2989	48.0531	18.1232	53.7192	3.7856	3.7856	3.7856	0.001163	2.96411	1	1	0	2.65147	0.337369	0.894524	NM_001111027	Runx1t1	runt-related transcription factor 1; translocated to,
10451851	104.488	115.268	152.804	48.9236	43.2767	48.3418	91.4398	84.5645	85.1356	124.187	46.8474	87.0466	8.6119	8.6119	8.6119	0.0021698	2.65088	1	0	0	2.65088	0.538188	1.42667	XR_034597	EG668529	predicted gene, EG668529
10396094	454.18	479.577	468.648	162.304	156.681	210.352	317.174	287.102	254.381	467.468	176.446	286.219	14.9768	14.9768	14.9768	2.7579e-05	2.64936	1	1	1	2.64936	0.61647	1.63325	NM_027117	Klhdc2	kelch domain containing 2
10605797	31.5945	26.0527	22.2851	9.4837	9.1238	11.6018	14.9251	15.1032	15.0668	26.6441	10.0698	15.0317	1.6238	1.6238	1.6238	0.00095679	2.64594	1	0	1	2.64594	0.669904	1.77253	NM_001033329	Arhgef9	CDC42 guanine nucleotide exchange factor (GEF) 9
10595402	47.9983	51.388	65.5635	16.6917	18.0897	27.6351	36.0009	29.5788	26.623	54.9832	20.8055	30.7342	4.0178	4.0178	4.0178	0.0024849	2.64272	1	0	0	2.64272	0.676949	1.78899	ENSMUST00000098501	Fam46a	family with sequence similarity 46, member A
10400210	660.42	623.351	560.185	218.812	218.244	260.805	686.421	622.345	548.577	614.652	232.621	619.114	29.6694	29.6694	29.6694	0.00013201	2.66147	1	1	0	2.64229	0.375731	0.992792	NM_144788	Hectd1	HECT domain containing 1
10507804	94.1435	106.51	102.56	35.8766	37.1732	41.9448	139.616	134.814	131.97	101.071	38.3315	135.467	2.6883	2.6883	2.6883	6.9517e-07	3.53409	1	1	1	2.63677	0.282958	0.746097	NM_025873	Trit1	tRNA isopentenyltransferase 1
10431659	57.2197	66.0886	73.3457	22.452	22.6541	29.5114	45.6683	42.8573	32.5133	65.5513	24.8725	40.3463	3.7914	3.7914	3.7914	0.0007991	2.63549	1	0	1	2.63549	0.616475	1.62472	NM_001109040	Kif21a	kinesin family member 21A
10394538	559.956	563.07	664.751	222.443	226.301	229.611	350.777	320.682	358.436	595.926	226.118	343.298	20.9928	20.9928	20.9928	4.5474e-05	2.63546	1	0	1	2.63546	0.658665	1.73588	NM_133360	Acaca	acetyl-Coenzyme A carboxylase alpha
10360227	128.686	152.323	170.34	52.8543	51.9226	66.6568	99.7704	73.4067	82.8724	150.45	57.1446	85.3498	8.7104	8.7104	8.7104	0.00073905	2.63279	1	0	1	2.63279	0.669534	1.76274	NM_011063	Pea15a	phosphoprotein enriched in astrocytes 15A
10345482	72.4799	74.6246	81.7541	26.8161	28.1529	32.0908	61.9551	42.2442	45.168	76.2862	29.02	49.7891	4.0033	4.0033	4.0033	0.00049125	2.62875	1	0	1	2.62875	0.582858	1.53219	NM_033570	Cnnm4	cyclin M4
10458843	240.005	220.023	171.397	77.2691	78.6367	84.5241	86.1041	84.0992	91.0925	210.475	80.1433	87.0986	11.8928	11.8928	11.8928	0.00039147	2.62623	1	0	1	2.62623	0.920145	2.41651	NM_018744	Sema6a	sema domain, transmembrane domain (TM), and cytoplasmic d
10381226	41.9442	45.8097	56.3553	18.8295	15.8138	20.2732	44.3459	38.2641	32.0973	48.0364	18.3055	38.2358	3.3053	3.3053	3.3053	0.0019507	2.62415	1	0	0	2.62415	0.478753	1.25632	NM_027896	Coasy	Coenzyme A synthase
10377235	17.3356	19.9801	19.217	7.3619	7.2106	6.9755	23.0824	21.6882	22.0274	18.8442	7.1826	22.266	0.51843	0.51843	0.51843	2.0628e-06	3.09999	1	1	1	2.62359	0.322582	0.846322	NM_009038	Rcvrn	recoverin
10493114	69.9955	68.2994	88.6052	28.4522	25.0627	32.9926	84.1231	67.5887	74.0029	75.6334	28.8358	75.2382	4.8562	4.8562	4.8562	0.00070572	2.6229	1	1	0	2.6229	0.38326	1.00525	NM_016701	Nes	nestin
10426557	207.94	208.621	239.734	74.177	76.957	99.1053	107.992	85.4507	69.4316	218.765	83.4131	87.6247	9.9542	9.9542	9.9542	0.00010916	2.62267	1	0	1	2.62267	0.951936	2.49661	NM_021514	Pfkm	phosphofructokinase, muscle
10500295	57.9268	49.1653	48.6676	19.7922	20.4439	19.2374	35.9749	28.9688	29.3073	51.9199	19.8245	31.417	2.1883	2.1883	2.1883	0.00013724	2.61898	1	0	1	2.61898	0.631012	1.65261	NM_023320	Plekho1	pleckstrin homology domain containing, family O member 1
10487011	66.1024	62.9969	79.2028	28.0086	27.0936	24.4771	64.063	62.5375	67.2881	69.434	26.5264	64.6296	3.0409	3.0409	3.0409	0.00010919	2.61754	1	1	0	2.61754	0.410437	1.07434	NM_025961	Gatm	glycine amidinotransferase (L-arginine:glycine amidinotrans
10365833	226.067	234.516	252.7	87.7258	88.2669	96.9198	129.284	123.319	132.812	237.761	90.9708	128.472	5.1083	5.1083	5.1083	2.3425e-06	2.6136	1	1	1	2.6136	0.7081	1.85069	NM_183199	Usp44	ubiquitin specific peptidase 44
10381416	113.492	113.017	136.689	48.8918	44.314	45.9037	114.95	94.2924	145.381	121.066	46.3698	118.208	9.7124	9.7124	9.7124	0.0025389	2.61088	1	1	0	2.61088	0.392274	1.02418	NM_009708	Rnd2	Rho family GTPase 2
10426835	275.514	310.855	318.257	112.499	107.211	127.222	285.885	243.806	222.524	301.542	115.644	250.738	13.6179	13.6179	13.6179	0.00018363	2.6075	1	1	0	2.6075	0.461215	1.20262	NM_172819	Dip2b	DIP2 disco-interacting protein 2 homolog B (Drosophila) //
10385325	187.029	185.687	191.666	77.1214	77.9804	61.742	177.648	179.033	184.076	188.127	72.2813	180.252	3.412	3.412	3.412	5.6492e-07	2.60271	1	1	0	2.60271	0.401	1.04369	NM_013917	Pttg1	pituitary tumor-transforming gene 1
10412773	207.762	199.617	208.3	66.7803	67.9838	101.947	108.772	134.838	119.715	205.226	78.9038	121.108	8.1212	8.1212	8.1212	9.5181e-05	2.60097	1	0	1	2.60097	0.651514	1.69457	NM_001033270	Slc4a7	solute carrier family 4, sodium bicarbonate cotranspor
10383545	327.834	353.785	348.811	143.435	148.024	104.891	219.436	169.733	223.788	343.476	132.117	204.319	13.5516	13.5516	13.5516	9.4563e-05	2.5998	1	0	1	2.5998	0.646619	1.68108	NM_001080932	Foxk2	forkhead box K2
10552469	22.6505	23.2354	27.4022	9.7504	8.7025	9.7773	16.5291	11.1355	15.5266	24.4293	9.41	14.3971	1.3047	1.3047	1.3047	0.00051702	2.5961	1	0	1	2.5961	0.653604	1.69682	NM_001039042	Klk13	kallikrein related-peptidase 13
10520527	54.0289	70.0076	78.2018	21.8712	24.8267	31.2428	51.4914	31.3312	29.5038	67.4128	25.9802	37.4422	5.9903	5.9903	5.9903	0.0069038	2.59478	1	0	0	2.59478	0.693875	1.80045	NM_023047	Dpysl5	dihydropyrimidinase-like 5
10536369	194.974	207.615	180.127	74.0558	72.6016	77.9556	127.776	116.525	127.79	194.239	74.871	124.03	5.1556	5.1556	5.1556	1.0184e-05	2.59431	1	1	1	2.59431	0.603652	1.56606	NM_052993	C1galt1	core 1 synthase, glycoprotein-N-acetylgalactosamine 3-be
10391755	153.354	147.498	133.844	48.0765	49.9724	70.2989	104.131	109.02	100.365	144.899	56.1159	104.505	5.4856	5.4856	5.4856	8.3403e-05	2.58213	1	1	1	2.58213	0.536967	1.38652	NM_025918	Ccdc43	coiled-coil domain containing 43
10579012	22.7298	27.147	25.1836	8.9701	9.7035	10.4004	16.8728	17.3479	16.7744	25.0201	9.6913	16.9984	0.782	0.782	0.782	2.7717e-05	2.58171	1	1	1	2.58171	0.57013	1.47191	NM_172753	Csgalnact1	chondroitin sulfate N-acetylgalactosaminyltransferase
10546294	229.611	230.349	222.258	85.2832	88.3415	90.8126	226.532	167.779	164.153	227.406	88.1458	186.155	11.8026	11.8026	11.8026	0.00043046	2.57989	1	1	0	2.57989	0.473508	1.2216	NM_018815	Nup210	nucleoporin 210
10534456	122.003	112.287	114.374	43.9618	44.1698	47.1322	67.1409	53.3036	45.9996	116.222	45.088	55.4814	4.0083	4.0083	4.0083	3.1608e-05	2.57766	1	0	1	2.57766	0.812669	2.09478	NM_146001	Hip1	huntingtin interacting protein 1
10498024	59.0498	55.3803	36.3383	18.1274	19.0461	21.3266	25.3872	19.2382	20.9814	50.2561	19.5	21.8689	4.2348	4.2348	4.2348	0.0037369	2.57724	1	0	1	2.57724	0.891677	2.29806	NM_011990	Slc7a11	solute carrier family 7 (cationic amino acid transporter
10361869	74.8526	80.736	70.1344	28.7983	27.8936	31.0055	96.0191	88.9763	84.6044	75.241	29.2324	89.8666	2.6655	2.6655	2.6655	9.0574e-06	3.07421	1	1	0	2.57389	0.325287	0.837252	NM_173390	Nhsl1	NHS-like 1
10377319	304.95	318.359	345.011	115.769	118.382	142.087	278.661	235.772	215.65	322.774	125.412	243.361	13.5887	13.5887	13.5887	0.00015045	2.5737	1	1	0	2.5737	0.515334	1.32631	NM_175260	Myh10	myosin, heavy polypeptide 10, non-muscle
10454984	217.77	227.024	182.746	69.3181	75.4621	99.4018	157.287	146.069	131.958	209.18	81.394	145.105	10.3237	10.3237	10.3237	0.00038318	2.56997	1	0	0	2.56997	0.560933	1.44158	NM_026464	Wdr55	WD repeat domain 55
10501456	77.3114	76.6397	81.1737	29.5372	28.2539	33.8792	48.6592	54.4187	49.9918	78.3749	30.5568	51.0232	1.6251	1.6251	1.6251	2.5033e-06	2.56489	1	1	1	2.56489	0.598881	1.53606	ENSMUST00000046924	Fam102b	family with sequence similarity 102, member B /
10489004	121.723	132.104	117.35	48.1182	45.2479	51.4119	118.672	120.048	130.388	123.726	48.2593	123.036	3.4633	3.4633	3.4633	6.6116e-06	2.56377	1	1	0	2.56377	0.392236	1.0056	NM_010911	Nfs1	nitrogen fixation gene 1 (S. cerevisiae)
10427928	121.049	129.044	121.529	43.886	44.7753	56.3475	39.5285	34.4244	33.1726	123.874	48.3363	35.7085	2.9772	2.9772	2.9772	1.5459e-06	3.46904	1	0	1	2.56276	1.35364	3.46904	NM_001081302	Trio	triple functional domain (PTPRF interacting)
10379981	86.8173	82.8546	67.5114	26.6265	33.6401	32.4164	53.6966	52.1614	40.7919	79.0611	30.8943	48.8833	4.3166	4.3166	4.3166	0.0006411	2.55908	1	0	1	2.55908	0.632001	1.61734	NM_175004	Ptrh2	peptidyl-tRNA hydrolase 2
10383055	153.885	136.798	136.171	60.7196	57.4829	48.7263	124.586	95.9646	108.956	142.285	55.6429	109.835	6.1905	6.1905	6.1905	0.00018136	2.5571	1	1	0	2.5571	0.506602	1.29543	NM_007623	Cbx2	chromobox homolog 2 (Drosophila Pc class)
10598138	25.9827	28.7478	29.0416	11.4255	12.4774	8.9074	11.0168	9.442	12.1327	27.924	10.9367	10.8638	0.94522	0.94522	0.94522	1.9675e-05	2.57037	1	0	1	2.55324	1.00671	2.57037	NM_001030293	Spry3	sprouty homolog 3 (Drosophila)
10453276	732.076	722.498	705.743	282.608	276.986	289.312	618.23	654.709	626.756	720.106	282.969	633.232	8.0267	8.0267	8.0267	4.6508e-08	2.54482	1	1	1	2.54483	0.446864	1.13719	EF222207	Thada	thyroid adenoma associated
10569714	105.863	121.26	114.328	43.477	40.7354	50.2813	43.308	36.2081	32.4386	113.817	44.8312	37.3182	3.5602	3.5602	3.5602	9.1813e-06	3.04991	1	0	1	2.5388	1.20132	3.04991	NM_133189	Cacng7	calcium channel, voltage-dependent, gamma subunit 7
10411156	121.566	143.069	148.286	50.099	49.5046	63.576	77.3066	94.0646	84.6783	137.64	54.3932	85.3498	6.0963	6.0963	6.0963	0.00020794	2.53047	1	0	1	2.53047	0.637297	1.61266	NM_029153	Scamp1	secretory carrier membrane protein 1
10375578	26.7578	24.4959	36.0851	11.0113	12.2432	11.2653	14.2772	13.2752	12.5822	29.1129	11.5066	13.3782	2.0786	2.0786	2.0786	0.0018043	2.5301	1	0	1	2.5301	0.860101	2.17614	NM_008029	Flt4	FMS-like tyrosine kinase 4
10380403	947.499	883.239	827.933	359.055	364.367	327.993	814.274	672.901	631.01	886.223	350.472	706.062	38.2794	38.2794	38.2794	0.00017415	2.52866	1	1	0	2.52866	0.496375	1.25516	NM_133807	Lrrc59	leucine rich repeat containing 59
10386169	34.0228	36.3529	35.8264	14.0012	15.9424	12.0869	28.3277	18.3655	17.7063	35.4007	14.0102	21.4665	2.1246	2.1246	2.1246	0.0010939	2.52678	1	0	1	2.52678	0.652654	1.64911	ENSMUST00000065533	ENSMUSG00000053218	predicted gene, ENSMUSG00000053218 /
10366956	68.6977	74.5161	71.2022	28.3259	26.6455	29.9898	53.4901	49.0503	44.7321	71.472	28.3204	49.0908	1.8406	1.8406	1.8406	9.7411e-06	2.52369	1	1	1	2.52369	0.576898	1.45591	NM_009284	Stat6	signal transducer and activator of transcription 6
10458534	23.9592	25.4104	22.7621	9.6365	9.8432	9.1171	11.2205	10.4618	10.8225	24.0439	9.5323	10.8349	0.47643	0.47643	0.47643	1.1423e-06	2.52236	1	0	1	2.52236	0.879777	2.21912	NM_029357	Pcdh1	protocadherin 1
10484237	22.5931	25.244	20.9749	8.3519	8.0158	10.9223	11.0584	12.0686	13.5024	22.9373	9.0967	12.2098	0.98215	0.98215	0.98215	0.00014087	2.5215	1	0	1	2.5215	0.745033	1.8786	NM_178723	Zfp385b	zinc finger protein 385B
10444394	133.834	137.234	120.285	48.8041	52.9368	53.4667	73.9455	55.5756	60.3579	130.451	51.7359	63.293	4.444	4.444	4.444	3.2015e-05	2.52148	1	0	1	2.52148	0.817403	2.06106	NM_017463	Pbx2	pre B-cell leukemia transcription factor 2
10596115	22.7554	22.2013	27.188	10.0921	9.6451	8.8838	21.8311	23.8701	21.921	24.0482	9.5403	22.5407	1.0095	1.0095	1.0095	9.6346e-05	2.5207	1	1	0	2.5207	0.423248	1.06688	AK082061	Ephb1	Eph receptor B1
10523190	56.9139	65.0718	62.284	27.3085	25.9313	19.9898	57.1967	54.976	50.9691	61.4232	24.4099	54.3806	2.1675	2.1675	2.1675	4.3614e-05	2.51632	1	1	0	2.51632	0.448871	1.12951	BC006604	9130213B05Rik	RIKEN cDNA 9130213B05 gene
10542522	170.772	164.098	199.339	60.0487	65.9861	86.5427	127.919	132.842	115.24	178.07	70.8591	125.334	8.3413	8.3413	8.3413	0.00031049	2.51301	1	1	0	2.51301	0.565363	1.42076	NM_144920	Plekha5	pleckstrin homology domain containing, family A member 5
10466771	88.8463	95.2192	89.1276	35.5796	34.5446	38.6871	62.1098	58.7986	57.0281	91.0644	36.2705	59.3122	1.6421	1.6421	1.6421	1.1824e-06	2.5107	1	1	1	2.5107	0.611518	1.53534	NM_008044	Fxn	frataxin
10353899	37.897	45.9776	47.4314	18.5738	18.5435	15.1993	33.2905	29.4395	28.0736	43.7687	17.4389	30.2679	2.0403	2.0403	2.0403	0.0003035	2.50983	1	0	1	2.50983	0.576152	1.44604	NM_001126047	Sema4c	sema domain, immunoglobulin domain (Ig), transmembrane
10498972	41.4445	39.1967	34.3712	15.8545	14.8686	15.2404	31.3165	37.2516	31.557	38.3375	15.3212	33.375	1.6531	1.6531	1.6531	0.0001482	2.50225	1	1	0	2.50225	0.459062	1.14869	ENSMUST00000048647	Rbm46	RNA binding motif protein 46
10491780	57.4805	57.7825	72.1091	24.7235	25.7773	24.4744	53.9006	43.7072	41.7913	62.4574	24.9917	46.4664	3.5393	3.5393	3.5393	0.00088777	2.49913	1	0	0	2.49913	0.537845	1.34414	NM_011020	Hspa4l	heat shock protein 4 like
10396346	55.4921	54.3727	65.5076	20.4401	21.8939	28.0141	50.472	51.3428	50.5795	58.4574	23.4494	50.7981	2.4489	2.4489	2.4489	0.00012832	2.49292	1	1	0	2.49292	0.46162	1.15078	NM_026327	1810048J11Rik	RIKEN cDNA 1810048J11 gene
10454771	58.6326	53.9201	55.7558	22.9148	22.6158	22.0209	46.3392	44.3085	52.1675	56.1028	22.5172	47.605	1.5809	1.5809	1.5809	1.3819e-05	2.49155	1	1	0	2.49155	0.473001	1.17851	NM_144865	Reep2	receptor accessory protein 2
10402560	30.8107	40.5368	37.7522	13.6221	13.3834	16.8339	22.1222	19.211	25.237	36.3666	14.6131	22.1901	2.0517	2.0517	2.0517	0.00082652	2.48863	1	0	1	2.48863	0.658541	1.63887	AK079474	A130014H13Rik	RIKEN cDNA A130014H13 gene
10595371	45.2373	44.7166	46.8598	16.8315	16.0672	22.1768	43.2195	58.5168	37.4206	45.6046	18.3585	46.3856	3.8168	3.8168	3.8168	0.0031401	2.52665	1	1	0	2.48411	0.39578	0.983163	NM_026122	Hmgn3	high mobility group nucleosomal binding domain 3
10449687	21.9047	22.8077	28.5095	10.0108	10.2313	9.2821	15.4111	16.8808	16.4334	24.4073	9.8414	16.2418	1.231	1.231	1.231	0.00048544	2.48006	1	0	1	2.48006	0.60593	1.50275	NM_025290	Rsph1	radial spoke head 1 homolog (Chlamydomonas)
10591094	23.15	20.1707	23.4345	9.5285	8.4685	8.9267	24.5859	24.3311	18.195	22.2517	8.9746	22.3707	1.3599	1.3599	1.3599	0.00062646	2.49267	1	1	0	2.47941	0.401177	0.994681	NM_001080814	Fat3	FAT tumor suppressor homolog 3 (Drosophila)
10498309	32.9718	33.9801	28.5478	12.9628	13.7144	11.8673	22.4775	22.699	25.415	31.8333	12.8482	23.5305	1.1493	1.1493	1.1493	7.3637e-05	2.47765	1	1	1	2.47765	0.546023	1.35285	NM_019410	Pfn2	profilin 2
10593233	20.642	22.3188	21.6754	8.8697	8.2852	8.9349	9.9569	9.5705	9.0602	21.5454	8.6966	9.5292	0.3409	0.3409	0.3409	3.0061e-07	2.47745	1	0	1	2.47745	0.912626	2.26099	NM_013561	Htr3a	5-hydroxytryptamine (serotonin) receptor 3A
10516064	27.0748	24.0953	27.2095	9.2798	11.5915	10.7668	15.4309	19.0783	16.6411	26.1266	10.546	17.0501	0.93825	0.93825	0.93825	7.066e-05	2.47739	1	1	1	2.47739	0.61853	1.53234	NM_029662	Mfsd2	major facilitator superfamily domain containing 2
10458285	43.4198	46.2099	47.2765	19.0234	19.525	16.7458	40.8261	34.789	33.8433	45.6354	18.4314	36.4862	1.5096	1.5096	1.5096	4.0879e-05	2.47596	1	1	0	2.47596	0.505161	1.25076	NM_029485	5133400G04Rik	RIKEN cDNA 5133400G04 gene
10499378	28.3092	31.8564	39.2258	11.6112	12.9788	15.5592	18.0984	15.6672	16.9284	33.1305	13.3831	16.898	2.0141	2.0141	2.0141	0.00096523	2.47555	1	0	1	2.47555	0.791993	1.96062	NM_013658	Sema4a	sema domain, immunoglobulin domain (Ig), transmembrane do
10585206	24.741	25.1748	27.1387	10.0247	11.3008	9.8322	27.2546	30.7299	31.1321	25.6848	10.3859	29.7055	0.87019	0.87019	0.87019	9.7917e-06	2.86018	1	1	0	2.47305	0.349629	0.864648	NM_028300	Pih1d2	PIH1 domain containing 2
10494781	92.201	90.9398	85.0106	35.5538	37.6592	35.3062	74.5993	70.6599	68.4842	89.3838	36.1731	71.2478	1.7004	1.7004	1.7004	1.6075e-06	2.471	1	1	1	2.471	0.507708	1.25455	NM_207205	Igsf3	immunoglobulin superfamily, member 3
10454093	118.129	108.477	117.319	35.6668	39.9098	63.8104	122.418	105.065	75.9017	114.642	46.4623	101.128	9.4953	9.4953	9.4953	0.0050773	2.46741	1	0	0	2.46741	0.45944	1.13363	NM_053161	Mrpl27	mitochondrial ribosomal protein L27
10466410	330.796	332.325	325.831	128.473	132.823	139.557	253.728	235.553	234.339	329.651	133.618	241.207	4.2253	4.2253	4.2253	1.6878e-07	2.46712	1	1	1	2.46712	0.553955	1.36667	NM_177420	Psat1	phosphoserine aminotransferase 1
10419704	29.8892	35.6411	26.5118	12.8024	10.6294	13.8921	10.2179	10.0094	11.0236	30.6807	12.4413	10.417	1.6449	1.6449	1.6449	0.00022898	2.94525	1	0	1	2.46604	1.19433	2.94525	NM_015772	Sall2	sal-like 2 (Drosophila)
10398907	20.8508	20.5867	21.274	8.0028	8.1696	9.2857	10.7691	9.9499	11.9649	20.9038	8.486	10.8946	0.42605	0.42605	0.42605	1.9076e-06	2.46333	1	0	1	2.46333	0.778918	1.91873	NM_178911	Pld4	phospholipase D family, member 4
10429666	121.959	109.966	88.6267	42.4867	45.3478	42.3573	77.0664	76.8658	82.8173	106.851	43.3973	78.9165	5.7669	5.7669	5.7669	0.00072396	2.46215	1	0	0	2.46215	0.549914	1.35397	NM_025412	Pycrl	pyrroline-5-carboxylate reductase-like
10409464	140.759	149.437	183.166	60.7798	60.3667	71.6701	99.2097	81.2902	74.6857	157.787	64.2722	85.0619	8.8444	8.8444	8.8444	0.00069784	2.45498	1	0	1	2.45498	0.755593	1.85497	NM_019813	Dbn1	drebrin 1
10571399	67.9419	79.5042	87.8615	30.0768	33.4272	32.4058	44.6919	35.082	32.5912	78.4359	31.9699	37.455	3.9977	3.9977	3.9977	0.00033155	2.45343	1	0	1	2.45343	0.853555	2.09414	NM_178395	Zdhhc2	zinc finger, DHHC domain containing 2
10353871	89.1745	88.3575	117.056	42.973	45.1486	31.9863	81.2378	85.0713	79.2935	98.1961	40.036	81.8675	6.0127	6.0127	6.0127	0.0012445	2.45269	1	1	0	2.4527	0.489034	1.19945	NM_001013374	Lman2l	lectin, mannose-binding 2-like
10586250	52.5169	62.4206	71.7203	21.5669	23.2532	31.3478	73.8814	79.619	63.3969	62.2193	25.3893	72.2991	4.561	4.561	4.561	0.0008004	2.84762	1	1	0	2.45061	0.35117	0.860582	XM_001476259	Dennd4a	DENN/MADD domain containing 4A
10488195	392.362	398.217	386.094	146.147	148.199	185.916	391.533	299.566	256.522	392.224	160.088	315.874	24.2546	24.2546	24.2546	0.0014036	2.45006	1	1	0	2.45006	0.506809	1.24171	NM_024281	Rrbp1	ribosome binding protein 1
10488608	65.0623	71.2782	58.9369	25.8043	25.0615	28.872	52.1209	45.8198	51.5557	65.0925	26.5793	49.8321	2.4566	2.4566	2.4566	9.6834e-05	2.44899	1	1	0	2.44899	0.533377	1.30624	NM_175093	Trib3	tribbles homolog 3 (Drosophila)
10505996	66.7858	54.6379	63.7949	23.1122	26.5458	25.9984	75.4663	62.5479	75.5322	61.7396	25.2188	71.1821	3.323	3.323	3.323	0.00015077	2.82258	1	1	0	2.44816	0.354286	0.867347	NM_001113412	Fggy	FGGY carbohydrate kinase domain containing
10535559	35.95	37.2591	42.5309	15.0591	16.017	16.2035	92.8571	94.3048	78.6612	38.58	15.7598	88.6077	3.1134	3.1134	3.1134	8.6336e-06	5.62239	1	1	1	2.448	0.17786	0.435402	NM_025833	Baiap2l1	BAI1-associated protein 2-like 1
10429083	35.3263	41.1414	49.2516	17.2412	17.607	16.5107	18.5078	21.0134	18.0664	41.9065	17.1197	19.1959	2.398	2.398	2.398	0.00058456	2.44785	1	0	1	2.44785	0.891841	2.1831	NM_152923	Kcnq3	potassium voltage-gated channel, subfamily Q, member 3
10562181	119.948	115.979	97.2853	43.6957	45.8907	47.0199	65.4549	57.3023	73.0676	111.071	45.5354	65.2749	4.8476	4.8476	4.8476	0.00020234	2.43922	1	0	1	2.43922	0.697594	1.70159	NM_017405	Lsr	lipolysis stimulated lipoprotein receptor
10359870	107.297	118.152	132.556	44.3278	44.9369	57.6077	123.012	108.079	98.9755	119.335	48.9575	110.022	6.3599	6.3599	6.3599	0.00045063	2.43752	1	1	0	2.43752	0.444979	1.08465	NM_183355	Pbx1	pre B-cell leukemia transcription factor 1
10465395	105.845	104.448	106.107	45.0539	43.6972	41.1877	57.8715	56.371	70.2244	105.466	43.3129	61.4889	2.6339	2.6339	2.6339	7.9669e-06	2.43499	1	1	1	2.43499	0.704402	1.71521	NM_198168	Ppp2r5b	protein phosphatase 2, regulatory subunit B (B56), beta
10391407	172.641	172.619	130.629	67.3656	61.7904	66.6328	114.621	97.199	90.2028	158.63	65.2629	100.674	9.1611	9.1611	9.1611	0.0010547	2.43063	1	0	0	2.43063	0.648258	1.57567	NM_026618	Ccdc56	coiled-coil domain containing 56
10485170	125.72	127.521	115.627	52.7478	51.3677	47.6888	92.4961	74.4273	69.7277	122.956	50.6015	78.8837	4.624	4.624	4.624	9.7487e-05	2.42988	1	0	1	2.42988	0.64147	1.5587	NM_009963	Cry2	cryptochrome 2 (photolyase-like)
10496748	114.734	119.397	91.8221	41.4494	42.1985	50.5115	73.3803	54.4923	45.2417	108.651	44.7198	57.7047	7.0618	7.0618	7.0618	0.0015545	2.42959	1	0	1	2.42959	0.774977	1.88288	ENSMUST00000039517	Syde2	synapse defective 1, Rho GTPase, homolog 2 (C. el
10601466	23.998	26.9171	28.9642	11.6981	11.4033	9.816	20.9974	20.7857	19.9716	26.6264	10.9725	20.5849	0.91575	0.91575	0.91575	5.841e-05	2.42665	1	1	1	2.42665	0.533036	1.29349	NM_031382	Tex16	testis expressed gene 16
10380289	87.6353	96.9662	98.0075	40.6849	37.8033	38.0193	80.4193	70.4345	64.0879	94.203	38.8358	71.6472	3.3826	3.3826	3.3826	7.6258e-05	2.42567	1	1	1	2.42567	0.542042	1.31482	NM_026178	Mmd	monocyte to macrophage differentiation-associated
10386518	167.799	168.489	143.172	63.6289	62.8735	71.2224	158.13	119.013	122.241	159.82	65.9083	133.128	8.8238	8.8238	8.8238	0.00074612	2.42489	1	1	0	2.42489	0.495074	1.2005	NM_145427	Atpaf2	ATP synthase mitochondrial F1 complex assembly factor 2 /
10542791	237.481	240.606	226.833	95.2786	90.6905	105.57	237.498	243.684	235.552	234.974	97.1796	238.911	3.7746	3.7746	3.7746	2.7689e-07	2.45845	1	1	0	2.41793	0.40676	0.983519	NM_026221	Ppfibp1	PTPRF interacting protein, binding protein 1 (liprin bet
10595392	76.133	80.4639	79.3699	27.1696	28.05	42.3979	66.6891	54.901	52.5588	78.6556	32.5392	58.0496	3.8803	3.8803	3.8803	0.00047519	2.41726	1	1	0	2.41726	0.560541	1.35497	NM_148941	Elovl4	elongation of very long chain fatty acids (FEN1/Elo2, SUR
10380384	196.772	203.907	201.387	79.3127	81.3161	88.6003	184.945	146.977	136.321	200.689	83.0764	156.081	8.7573	8.7573	8.7573	0.00022993	2.41572	1	1	0	2.41571	0.532265	1.2858	NM_027799	Ankrd40	ankyrin repeat domain 40
10568553	58.167	51.0171	44.8579	22.631	21.585	19.5868	32.2838	36.5761	29.709	51.3474	21.2676	32.8563	2.5559	2.5559	2.5559	0.00048307	2.41435	1	0	1	2.41435	0.647291	1.56279	NM_029935	4631426J05Rik	RIKEN cDNA 4631426J05 gene
10547381	24.8739	23.2828	25.1968	10.6396	10.3732	9.3879	18.1364	15.0946	12.0071	24.4512	10.1336	15.0794	1.0993	1.0993	1.0993	0.00026416	2.41288	1	0	1	2.41288	0.672016	1.6215	NM_172492	Lrtm2	leucine-rich repeats and transmembrane domains 2
10347297	507.675	506.346	544.712	200.214	207.39	238.617	409.611	385.349	324.909	519.578	215.407	373.289	17.6189	17.6189	17.6189	5.7899e-05	2.41208	1	1	1	2.41208	0.577051	1.39189	NM_029711	Arpc2	actin related protein 2/3 complex, subunit 2
10376474	139.559	145.218	131.411	63.8861	53.8846	54.8006	119.057	147.843	145.294	138.729	57.5238	137.398	6.0797	6.0797	6.0797	0.00011602	2.41168	1	1	0	2.41169	0.418666	1.00969	NM_026035	Mrpl55	mitochondrial ribosomal protein L55
10382516	111.215	109.056	119.199	37.4626	40.261	63.1136	99.7386	80.1361	92.2591	113.157	46.9457	90.7113	6.0039	6.0039	6.0039	0.00066006	2.41038	1	1	0	2.41038	0.517529	1.24744	NM_183285	Kctd2	potassium channel tetramerisation domain containing 2
10406254	201.744	207.079	246.728	75.8407	87.3854	109.064	103.011	106.411	95.3499	218.517	90.7633	101.591	10.1139	10.1139	10.1139	0.00019137	2.40755	1	0	1	2.40755	0.893421	2.15096	NM_138953	Ell2	elongation factor RNA polymerase II 2
10402073	37.382	41.5694	40.4027	14.8796	14.1553	20.5763	37.7645	41.8055	31.9854	39.7847	16.537	37.1851	2.1447	2.1447	2.1447	0.00048152	2.4058	1	1	0	2.4058	0.444721	1.06991	BC049109	2610021K21Rik	RIKEN cDNA 2610021K21 gene
10601980	68.0541	71.296	65.8367	25.4124	24.6863	35.2773	55.5252	51.3752	48.215	68.3956	28.4587	51.7051	2.494	2.494	2.494	8.7096e-05	2.40333	1	1	1	2.40333	0.550404	1.3228	NM_175541	Mum1l1	melanoma associated antigen (mutated) 1-like 1
10374185	146.262	160.399	116.073	53.529	59.6818	62.8805	100.824	71.4846	79.2424	140.911	58.6971	83.8504	9.2279	9.2279	9.2279	0.0019926	2.40065	1	0	0	2.40065	0.700022	1.68051	NM_146014	Ccm2	cerebral cavernous malformation 2 homolog (human)
10498448	83.2547	76.7928	75.1854	24.9087	28.8031	44.337	52.3722	45.2373	44.9591	78.411	32.6829	47.5229	3.9659	3.9659	3.9659	0.00050785	2.39914	1	0	1	2.39914	0.687729	1.64996	NM_183191	Plch1	phospholipase C, eta 1
10479247	29.3098	35.293	32.6269	14.0924	12.2985	14.1804	26.05	22.4826	29.0477	32.4099	13.5238	25.8601	1.5244	1.5244	1.5244	0.00034993	2.39651	1	1	0	2.39651	0.52296	1.25328	NM_001081289	9030418K01Rik	RIKEN cDNA 9030418K01 gene
10512024	93.4984	92.841	84.984	37.2451	35.3635	40.6465	47.6677	46.5478	45.2482	90.4411	37.7517	46.4879	1.8583	1.8583	1.8583	2.1096e-06	2.39568	1	0	1	2.39568	0.812076	1.94548	NM_178061	Mobkl2b	MOB1, Mps One Binder kinase activator-like 2B (yeast) //
10396314	25.5703	30.4671	26.5463	12.1808	11.9258	10.4216	28.1464	26.063	25.0836	27.5279	11.5094	26.431	1.0577	1.0577	1.0577	6.5081e-05	2.39177	1	1	0	2.39178	0.435451	1.0415	NM_030070	Lrrc9	leucine rich repeat containing 9
10366026	98.388	98.7111	96.1523	43.4598	40.0422	39.1492	86.851	68.3638	68.6772	97.7505	40.8837	74.6307	3.6384	3.6384	3.6384	9.9319e-05	2.39094	1	1	1	2.39094	0.547813	1.30979	NM_027740	Wdr51b	WD repeat domain 51B
10586248	55.1879	69.621	76.3042	23.3641	23.5214	37.2431	61.7715	63.2696	68.7182	67.0377	28.0428	64.5864	4.6348	4.6348	4.6348	0.0016861	2.39055	1	1	0	2.39055	0.43419	1.03795	XM_001476259	Dennd4a	DENN/MADD domain containing 4A
10455483	199.716	188.928	194.403	79.2462	82.8196	82.2948	151.954	167.733	144.323	194.349	81.4535	154.67	4.4141	4.4141	4.4141	5.3672e-06	2.38601	1	1	1	2.38601	0.526628	1.25654	BC138263	Ythdc2	YTH domain containing 2
10542896	73.6192	66.079	48.8881	25.4829	26.3257	27.3487	21.945	23.1733	20.5405	62.8621	26.3858	21.8863	4.2593	4.2593	4.2593	0.00092102	2.87221	1	0	1	2.38242	1.20559	2.87221	NM_009753	Bicd1	bicaudal D homolog 1 (Drosophila)
10476252	71.1815	80.6655	78.5903	27.5506	29.338	39.9076	49.664	41.0981	42.9346	76.8124	32.2654	44.5656	3.1587	3.1587	3.1587	0.00015337	2.38064	1	0	1	2.38064	0.723998	1.72358	NM_023117	Cdc25b	cell division cycle 25 homolog B (S. pombe)
10561673	47.9803	48.0945	44.4429	19.5897	17.8123	21.6795	29.9022	29.8477	28.1127	46.8392	19.6938	29.2875	1.0052	1.0052	1.0052	3.9021e-06	2.37837	1	1	1	2.37837	0.67243	1.59929	NM_182927	Spred3	sprouty-related, EVH1 domain containing 3
10417461	145.438	142.059	150.039	56.4605	58.041	69.7731	45.3453	53.4149	53.4797	145.845	61.4249	50.7466	3.1766	3.1766	3.1766	1.3422e-06	2.87399	1	0	1	2.37437	1.21042	2.87399	EF651833	ENSMUSG00000072735	predicted gene, ENSMUSG00000072735
10431612	40.9204	40.6102	37.5281	15.5238	16.6552	18.0185	41.3917	38.368	31.4337	39.6863	16.7325	37.0645	1.8602	1.8602	1.8602	0.00023493	2.37181	1	1	0	2.37181	0.451443	1.07074	NM_026817	Rabl2a	RAB, member of RAS oncogene family-like 2A
10431697	20.3259	22.6833	23.108	8.9905	9.2701	9.6274	13.719	12.0517	13.3048	22.0391	9.296	13.0251	0.58706	0.58706	0.58706	1.3012e-05	2.37081	1	1	1	2.37082	0.713699	1.69205	NM_011994	Abcd2	ATP-binding cassette, sub-family D (ALD), member 2
10582649	21.339	20.0571	22.5762	9.6319	8.9878	8.369	10.6262	11.4031	12.3109	21.3241	8.9962	11.4468	0.54736	0.54736	0.54736	8.8278e-06	2.37034	1	0	1	2.37035	0.785914	1.86289	NM_171824	Pgbd5	piggyBac transposable element derived 5
10417359	189.268	196.903	194.359	75.7713	76.4662	92.8809	55.4671	66.6351	65.0262	193.51	81.7061	62.3761	4.0185	4.0185	4.0185	8.7758e-07	3.10231	1	0	1	2.36837	1.30989	3.10231	EF651808	Hn1l	hematological and neurological expressed 1-like
10518947	20.2847	18.8276	18.9255	8.8238	8.5558	7.1258	8.1703	10.0368	9.5448	19.3459	8.1685	9.2506	0.51988	0.51988	0.51988	9.1163e-06	2.36835	1	0	1	2.36835	0.883024	2.09131	NM_001099299	Ajap1	adherens junction associated protein 1
10508376	29.6992	29.0219	33.3582	12.5526	12.3728	14.0019	18.7936	14.3558	17.9689	30.6931	12.9758	17.0394	1.1456	1.1456	1.1456	8.3496e-05	2.36541	1	0	1	2.36541	0.761517	1.8013	NM_178110	Trim62	tripartite motif-containing 62
10351380	23.9611	23.2131	27.5815	9.7582	10.4683	11.4113	12.9367	14.1072	13.449	24.9186	10.546	13.4977	0.8492	0.8492	0.8492	4.7388e-05	2.36285	1	0	1	2.36285	0.781318	1.84614	FJ024494	Ildr2	immunoglobulin-like domain containing receptor 2
10586240	167.549	165.122	240.526	65.9321	71.4851	105.401	213.91	202.909	179.577	191.066	80.9393	198.799	16.9969	16.9969	16.9969	0.0045951	2.45615	1	1	0	2.36061	0.407142	0.961101	XM_001476259	Dennd4a	DENN/MADD domain containing 4A
10423333	45.5342	44.286	44.6652	17.3258	17.6674	21.9876	44.3309	34.2858	42.2307	44.8285	18.9936	40.2825	1.9786	1.9786	1.9786	0.00019665	2.36019	1	1	0	2.36019	0.47151	1.11285	BC019494	Fam134b	family with sequence similarity 134, member B
10388492	172.098	161.014	144.745	60.0682	62.9887	79.4354	130.428	119.318	101.317	159.286	67.4974	117.021	7.5581	7.5581	7.5581	0.00042351	2.35988	1	1	0	2.35988	0.576796	1.36117	NM_026664	Vps53	vacuolar protein sorting 53 (yeast)
10405753	270.989	280.866	313.539	110.38	121.542	135.223	253.841	195.704	194.988	288.465	122.382	214.844	14.1084	14.1084	14.1084	0.00050018	2.35709	1	1	0	2.35709	0.56963	1.34267	BC094028	Me1	malic enzyme 1, NADP(+)-dependent, cytosolic
10605104	234.014	230.453	215.381	94.1259	95.942	98.6693	104.069	93.6405	82.0141	226.616	96.2457	93.241	4.9976	4.9976	4.9976	2.0755e-06	2.43044	1	0	1	2.35456	1.03223	2.43044	NM_001029868	Pdzd4	PDZ domain containing 4
10547173	54.7236	48.2859	38.4358	17.951	19.9332	22.2518	36.0533	26.6547	31.1146	47.1484	20.0453	31.2742	3.2323	3.2323	3.2323	0.0030222	2.35209	1	0	0	2.35209	0.640953	1.50758	NM_026057	Zfp422	zinc finger protein 422
10392484	19.126	18.1382	20.8667	7.4943	7.8936	9.3559	18.081	19.1102	17.4737	19.377	8.2479	18.2216	0.62834	0.62834	0.62834	2.8828e-05	2.34932	1	1	0	2.34933	0.452644	1.06341	NM_013851	Abca8b	ATP-binding cassette, sub-family A (ABC1), member 8b
10574087	87.068	78.2501	84.3666	36.8269	31.256	38.2729	82.8724	77.0653	73.3055	83.2282	35.4519	77.7478	2.5247	2.5247	2.5247	2.0152e-05	2.34764	1	1	0	2.34764	0.455986	1.07049	NM_022331	Herpud1	homocysteine-inducible, endoplasmic reticulum stress-ind
10492102	92.2879	93.2305	103.06	41.1243	42.2474	39.691	62.5596	56.4582	72.778	96.1928	41.0209	63.9319	3.4194	3.4194	3.4194	8.324e-05	2.34497	1	1	1	2.34497	0.641634	1.50461	NM_144895	Spg20	spastic paraplegia 20, spartin (Troyer syndrome) homolog (
10514177	178.191	195.593	165.995	81.2176	82.0619	66.9448	136.692	148.616	138.087	179.926	76.7414	141.132	6.1094	6.1094	6.1094	6.205e-05	2.34458	1	1	1	2.34458	0.543757	1.27488	NM_172870	Bnc2	basonuclin 2
10586454	44.2415	42.4114	39.7692	17.5756	15.4924	20.8739	38.3419	31.7072	28.2121	42.1407	17.9806	32.7537	2.0788	2.0788	2.0788	0.00051914	2.34368	1	1	0	2.34368	0.548964	1.28659	AK050877	D030028M11Rik	RIKEN cDNA D030028M11 gene
10410695	103.207	103.265	126.736	47.3542	48.5574	46.3832	60.8038	65.3217	57.1432	111.069	47.4316	61.0896	4.7382	4.7382	4.7382	0.00018142	2.34167	1	0	1	2.34167	0.776427	1.81813	NM_028493	Rhobtb3	Rho-related BTB domain containing 3
10607562	40.2032	42.0627	47.4034	19.8835	20.9993	14.5128	35.8559	28.3742	25.458	43.2231	18.4652	29.8961	2.4668	2.4668	2.4668	0.0011998	2.34079	1	0	0	2.34079	0.617646	1.44578	NM_177751	Cnksr2	connector enhancer of kinase suppressor of Ras 2
10522288	36.1685	38.2755	30.4929	16.467	14.7205	13.6513	36.7647	31.0877	26.8582	34.9789	14.9463	31.5702	2.1841	2.1841	2.1841	0.0013593	2.3403	1	1	0	2.3403	0.473431	1.10797	NM_001033415	Shisa3	shisa homolog 3 (Xenopus laevis)
10512236	74.0819	67.6768	79.143	26.1976	30.94	37.3061	86.9594	67.9028	54.2071	73.6339	31.4812	69.6898	6.0979	6.0979	6.0979	0.0049718	2.33898	1	0	0	2.33898	0.451733	1.0566	NM_024241	Kif24	kinesin family member 24
10469404	35.2546	30.5767	37.8311	15.2871	15.0367	14.1474	18.5587	19.0016	20.0444	34.5541	14.8237	19.2016	1.2678	1.2678	1.2678	7.9406e-05	2.331	1	0	1	2.331	0.772003	1.79954	NM_023116	Cacnb2	calcium channel, voltage-dependent, beta 2 subunit
10602385	94.1794	100.907	93.7717	34.2106	35.1302	54.605	90.6616	91.1297	92.5782	96.2862	41.3152	91.4565	4.0788	4.0788	4.0788	0.00013354	2.33053	1	1	0	2.33053	0.451747	1.05281	NM_008824	Pfkfb1	6-phosphofructo-2-kinase/fructose-2,6-biphosphatase 1
10573865	25.948	25.0075	26.5736	11.6054	11.6205	10.0791	21.036	21.463	23.3638	25.843	11.1017	21.9543	0.57166	0.57166	0.57166	4.508e-06	2.32784	1	1	1	2.32784	0.505673	1.17713	AY140896	LOC433762	hypothetical gene LOC433762
10573626	138.077	148.039	132.192	60.6405	59.799	59.2704	130.632	106.236	119.771	139.436	59.9033	118.88	4.8766	4.8766	4.8766	6.4858e-05	2.32768	1	1	0	2.32768	0.503897	1.17291	NM_173866	Gpt2	glutamic pyruvate transaminase (alanine aminotransferase) 2
10359689	277.059	282.383	246.826	111.218	116.949	118.778	224.413	199.676	198.948	268.756	115.648	207.679	8.1205	8.1205	8.1205	3.3477e-05	2.32391	1	1	1	2.32391	0.55686	1.29409	NM_009721	Atp1b1	ATPase, Na+/K+ transporting, beta 1 polypeptide
10436561	141.437	143.571	159.619	58.8145	61.3423	71.2279	129.098	118.159	95.7433	148.209	63.7949	114.334	6.9195	6.9195	6.9195	0.00040079	2.32321	1	1	0	2.32321	0.557972	1.29629	NM_013918	Usp25	ubiquitin specific peptidase 25
10417759	80.3029	87.1006	84.7658	35.1999	37.4006	36.3235	49.4987	38.6678	41.9788	84.0564	36.308	43.3818	2.2097	2.2097	2.2097	1.0053e-05	2.31509	1	0	1	2.31509	0.836941	1.9376	NM_144839	Ube2e2	ubiquitin-conjugating enzyme E2E 2 (UBC4/5 homolog, yeast
10509002	26.41	30.1215	27.2601	13.1486	12.8746	10.175	19.2271	15.6677	25.4154	27.9305	12.0661	20.1034	1.8503	1.8503	1.8503	0.0027629	2.31479	1	0	0	2.31479	0.600202	1.38934	NM_011270	Rhd	Rh blood group, D antigen
10589413	133.023	140.191	96.7185	56.791	52.4402	50.6819	96.8775	104.877	108.2	123.311	53.3044	103.318	8.0758	8.0758	8.0758	0.0022372	2.31333	1	0	0	2.31333	0.515925	1.19351	NM_018757	Nme6	non-metastatic cells 6, protein expressed in (nucleoside-di
10392881	30.343	32.1033	35.3106	13.338	14.6723	14.2632	23.1646	25.0549	22.1406	32.5856	14.0912	23.4533	0.99983	0.99983	0.99983	3.8894e-05	2.31248	1	1	1	2.31248	0.60082	1.38938	NM_007997	Fdxr	ferredoxin reductase
10394929	24.0831	23.5077	21.8697	10.6206	10.1363	9.2847	10.5122	9.9364	10.9326	23.1535	10.0139	10.4604	0.47451	0.47451	0.47451	1.7239e-06	2.31214	1	0	1	2.31214	0.957315	2.21344	AK132630	EG668662	predicted gene, EG668662
10571815	19.1969	21.2445	28.3016	10.9499	9.9429	8.8818	10.0728	10.328	11.0849	22.9143	9.9249	10.4952	1.6385	1.6385	1.6385	0.0021989	2.30877	1	0	1	2.30877	0.945661	2.18331	NM_153581	Gpm6a	glycoprotein m6a
10395058	127.863	112.901	123.51	53.5116	59.4622	45.0561	62.4591	59.2388	67.3661	121.425	52.6766	63.0213	3.777	3.777	3.777	2.7559e-05	2.3051	1	0	1	2.3051	0.835854	1.92673	NM_134052	Adi1	acireductone dioxygenase 1
10464240	77.5401	74.4474	77.2852	32.5088	31.4363	35.5454	57.5754	67.3007	64.6895	76.4242	33.1635	63.1885	1.9098	1.9098	1.9098	1.0336e-05	2.30447	1	1	1	2.30447	0.524834	1.20946	NM_028115	Trub1	TruB pseudouridine (psi) synthase homolog 1 (E. coli)
10376021	67.5451	61.766	65.001	27.4442	29.3472	27.6395	43.9542	33.513	33.1705	64.7707	28.1436	36.8793	2.2866	2.2866	2.2866	6.9421e-05	2.30144	1	0	1	2.30144	0.763127	1.75629	NM_033144	Sept8	septin 8
10516305	94.847	102.708	116.491	44.2851	47.8601	44.4577	130.65	98.7679	86.9449	104.682	45.5343	105.454	8.4008	8.4008	8.4008	0.0035087	2.31593	1	1	0	2.29897	0.431792	0.992677	NM_144941	Mtap7d1	microtubule-associated protein 7 domain containing 1
10569702	32.5172	27.1671	26.3211	12.877	12.535	12.0061	12.2404	12.7101	11.9249	28.6685	12.4727	12.2918	1.1371	1.1371	1.1371	7.4222e-05	2.33233	1	0	1	2.2985	1.01472	2.33233	NM_133190	Cacng8	calcium channel, voltage-dependent, gamma subunit 8
10454369	34.7495	29.9051	36.9085	13.5955	13.4083	17.2136	29.735	28.1581	29.1265	33.8544	14.7391	29.0065	1.418	1.418	1.418	0.00019083	2.29691	1	1	0	2.29691	0.508131	1.16713	NM_175276	Fhod3	formin homology 2 domain containing 3
10585545	186.149	173.952	199.845	73.8845	78.82	91.2682	135.451	112.428	116.381	186.649	81.3242	121.42	6.6634	6.6634	6.6634	9.1209e-05	2.29512	1	0	1	2.29512	0.669775	1.53722	NM_011992	Rcn2	reticulocalbin 2
10371332	24.9705	27.476	30.8182	11.5015	12.0804	12.6978	13.1588	14.6002	14.2623	27.7549	12.0933	14.0071	1.0292	1.0292	1.0292	7.2618e-05	2.29506	1	0	1	2.29506	0.863369	1.98149	NM_153543	Aldh1l2	aldehyde dehydrogenase 1 family, member L2
10578649	233.725	255.7	254.392	103.946	93.6839	126.531	176.057	126.033	145.891	247.939	108.054	149.327	10.8975	10.8975	10.8975	0.00026852	2.29459	1	0	1	2.29459	0.723604	1.66038	NM_011857	Odz3	odd Oz/ten-m homolog 3 (Drosophila)
10591131	21.0544	21.3563	22.5227	8.6387	8.9299	10.7498	27.5425	35.2282	26.0426	21.6445	9.4395	29.6044	1.706	1.706	1.706	0.00047514	3.13623	1	1	0	2.29297	0.318855	0.731124	NM_001080814	Fat3	FAT tumor suppressor homolog 3 (Drosophila)
10485388	368.025	362.106	348.997	149.062	136.719	184.94	262.092	249.304	267.503	359.709	156.907	259.633	9.4846	9.4846	9.4846	1.6726e-05	2.2925	1	1	1	2.2925	0.604342	1.38545	NM_178886	Ldlrad3	low density lipoprotein receptor class A domain containi
10362294	34.0863	41.2265	37.819	11.927	14.9105	22.5179	47.9846	41.6536	38.6059	37.7106	16.4518	42.7481	2.697	2.697	2.697	0.0010223	2.59838	1	1	0	2.29219	0.384855	0.882159	NM_176837	Arhgap18	Rho GTPase activating protein 18
10552874	416.28	393.287	406.328	170.811	166.594	193.32	342.369	255.036	261.89	405.298	176.909	286.432	17.3138	17.3138	17.3138	0.00026808	2.29101	1	0	1	2.29101	0.617628	1.41499	NM_011565	Tead2	TEA domain family member 2
10517336	497.089	518.813	520.102	211.224	204.634	254.74	530.302	532.22	456.69	512.001	223.532	506.404	17.5215	17.5215	17.5215	3.5093e-05	2.2905	1	1	0	2.2905	0.441411	1.01105	NM_013885	Clic4	chloride intracellular channel 4 (mitochondrial)
10379820	138.63	139.137	166.786	62.2857	64.6805	67.147	85.0324	91.5159	77.5933	148.184	64.7044	84.7138	5.9069	5.9069	5.9069	0.00014244	2.29017	1	0	1	2.29017	0.7638	1.74923	NM_133360	Acaca	acetyl-Coenzyme A carboxylase alpha
10389114	233.018	215.441	176.355	88.5911	92.8667	91.4575	183.115	137.877	155.499	208.272	90.9718	158.831	12.3195	12.3195	12.3195	0.0015629	2.28941	1	0	0	2.28941	0.57276	1.31128	NM_145431	Nle1	notchless homolog 1 (Drosophila)
10417458	127.255	132.437	119.348	56.6082	53.7506	55.2369	45.8719	57.498	51.2109	126.347	55.1986	51.527	2.9694	2.9694	2.9694	3.1455e-06	2.45205	1	0	1	2.28895	1.07126	2.45205	ENSMUST00000096121	EG432825	predicted gene, EG432825
10363161	30.6461	34.6478	33.8279	12.9381	13.8893	16.4847	15.6634	14.1474	13.6031	33.0406	14.4374	14.4713	0.99879	0.99879	0.99879	1.6255e-05	2.28854	1	0	1	2.28854	0.997657	2.28318	ENSMUST00000056660	EG432460	predicted gene, EG432460
10580522	26.4244	28.7448	21.756	9.3989	10.9587	13.3019	14.9703	15.4101	15.9286	25.6417	11.2198	15.4363	1.3646	1.3646	1.3646	0.00078454	2.2854	1	0	1	2.2854	0.726845	1.66113	NM_172913	Tox3	TOX high mobility group box family member 3
10572962	190.226	192.66	200.964	84.0258	84.8093	86.6706	143.611	129.567	115.875	194.616	85.1685	129.685	5.0096	5.0096	5.0096	1.426e-05	2.28507	1	1	1	2.28507	0.656736	1.50069	NM_001081240	AI931714	expressed sequence AI931714
10380285	23.0917	21.5883	16.2801	8.402	7.9057	10.389	15.6189	16.9632	18.931	20.32	8.8989	17.171	1.3867	1.3867	1.3867	0.0028763	2.28343	1	0	0	2.28343	0.518252	1.18339	NM_026433	Tmem100	transmembrane protein 100
10559568	29.2538	30.3535	31.7827	11.4397	11.5988	16.9894	35.8609	23.6507	31.4124	30.4633	13.3426	30.308	2.3517	2.3517	2.3517	0.0031305	2.28316	1	1	0	2.28316	0.440234	1.00512	BC150983	6030429G01Rik	RIKEN cDNA 6030429G01 gene
10510878	21.2507	28.016	30.3297	11.8104	11.2676	11.8178	20.6305	13.9506	16.4331	26.5322	11.6319	17.0048	1.9367	1.9367	1.9367	0.0044928	2.28099	1	0	0	2.28099	0.684036	1.56028	ENSMUST00000030897	Megf6	multiple EGF-like-domains 6
10458607	831.314	767.6	838.327	325.217	332.055	411.583	743.861	679.755	670.266	812.414	356.285	697.961	24.5544	24.5544	24.5544	3.0134e-05	2.28023	1	1	0	2.28023	0.510466	1.16398	NM_134137	Lars	leucyl-tRNA synthetase
10432492	23.2655	22.05	23.213	8.8963	8.8234	12.3571	12.969	11.2818	13.3753	22.8428	10.0256	12.542	0.80158	0.80158	0.80158	6.457e-05	2.27845	1	0	1	2.27845	0.799362	1.8213	NM_028224	Faim2	Fas apoptotic inhibitory molecule 2
10377429	18.7894	18.7678	15.1444	8.491	7.4719	7.1685	17.9699	15.6146	19.7095	17.5672	7.7105	17.7647	1.0059	1.0059	1.0059	0.00059539	2.30396	1	1	0	2.27835	0.434035	0.988882	X04239	Snord118	small nucleolar RNA, C/D box 118
10542040	69.0687	70.2142	73.422	31.5815	33.1623	28.6303	45.8751	45.2203	38.1923	70.9016	31.1247	43.0959	1.7803	1.7803	1.7803	1.1123e-05	2.27799	1	1	1	2.27799	0.72222	1.64521	NM_181402	Parp11	poly (ADP-ribose) polymerase family, member 11
10530319	96.9004	100.446	111.218	39.1543	40.9221	55.6168	99.3804	97.5973	92.2003	102.855	45.2311	96.3927	4.0995	4.0995	4.0995	0.00011165	2.27398	1	1	0	2.27398	0.469238	1.06704	NM_001038999	Atp8a1	ATPase, aminophospholipid transporter (APLT), class I,
10377725	36.7548	42.5029	46.5884	17.2577	17.8922	20.2259	39.9812	29.0843	34.3029	41.9487	18.4586	34.4562	2.5067	2.5067	2.5067	0.0015517	2.27258	1	1	0	2.27258	0.535712	1.21745	NM_007864	Dlg4	discs, large homolog 4 (Drosophila)
10464917	42.2058	42.4555	53.4693	19.1751	20.6325	20.9804	18.2912	17.1383	21.2297	46.0436	20.2627	18.8864	2.2789	2.2789	2.2789	0.00024324	2.43792	1	0	1	2.27233	1.07287	2.43792	NM_009920	Cnih2	cornichon homolog 2 (Drosophila)
10494445	74.008	72.8643	81.0865	32.0038	33.3899	34.9434	58.0104	44.0353	45.4485	75.9863	33.4457	49.1647	3.0034	3.0034	3.0034	0.00016869	2.27193	1	0	1	2.27193	0.680279	1.54555	ENSMUST00000062058	Lix1l	Lix1-like
10504564	106.09	96.8225	89.0041	40.005	45.0186	43.486	97.9036	80.1205	87.8439	97.3054	42.8366	88.6227	4.2067	4.2067	4.2067	0.00019888	2.27155	1	1	0	2.27155	0.483359	1.09797	NM_153167	Wdr32	WD repeat domain 32
10403229	32.7758	27.2337	28.8248	14.6054	12.283	12.2246	15.8261	16.1596	15.4479	29.6114	13.0377	15.8112	1.0601	1.0601	1.0601	6.9048e-05	2.27121	1	0	1	2.27121	0.824586	1.87281	NM_177290	Itgb8	integrin beta 8
10447361	32.6892	40.7972	30.7069	14.2725	16.4232	15.1848	16.0756	17.1672	14.8884	34.7311	15.2935	16.0437	1.8573	1.8573	1.8573	0.00048607	2.27097	1	0	1	2.27097	0.95324	2.16478	NM_028639	Ttc7	tetratricopeptide repeat domain 7
10542310	80.2189	102.701	127.424	40.1865	47.2748	49.3829	70.8212	68.3567	82.2236	103.448	45.6148	73.8005	8.4026	8.4026	8.4026	0.0082521	2.26786	1	0	0	2.26786	0.618083	1.40172	NM_009875	Cdkn1b	cyclin-dependent kinase inhibitor 1B
10547613	369.687	360.481	497.803	169.946	161.145	210.422	194.437	194.457	175.029	409.324	180.504	187.975	27.3027	27.3027	27.3027	0.0015956	2.26767	1	0	1	2.26767	0.96026	2.17755	NM_027664	Rimklb	ribosomal modification protein rimK-like family member B
10387791	40.2147	37.8752	41.396	17.4371	17.5947	17.6943	31.078	27.9179	32.4627	39.8286	17.5754	30.4862	0.98059	0.98059	0.98059	1.1514e-05	2.26616	1	1	1	2.26616	0.576503	1.30645	NM_172371	Slc16a13	solute carrier family 16 (monocarboxylic acid transport
10472598	18.2199	20.495	16.1078	7.0884	7.9547	9.158	14.2929	12.3933	11.6528	18.2742	8.0671	12.7797	0.92789	0.92789	0.92789	0.00073043	2.26527	1	0	0	2.26528	0.631243	1.42994	NM_177784	Klhl23	kelch-like 23 (Drosophila)
10412517	68.7201	73.0104	70.7452	32.4346	30.2338	31.2131	29.4132	25.2477	47.3247	70.8252	31.2938	33.9952	3.9919	3.9919	3.9919	0.00071126	2.26323	1	0	1	2.26323	0.920536	2.08339	ENSMUST00000090647	ENSMUSG00000057445	predicted gene, ENSMUSG00000057445 /
10469613	64.3291	52.4144	83.2945	29.0914	30.8526	28.5484	58.9721	52.4663	47.1939	66.6793	29.4975	52.8775	5.5657	5.5657	5.5657	0.0090347	2.26051	1	0	0	2.26051	0.557846	1.26101	NM_177588	Thnsl1	threonine synthase-like 1 (bacterial)
10380830	30.5646	34.0497	38.1183	11.7586	13.6679	20.0243	15.2199	17.8463	13.8744	34.2442	15.1503	15.6469	2.0304	2.0304	2.0304	0.000845	2.2603	1	0	1	2.2603	0.968262	2.18856	NM_001080935	B230217C12Rik	RIKEN cDNA B230217C12 gene
10382502	42.7484	44.6714	36.2131	16.7163	18.3943	19.6061	25.7297	17.9857	20.0068	41.211	18.2389	21.2407	2.0521	2.0521	2.0521	0.00042099	2.25951	1	0	1	2.25951	0.858677	1.94019	NM_001080929	Cdr2l	cerebellar degeneration-related protein 2-like
10554574	32.6307	32.9805	37.8117	13.3776	14.0803	18.3732	24.0299	28.0769	19.717	34.4743	15.277	23.9413	1.9199	1.9199	1.9199	0.0012203	2.25662	1	0	0	2.25661	0.638102	1.43995	NM_145375	Tm6sf1	transmembrane 6 superfamily member 1
10420846	64.6698	57.4841	78.6127	29.7571	27.6945	31.612	35.4217	31.8422	29.755	66.9222	29.6879	32.3396	3.7633	3.7633	3.7633	0.00071997	2.25419	1	0	1	2.25419	0.918005	2.06936	NM_021458	Fzd3	frizzled homolog 3 (Drosophila)
10396306	125.164	133.732	144.372	56.9009	63.7706	58.2869	116.203	104.62	98.1394	134.423	59.6528	106.321	4.589	4.589	4.589	7.63e-05	2.25342	1	1	0	2.25342	0.561064	1.26431	NM_024205	1200003C05Rik	RIKEN cDNA 1200003C05 gene
10605431	20.2085	16.9928	23.0137	8.7149	8.8539	9.19	9.0228	8.9081	12.985	20.0717	8.9196	10.3053	1.2704	1.2704	1.2704	0.0015556	2.25029	1	0	1	2.25029	0.865535	1.94771	NM_175122	Rab39b	RAB39B, member RAS oncogene family
10352320	113.639	106.635	117.505	43.7927	44.6884	61.6419	109.826	90.0366	89.4661	112.593	50.041	96.4428	5.4355	5.4355	5.4355	0.00046619	2.25001	1	1	0	2.25001	0.518867	1.16746	NM_144794	Tmem63a	transmembrane protein 63a
10427590	66.5312	57.2749	90.3448	30.1046	32.1802	32.8955	29.4201	33.6555	34.1009	71.3836	31.7268	32.3922	5.772	5.772	5.772	0.0042814	2.24995	1	0	1	2.24995	0.979458	2.20373	NM_148938	Slc1a3	solute carrier family 1 (glial high affinity glutamate tr
10412537	138.906	138.106	144.344	58.1549	57.4307	71.777	35.2475	43.1118	39.3382	140.452	62.4542	39.2325	3.2026	3.2026	3.2026	1.2689e-06	3.58	1	1	1	2.24888	1.5919	3.58	EF651810	B930046C15Rik	RIKEN cDNA B930046C15 gene
10607646	56.4026	57.9545	56.0903	23.992	22.3176	29.5003	36.6177	33.6751	30.6875	56.8158	25.27	33.6601	1.63	1.63	1.63	2.4369e-05	2.24835	1	0	1	2.24835	0.75074	1.68793	NM_001081052	Nhs	Nance-Horan syndrome (human)
10443108	16.2543	14.9536	14.5918	6.5677	6.6001	7.2066	11.489	12.0912	9.3046	15.2666	6.7915	10.9616	0.58154	0.58154	0.58154	0.00015291	2.2479	1	1	1	2.2479	0.619572	1.39273	XM_915205	Syngap1	synaptic Ras GTPase activating protein 1 homolog (rat) /
10545658	28.9833	34.4968	37.3335	15.0792	15.3747	14.4186	31.6789	28.2539	33.5872	33.6045	14.9575	31.1733	1.6856	1.6856	1.6856	0.00044932	2.24667	1	1	0	2.24667	0.479818	1.07799	NM_023790	Wdr54	WD repeat domain 54
10530029	32.8188	32.0831	31.4428	15.0976	13.3553	14.4815	16.2932	14.6261	15.4669	32.1149	14.3115	15.4621	0.46542	0.46542	0.46542	2.7512e-07	2.24399	1	0	1	2.24399	0.925586	2.07701	NM_144945	Lgi2	leucine-rich repeat LGI family, member 2
10406270	87.3914	98.642	95.1453	37.5586	42.8336	45.0111	81.3917	80.6292	77.4096	93.7262	41.8011	79.8102	2.4108	2.4108	2.4108	1.3087e-05	2.2422	1	1	0	2.24219	0.523756	1.17436	NM_053108	Glrx	glutaredoxin
10485674	93.9265	74.5151	79.5737	37.4522	34.3022	38.8696	48.7699	56.4272	50.2144	82.6717	36.8747	51.8039	3.7031	3.7031	3.7031	0.00034485	2.24196	1	0	1	2.24196	0.711813	1.59586	NM_173750	2700007P21Rik	RIKEN cDNA 2700007P21 gene
10368720	33.3712	29.2738	33.863	14.1205	12.6506	16.3568	28.9129	24.2777	23.6989	32.1693	14.376	25.6298	1.4142	1.4142	1.4142	0.00032793	2.23771	1	1	0	2.23771	0.56091	1.25515	NM_001114332	Slc16a10	solute carrier family 16 (monocarboxylic acid transp
10417749	176.839	169.858	174.922	71.7223	75.8049	85.6511	92.1812	95.3658	96.0651	173.873	77.7261	94.5373	2.7601	2.7601	2.7601	6.3447e-07	2.237	1	0	1	2.237	0.822174	1.8392	NM_009455	Ube2e1	ubiquitin-conjugating enzyme E2E 1, UBC4/5 homolog (yeast
10605919	79.1167	79.6239	82.643	34.5736	31.9116	41.4592	59.5475	54.8736	49.9793	80.4612	35.9815	54.8002	2.3758	2.3758	2.3758	3.5458e-05	2.23618	1	1	1	2.23618	0.656594	1.46826	NM_001083110	Pja1	praja1, RING-H2 motif containing
10599192	39.9962	32.635	52.828	19.6939	21.1716	15.2701	22.2983	21.5204	22.3221	41.8197	18.7119	22.0469	3.5601	3.5601	3.5601	0.0075254	2.23493	1	0	0	2.23493	0.848732	1.89685	NM_028894	Lonrf3	LON peptidase N-terminal domain and ring finger 3
10425726	47.4886	47.0385	46.8936	18.8485	19.3905	25.0559	25.2146	16.871	20.8261	47.1402	21.0983	20.9706	1.8054	1.8054	1.8054	7.0287e-05	2.24792	1	0	1	2.23431	1.00609	2.24792	NM_011889	Sept3	septin 3
10503401	161.379	173.365	179.331	77.6724	75.3288	77.0995	135.202	106.023	123.786	171.358	76.7002	121.67	5.7859	5.7859	5.7859	7.8822e-05	2.23413	1	1	1	2.23413	0.630395	1.40839	NM_028264	Tmem55a	transmembrane protein 55A
10427026	32.3771	31.9059	39.8664	14.8054	13.7147	18.1412	27.477	21.0756	23.2397	34.7164	15.5538	23.9307	1.9963	1.9963	1.9963	0.0015088	2.23202	1	0	0	2.23202	0.649952	1.45071	NM_019518	Grasp	GRP1 (general receptor for phosphoinositides 1)-associated
10565089	30.6276	30.8009	32.5113	13.722	11.8805	16.501	84.9929	73.7285	78.3087	31.3133	14.0345	79.01	2.0706	2.0706	2.0706	1.4158e-06	5.6297	1	1	1	2.23117	0.177629	0.396321	NM_007755	Cpeb1	cytoplasmic polyadenylation element binding protein 1
10463402	57.5838	64.2173	58.1163	25.6195	25.3131	29.7282	41.442	40.6953	36.5442	59.9724	26.8869	39.5605	1.72	1.72	1.72	2.9411e-05	2.23054	1	1	1	2.23054	0.67964	1.51597	XR_034011	EG383450	predicted gene, EG383450
10382115	68.3609	73.0048	72.2172	33.6781	33.2626	28.817	74.9081	75.8165	61.7026	71.1943	31.9193	70.8091	2.9029	2.9029	2.9029	0.00010582	2.23045	1	1	0	2.23045	0.45078	1.00544	NM_177088	Ccdc45	coiled-coil domain containing 45
10563077	146.107	133.46	145.678	63.9605	63.0922	63.8356	132.816	104.465	114.13	141.748	63.6295	117.137	5.37	5.37	5.37	0.00013612	2.22771	1	1	0	2.22771	0.543205	1.2101	NM_026555	Rcn3	reticulocalbin 3, EF-hand calcium binding domain
10471201	138.435	140.263	170.868	58.3892	63.7538	79.7642	131.403	108.261	97.5284	149.856	67.3024	112.397	9.1612	9.1612	9.1612	0.0021186	2.2266	1	0	0	2.2266	0.59879	1.33327	NM_001112703	Abl1	c-abl oncogene 1, receptor tyrosine kinase
10503202	249.053	263.718	239.397	116.544	120.669	100.685	189.074	149.047	128.035	250.722	112.633	155.385	11.6565	11.6565	11.6565	0.00042887	2.22602	1	0	1	2.22602	0.724861	1.61355	NM_001081417	Chd7	chromodomain helicase DNA binding protein 7
10533929	135.468	137.248	162.969	59.9322	61.9409	73.9762	128.188	86.1668	97.286	145.228	65.2831	103.88	9.2411	9.2411	9.2411	0.002636	2.22459	1	0	0	2.22459	0.628445	1.39803	NM_016741	Scarb1	scavenger receptor class B, member 1
10374068	178.011	183.93	160.373	72.1541	73.4403	89.5586	151.582	123.866	98.5449	174.105	78.3843	124.664	10.2628	10.2628	10.2628	0.0017797	2.22117	1	0	0	2.22117	0.628763	1.39659	NM_013810	Dbnl	drebrin-like
10558439	303.302	322.702	289.406	141.421	140.957	129.765	211.426	218.064	250.459	305.137	137.381	226.65	9.1858	9.1858	9.1858	4.1726e-05	2.2211	1	1	1	2.2211	0.606137	1.34629	NM_016966	Phgdh	3-phosphoglycerate dehydrogenase
10382435	70.4902	63.775	65.0316	32.6326	27.1485	30.0108	40.4691	29.6599	38.5867	66.4323	29.9306	36.2385	2.4407	2.4407	2.4407	9.0187e-05	2.21955	1	0	1	2.21954	0.825934	1.8332	NM_001110337	Gprc5c	G protein-coupled receptor, family C, group 5, member
10562084	102.041	107.219	81.6364	35.4519	41.4417	54.23	68.2307	61.5373	63.3345	96.9656	43.7079	64.3675	5.6465	5.6465	5.6465	0.0016069	2.21849	1	0	0	2.21849	0.679037	1.50644	BC118934	2310022K01Rik	RIKEN cDNA 2310022K01 gene
10558515	121.392	129.364	123.653	51.5239	54.1808	63.1145	62.7668	58.047	48.7253	124.803	56.2731	56.5131	3.4125	3.4125	3.4125	1.0509e-05	2.21781	1	0	1	2.21781	0.995753	2.20839	NM_001127363	Inpp5a	inositol polyphosphate-5-phosphatase A
10417773	65.4599	58.828	57.9634	26.5817	26.9669	28.7151	23.0213	35.5972	33.5163	60.7504	27.4213	30.7116	2.6573	2.6573	2.6573	0.0002063	2.21545	1	0	1	2.21545	0.892865	1.97809	NM_001024706	EG432825	predicted gene, EG432825
10454953	38.1095	36.0793	41.4397	16.7739	16.0964	19.444	31.8522	30.4072	28.3157	38.5428	17.4381	30.1917	1.2301	1.2301	1.2301	5.7648e-05	2.21026	1	1	1	2.21026	0.577579	1.2766	NM_028036	Tmco6	transmembrane and coiled-coil domains 6
10412844	209.473	207.058	262.336	91.3055	99.7331	116.232	116.404	90.744	88.017	226.289	102.423	98.3884	12.3919	12.3919	12.3919	0.0005151	2.29995	1	0	1	2.20935	1.04101	2.29995	NM_009409	Top2b	topoisomerase (DNA) II beta
10503222	225.107	220.71	198.59	93.9447	98.4337	99.4259	177.289	137.967	116.872	214.803	97.2681	144.043	11.3076	11.3076	11.3076	0.00096243	2.20836	1	0	0	2.20836	0.675273	1.49124	NM_001081417	Chd7	chromodomain helicase DNA binding protein 7
10514658	67.5185	65.5317	78.5098	32.4845	29.5939	33.7227	61.5659	52.4882	45.2222	70.52	31.9337	53.0921	3.6577	3.6577	3.6577	0.00091432	2.20832	1	0	0	2.20833	0.601477	1.32826	ENSMUST00000097960	Itgb3bp	integrin beta 3 binding protein (beta3-endonexi
10389732	34.1681	35.119	28.8368	15.7241	13.2893	15.4708	36.7046	38.6035	25.7191	32.708	14.8281	33.6758	2.617	2.617	2.617	0.0036712	2.27108	1	1	0	2.20581	0.440319	0.971261	NR_003564	OTTMUSG00000025408	predicted gene, OTTMUSG00000025408
10565862	433.642	404.866	394.341	156.148	150.837	252.196	347.423	296.615	270.057	410.95	186.394	304.699	24.0688	24.0688	24.0688	0.001774	2.20474	1	0	0	2.20474	0.611732	1.34871	NM_133692	Pold3	polymerase (DNA-directed), delta 3, accessory subunit
10569958	30.6412	38.1846	41.1563	16.7243	18.4517	14.7296	21.3418	29.5898	26.5057	36.6607	16.6352	25.8124	2.3622	2.3622	2.3622	0.002912	2.2038	1	0	0	2.2038	0.644465	1.42027	ENSMUST00000098949	Ccl25	chemokine (C-C motif) ligand 25
10503212	566.727	659.738	634.634	275.655	287.973	281.432	399.788	379.596	313.304	620.366	281.687	364.229	22.1118	22.1118	22.1118	9.0635e-05	2.20233	1	0	1	2.20233	0.773377	1.70323	NM_001081417	Chd7	chromodomain helicase DNA binding protein 7
10541695	243.931	255.885	239.97	105.337	118.182	112.756	198.294	161.614	148.566	246.595	112.092	169.492	9.2796	9.2796	9.2796	0.00015458	2.19994	1	0	1	2.19994	0.661342	1.45491	NM_145130	Lpcat3	lysophosphatidylcholine acyltransferase 3
10385175	82.8368	76.4551	68.8059	33.8508	36.8604	33.0413	55.6384	40.0914	41.1372	76.0326	34.5842	45.6223	3.7847	3.7847	3.7847	0.00062078	2.19848	1	0	1	2.19848	0.758055	1.66657	NM_170779	Wwc1	WW, C2 and coiled-coil domain containing 1
10510034	93.3132	81.4222	85.1356	34.1821	35.6371	48.4233	92.0662	87.1235	78.7436	86.6237	39.4142	85.9778	3.9968	3.9968	3.9968	0.00023121	2.19778	1	1	0	2.19778	0.458423	1.00751	NM_015733	Casp9	caspase 9
10503835	103.536	114.834	98.8336	45.1712	46.2724	52.9853	121.606	99.2923	81.257	105.734	48.1429	100.718	7.4091	7.4091	7.4091	0.002702	2.19626	1	1	0	2.19626	0.477995	1.0498	NM_027491	Rragd	Ras-related GTP binding D
10542079	98.3239	101.639	83.1313	40.6818	40.5553	47.6984	77.6213	62.6	62.1891	94.3647	42.9785	67.4701	4.6119	4.6119	4.6119	0.0006834	2.19563	1	0	0	2.19563	0.637001	1.39862	NM_008021	Foxm1	forkhead box M1
10586242	55.0263	45.8936	59.112	18.2295	19.4383	35.272	62.5965	70.4355	64.2258	53.344	24.3132	65.7526	4.1278	4.1278	4.1278	0.0010467	2.7044	1	1	0	2.19403	0.369768	0.811284	XM_001476259	Dennd4a	DENN/MADD domain containing 4A
10551852	163.903	164.28	188.599	72.7034	76.7178	86.2295	103.118	65.3271	74.1935	172.261	78.5502	80.8797	8.4267	8.4267	8.4267	0.00033434	2.193	1	0	1	2.193	0.971198	2.12984	NM_001081114	Clip3	CAP-GLY domain containing linker protein 3
10417421	114.191	111.385	122.171	49.8126	48.3415	60.4328	39.7703	42.9037	39.1296	115.916	52.8623	40.6012	2.9613	2.9613	2.9613	3.9848e-06	2.85498	1	0	1	2.19278	1.30199	2.85498	EF651808	Hn1l	hematological and neurological expressed 1-like
10445891	96.8265	113.462	137.176	63.4461	48.926	46.5358	85.9544	68.2019	81.2423	115.822	52.9693	78.4662	8.0243	8.0243	8.0243	0.0042506	2.18658	1	0	0	2.18658	0.675059	1.47607	ENSMUST00000039366	Kcnh8	potassium voltage-gated channel, subfamily H (eag
10389783	19.8962	24.0133	23.6492	11.6732	10.5659	8.6821	9.9566	11.0866	14.9898	22.5196	10.3071	12.011	1.2674	1.2674	1.2674	0.00097679	2.18486	1	0	1	2.18486	0.858138	1.87491	ENSMUST00000092790	ENSMUSG00000069765	predicted gene, ENSMUSG00000069765 /
10485183	21.4	23.1181	21.5895	9.36	9.7731	11.1268	20.0962	15.3252	24.7134	22.0359	10.0866	20.0449	1.6254	1.6254	1.6254	0.0042552	2.18467	1	0	0	2.18467	0.5032	1.09933	NM_211358	Slc35c1	solute carrier family 35, member C1
10461629	26.0025	24.5403	25.9356	12.2486	11.868	10.8925	22.7944	15.7423	14.1626	25.4928	11.6697	17.5664	1.5739	1.5739	1.5739	0.0023948	2.18453	1	0	0	2.18453	0.664319	1.45123	NM_025658	Ms4a4d	membrane-spanning 4-domains, subfamily A, member 4D
10531869	17.1735	17.7182	19.915	8.3981	8.5488	8.1447	7.8899	8.33	9.824	18.2689	8.3639	8.6813	0.59403	0.59403	0.59403	3.3782e-05	2.18426	1	0	1	2.18426	0.963439	2.1044	NM_009158	Mapk10	mitogen-activated protein kinase 10
10415980	24.3169	24.4146	28.8446	10.908	10.3321	14.2849	18.2761	17.1596	16.1773	25.8587	11.8417	17.2043	1.1715	1.1715	1.1715	0.00043984	2.1837	1	0	1	2.1837	0.688299	1.50304	NM_015795	Fbxo16	F-box protein 16
10469906	28.0345	25.5934	28.8364	9.7703	11.9447	16.0916	21.8394	17.307	18.2649	27.4881	12.6022	19.1371	1.4481	1.4481	1.4481	0.0010466	2.18121	1	0	0	2.18121	0.658522	1.43638	NM_001039386	Nelf	nasal embryonic LHRH factor
10352119	135.637	103.199	117.242	56.5929	50.3916	56.3471	66.1954	49.7126	91.4049	118.692	54.4439	69.1043	8.9311	8.9311	8.9311	0.0052949	2.18009	1	0	0	2.18009	0.787851	1.71758	NM_024282	Fam152a	family with sequence similarity 152, member A
10549256	325.116	295.821	267.099	131.749	130.686	145.008	248.751	234.337	247.717	296.012	135.814	243.602	10.3808	10.3808	10.3808	9.8729e-05	2.17953	1	1	0	2.17953	0.557526	1.21515	NM_021284	Kras	v-Ki-ras2 Kirsten rat sarcoma viral oncogene homolog
10485314	89.2518	86.8961	91.9584	38.1489	43.8265	41.1084	72.8249	70.7731	65.7063	89.3688	41.0279	69.7681	1.7609	1.7609	1.7609	3.7177e-06	2.17824	1	1	1	2.17824	0.588061	1.28094	NM_183106	Ttc17	tetratricopeptide repeat domain 17
10393970	788.895	807.999	771.269	381.736	385.359	320.304	649.709	478.233	593.543	789.388	362.466	573.828	32.174	32.174	32.174	0.00025974	2.17782	1	1	1	2.17782	0.631663	1.37565	NM_007988	Fasn	fatty acid synthase
10426180	43.2438	48.6251	56.6086	20.6666	19.8228	27.699	35.9	26.2679	30.2778	49.4925	22.7295	30.8152	3.115	3.115	3.115	0.0023967	2.17746	1	0	0	2.17746	0.737607	1.60611	NM_026813	Saps2	SAPS domain family, member 2
10559312	214.733	213.506	217.18	94.8003	97.1701	104.533	190.644	138.979	178.733	215.14	98.8346	169.452	9.1966	9.1966	9.1966	0.00032585	2.17677	1	1	0	2.17677	0.58326	1.26962	NM_007856	Dhcr7	7-dehydrocholesterol reductase
10583145	190.582	186.169	158.287	77.5691	74.2475	94.154	97.3494	113.249	116.217	178.346	81.9902	108.939	7.6253	7.6253	7.6253	0.00028658	2.17521	1	0	1	2.17521	0.752627	1.63712	NM_133739	Tmem123	transmembrane protein 123
10544462	45.44	53.6223	51.1219	22.1169	21.7602	25.1769	44.82	49.2308	49.1694	50.0614	23.018	47.7401	1.7482	1.7482	1.7482	6.0285e-05	2.17488	1	1	0	2.17488	0.482152	1.04862	NM_029930	Fam115a	family with sequence similarity 115, member A
10555550	260.923	274.726	267.275	118.849	117.428	132.997	222.222	217.414	191.25	267.641	123.091	210.296	6.6637	6.6637	6.6637	1.4756e-05	2.17433	1	1	1	2.17433	0.585326	1.27269	NM_009191	Clpb	ClpB caseinolytic peptidase B homolog (E. coli)
10497994	28.5399	34.4204	32.5783	15.1223	15.5915	13.2644	21.3639	16.1596	15.238	31.8462	14.6594	17.5871	1.5446	1.5446	1.5446	0.0004754	2.17241	1	0	1	2.17241	0.833531	1.81077	NM_001101479	Pabpc4l	poly(A) binding protein, cytoplasmic 4-like
10389606	192.326	194.614	185.673	89.915	89.8265	83.8727	182.41	177.943	162.6	190.871	87.8714	174.317	3.9656	3.9656	3.9656	3.5029e-06	2.17216	1	1	0	2.17216	0.504089	1.09496	NM_175563	Prr11	proline rich 11
10542965	66.2735	60.9224	75.649	30.1478	28.8408	34.4827	40.363	28.3516	35.0701	67.615	31.1571	34.5949	3.3421	3.3421	3.3421	0.00044556	2.17013	1	0	1	2.17013	0.900627	1.95448	NM_001130190	Sgce	sarcoglycan, epsilon
10471247	85.0901	83.1273	58.1884	31.0586	30.2764	43.013	50.7913	59.1174	54.3629	75.4686	34.7826	54.7572	5.7089	5.7089	5.7089	0.006978	2.16972	1	0	0	2.16972	0.635215	1.37824	NM_145144	Aif1l	allograft inflammatory factor 1-like
10564237	21.2412	22.1099	27.5093	9.8758	10.5842	12.211	12.6395	15.6904	16.0714	23.6201	10.8903	14.8004	1.3542	1.3542	1.3542	0.0015037	2.16891	1	0	1	2.16891	0.735811	1.59591	ENSMUST00000054860	EG330552	predicted gene, EG330552
10595657	22.6403	22.5521	28.2761	10.4055	13.0394	10.4433	17.3119	14.6182	18.3844	24.4895	11.2961	16.7715	1.3663	1.3663	1.3663	0.001445	2.16796	1	0	0	2.16796	0.673529	1.46019	AF529169	AF529169	cDNA sequence AF529169
10393320	263.31	296.607	286.82	138.166	142.263	110.425	253.952	189.11	223.956	282.246	130.285	222.339	13.5234	13.5234	13.5234	0.00062771	2.16638	1	1	0	2.16638	0.585973	1.26944	NM_173755	Ube2o	ubiquitin-conjugating enzyme E2O
10416057	92.8519	81.7938	82.6361	35.6562	36.3623	46.7612	83.8722	68.8717	68.1003	85.7606	39.5932	73.6147	4.1581	4.1581	4.1581	0.00057272	2.16604	1	1	0	2.16604	0.537844	1.16499	NM_013492	Clu	clusterin
10344653	15.2638	10.4842	15.3728	6.3811	6.2363	6.3777	8.3399	8.2242	10.1997	13.7069	6.3317	8.9212	1.0016	1.0016	1.0016	0.0055385	2.16481	1	0	0	2.16481	0.709736	1.53644	NM_011011	Oprk1	opioid receptor, kappa 1
10596857	101.933	102.328	85.1946	37.8914	41.6049	54.3158	82.3325	66.0556	58.4621	96.4851	44.604	68.9501	5.9495	5.9495	5.9495	0.0025237	2.16315	1	0	0	2.16315	0.646903	1.39935	NM_146226	Apeh	acylpeptide hydrolase
10583402	218.653	249.688	227.249	108.755	98.9625	113.881	166.116	155.675	133.537	231.863	107.2	151.776	8.1032	8.1032	8.1032	0.00010411	2.16291	1	0	1	2.16291	0.7063	1.52767	NM_172918	Zfp317	zinc finger protein 317
10345967	101.182	102.773	116.419	46.3061	47.5212	54.3655	104.671	115.28	111.576	106.791	49.3976	110.509	3.6212	3.6212	3.6212	3.4105e-05	2.23713	1	1	0	2.16187	0.447001	0.966358	NM_144558	Bivm	basic, immunoglobulin-like variable motif containing
10492136	35.8053	37.5385	49.05	17.2454	18.0601	21.3408	43.5473	40.6474	30.7448	40.7979	18.8821	38.3131	3.3597	3.3597	3.3597	0.0068996	2.16066	1	0	0	2.16067	0.492837	1.06486	NM_019978	Dclk1	doublecortin-like kinase 1
10467139	71.0912	84.7928	79.6068	30.0985	30.7702	48.1362	92.5204	76.5728	79.2957	78.497	36.335	82.7963	5.0022	5.0022	5.0022	0.0010687	2.27869	1	1	0	2.16037	0.438848	0.948074	NM_021460	Lipa	lysosomal acid lipase A
10541279	193.438	188.979	211.825	83.8896	91.728	99.6232	152.302	134.269	150.475	198.081	91.7469	145.682	5.8411	5.8411	5.8411	4.2664e-05	2.15899	1	1	1	2.15899	0.629776	1.35968	NM_153516	Bcl2l13	BCL2-like 13 (apoptosis facilitator)
10427369	89.0788	101.472	99.284	39.9347	40.2359	54.0866	66.0135	59.069	64.2217	96.6117	44.7524	63.1014	3.6836	3.6836	3.6836	0.00017183	2.15881	1	0	1	2.1588	0.709214	1.53105	NM_008800	Pde1b	phosphodiesterase 1B, Ca2+-calmodulin dependent
10474825	122.966	133.406	125.189	53.6018	53.3335	69.8259	97.5155	100.453	88.7921	127.187	58.9204	95.5867	4.1665	4.1665	4.1665	7.7926e-05	2.15862	1	1	1	2.15862	0.616408	1.33059	NM_026412	D2Ertd750e	DNA segment, Chr 2, ERATO Doi 750, expressed
10391685	37.8502	40.1425	33.722	16.7512	17.2251	17.7795	26.5095	22.6649	19.9672	37.2383	17.2519	23.0472	1.5514	1.5514	1.5514	0.00026119	2.1585	1	0	1	2.1585	0.748546	1.61574	NM_199200	Fam171a2	family with sequence similarity 171, member A2
10557357	32.1527	44.9952	41.0289	15.0405	16.4431	23.2729	35.5949	28.8226	29.2252	39.3923	18.2522	31.2142	2.9264	2.9264	2.9264	0.0062698	2.15822	1	0	0	2.15822	0.58474	1.262	BC158019	D430042O09Rik	RIKEN cDNA D430042O09 gene
10359161	360.836	364.764	480.229	182.129	179.086	197.702	445.673	383.135	426.837	401.943	186.306	418.548	25.2309	25.2309	25.2309	0.001066	2.24657	1	1	0	2.15744	0.445124	0.960327	NM_009230	Soat1	sterol O-acyltransferase 1
10426439	406.288	365.521	309.836	156.331	154.537	190.86	264.345	286.454	271.038	360.548	167.243	273.946	17.9257	17.9257	17.9257	0.00081047	2.15584	1	0	0	2.15584	0.610496	1.31613	NM_146062	Pphln1	periphilin 1
10396161	217.83	219.672	203.753	101.435	104.51	91.7541	183.856	175.754	179.993	213.752	99.2328	179.868	3.8953	3.8953	3.8953	2.1882e-06	2.15405	1	1	1	2.15405	0.551699	1.18839	NM_028339	Txndc1	thioredoxin domain containing 1
10478133	33.7655	37.3643	37.3038	15.4148	14.7294	20.2092	18.3766	19.227	17.6502	36.1446	16.7845	18.4179	1.2375	1.2375	1.2375	5.6284e-05	2.15345	1	0	1	2.15345	0.911315	1.96247	NM_175419	Actr5	ARP5 actin-related protein 5 homolog (yeast)
10567589	198.842	209.656	272.148	113.611	110.802	91.6759	210.143	222.872	220.876	226.882	105.363	217.964	13.9656	13.9656	13.9656	0.0014474	2.15334	1	1	0	2.15334	0.483397	1.04092	AK122466	Usp31	ubiquitin specific peptidase 31
10393687	44.161	45.2981	50.9832	19.3858	20.0436	25.8084	44.8063	33.7847	34.5988	46.8141	21.7459	37.73	2.6576	2.6576	2.6576	0.0015713	2.15278	1	0	0	2.15278	0.576356	1.24077	NM_009734	Azi1	5-azacytidine induced gene 1
10377953	101.214	111.962	119.522	47.7514	49.1551	57.7172	94.8049	63.969	68.3998	110.9	51.5412	75.7246	6.5971	6.5971	6.5971	0.0020882	2.15167	1	0	0	2.15167	0.68064	1.46451	NM_153103	Kif1c	kinesin family member 1C
10387757	286.587	262.752	202.686	119.6	107.805	122.355	259.166	248.594	177.88	250.675	116.587	228.547	20.7693	20.7693	20.7693	0.0080334	2.15011	1	0	0	2.15011	0.510123	1.09682	NM_018740	Rai12	retinoic acid induced 12
10583207	17.5334	15.0017	21.6301	7.9233	7.356	9.9163	11.0982	12.1115	9.0051	18.055	8.3985	10.7383	1.3126	1.3126	1.3126	0.0048453	2.14979	1	0	0	2.14979	0.782107	1.68136	NM_001013813	Maml2	mastermind like 2 (Drosophila)
10346564	36.1579	31.7411	29.1386	14.009	13.8067	17.4403	14.6917	17.7975	15.216	32.3459	15.0853	15.9017	1.4729	1.4729	1.4729	0.0002649	2.1442	1	0	1	2.1442	0.94866	2.03412	NM_009812	Casp8	caspase 8
10366597	28.2502	25.1675	30.3848	12.6156	13.7754	12.7042	15.5418	15.6027	17.039	27.9342	13.0317	16.0612	0.94369	0.94369	0.94369	7.0375e-05	2.14356	1	0	1	2.14356	0.811378	1.73923	NM_028736	Grip1	glutamate receptor interacting protein 1
10588326	45.322	52.7679	64.9515	20.5858	23.3086	32.2872	38.0702	32.9414	35.1694	54.3471	25.3939	35.3937	3.9764	3.9764	3.9764	0.0058213	2.14016	1	0	0	2.14016	0.717469	1.5355	NM_028721	Nphp3	nephronophthisis 3 (adolescent)
10478949	26.748	24.1739	30.392	12.3229	12.9065	12.765	14.5879	14.9555	14.9209	27.1047	12.6648	14.8214	1.0486	1.0486	1.0486	0.00013708	2.14016	1	0	1	2.14016	0.854494	1.82875	NM_029761	Dok5	docking protein 5
10442816	60.8654	60.2354	64.3987	26.1245	26.7428	33.8175	39.5293	41.2557	37.4029	61.8332	28.8949	39.396	1.733	1.733	1.733	2.9342e-05	2.13993	1	0	1	2.13993	0.733448	1.56953	NM_029624	Lmf1	lipase maturation factor 1
10393125	267.649	286.792	260.927	116.145	117.746	147.537	264.111	261.553	240.635	271.789	127.143	255.433	8.5541	8.5541	8.5541	3.8621e-05	2.13767	1	1	0	2.13767	0.497755	1.06403	NM_024177	Mrpl38	mitochondrial ribosomal protein L38
10513544	96.2404	88.1458	64.8273	41.619	43.8401	31.1947	44.3161	48.2157	51.1418	83.0712	38.8846	47.8912	5.9937	5.9937	5.9937	0.0044962	2.13635	1	0	0	2.13635	0.811936	1.73458	NM_009554	Zfp37	zinc finger protein 37
10357736	34.37	40.3079	34.8815	12.8556	13.2425	25.1858	17.1396	15.9157	15.8634	36.5198	17.0946	16.3062	2.5924	2.5924	2.5924	0.0023687	2.23963	1	0	1	2.13634	1.04835	2.23963	NM_182716	Nfasc	neurofascin
10434758	40.5987	39.807	40.2526	19.8772	17.1344	19.4774	21.5542	17.3472	17.2873	40.2194	18.8296	18.7296	0.96252	0.96252	0.96252	5.6546e-06	2.14737	1	0	1	2.13597	1.00534	2.14737	NM_145933	St6gal1	beta galactoside alpha 2,6 sialyltransferase 1
10379262	198.38	219.054	248.743	97.0947	103.322	111.66	211.284	215.647	229.424	222.059	104.025	218.785	9.3329	9.3329	9.3329	0.00016338	2.13465	1	1	0	2.13466	0.475469	1.01496	NM_010897	Nf1	neurofibromatosis 1
10400155	41.9308	37.0954	36.2141	20.3068	22.2257	11.4637	15.6399	20.2278	15.543	38.4135	17.9987	17.1369	2.3474	2.3474	2.3474	0.0010711	2.24157	1	0	1	2.13424	1.05029	2.24157	ENSMUST00000066043	Nova1	neuro-oncological ventral antigen 1
10378768	71.0252	66.1867	61.4236	33.3467	36.5138	23.2392	48.4545	45.8735	42.7268	66.2118	31.0332	45.685	2.9692	2.9692	2.9692	0.00047611	2.13358	1	0	1	2.13358	0.679286	1.44931	NM_183263	Rnmtl1	RNA methyltransferase like 1
10401063	79.0345	79.9757	76.695	39.1115	38.2392	33.1464	75.9922	68.3827	63.2762	78.5684	36.8324	69.217	2.4536	2.4536	2.4536	4.7768e-05	2.13313	1	1	0	2.13313	0.532129	1.1351	NM_028356	Zbtb25	zinc finger and BTB domain containing 25
10473224	52.9112	51.7067	52.8173	22.6838	22.9802	28.198	43.9655	34.6819	41.2268	52.4784	24.6207	39.9581	1.9097	1.9097	1.9097	0.00015065	2.13148	1	1	1	2.13147	0.616163	1.31334	NM_024438	Dusp19	dual specificity phosphatase 19
10385872	42.5262	48.7324	43.9378	18.9669	23.5305	20.9397	37.3612	27.4798	26.3029	45.0655	21.1457	30.3813	2.42	2.42	2.42	0.0012503	2.13119	1	0	0	2.13119	0.69601	1.48333	NM_011396	Slc22a5	solute carrier family 22 (organic cation transporter), m
10497590	19.8759	16.7042	16.6094	8.5252	8.4581	7.9833	7.7469	7.2042	8.2362	17.7299	8.3222	7.7291	0.65066	0.65066	0.65066	5.8333e-05	2.29392	1	0	1	2.13043	1.07674	2.29392	NM_007963	Evi1	ecotropic viral integration site 1
10579607	183.083	217.239	193.638	80.7007	83.821	114.277	180.866	126.865	139.01	197.987	92.9329	148.914	12.7042	12.7042	12.7042	0.0033151	2.13042	1	0	0	2.13043	0.624073	1.32954	ENSMUST00000034260	B3gnt3	UDP-GlcNAc:betaGal beta-1,3-N-acetylglucosaminyl
10503251	103.319	97.6589	94.4481	42.3148	35.6725	60.7006	78.9348	91.9285	77.8254	98.4753	46.2293	82.8962	5.2679	5.2679	5.2679	0.0011156	2.13015	1	1	0	2.13015	0.557677	1.18794	NM_026005	2610301B20Rik	RIKEN cDNA 2610301B20 gene
10510270	73.5973	68.5531	67.1079	29.8138	26.4899	41.9425	102.48	92.8275	88.1586	69.7527	32.7487	94.4887	3.8168	3.8168	3.8168	8.1208e-05	2.88527	1	1	1	2.12994	0.346589	0.738212	NM_010840	Mthfr	5,10-methylenetetrahydrofolate reductase
10431424	173.892	199.205	193.495	79.6101	79.8273	106.716	185.999	123.063	148.616	188.864	88.7177	152.559	12.5659	12.5659	12.5659	0.003768	2.12882	1	0	0	2.12882	0.581529	1.23797	BC157960	Plxnb2	plexin B2
10535852	185.885	169.337	161.047	69.8404	68.0249	104.683	85.9336	71.907	81.177	172.09	80.8496	79.6725	8.4174	8.4174	8.4174	0.00034737	2.15997	1	0	1	2.12852	1.01477	2.15996	NM_007513	Slc7a1	solute carrier family 7 (cationic amino acid transporter,
10377804	109.415	108.816	121.237	52.6992	51.7695	55.1156	130.001	102.891	107.845	113.156	53.1948	113.579	5.3795	5.3795	5.3795	0.00030217	2.13515	1	1	0	2.12719	0.468351	0.996273	NM_145429	Arrb2	arrestin, beta 2
10544406	42.1775	47.4409	53.4393	21.3831	23.4226	22.4577	25.4293	22.6395	24.0494	47.6859	22.4212	24.0394	1.9647	1.9647	1.9647	0.0001639	2.12682	1	0	1	2.12682	0.932686	1.98366	NM_029528	Fam131b	family with sequence similarity 131, member B
10607259	83.7142	80.7483	81.938	33.6063	33.6483	48.6022	71.9668	79.9585	52.9299	82.1335	38.6189	68.2851	5.475	5.475	5.475	0.0036483	2.12677	1	0	0	2.12677	0.565554	1.2028	NM_001002272	Tro	trophinin
10380087	211.716	213.507	217.968	95.9573	88.3562	118.141	177.597	175.83	171.616	214.397	100.818	175.014	5.3678	5.3678	5.3678	1.6252e-05	2.12657	1	1	1	2.12657	0.576057	1.22503	NM_133215	Mtmr4	myotubularin related protein 4
10512892	30.0347	25.0051	23.6445	12.1191	13.2271	11.7094	12.3337	18.3242	14.0932	26.2281	12.3519	14.917	1.543	1.543	1.543	0.0015549	2.12341	1	0	1	2.12341	0.828042	1.75827	DQ469311	RP23-34B24.1	novel protein similar to bile acid-Coenzyme A: amino
10559796	282.058	278.214	307.508	124.539	128.445	155.789	425.212	433.771	410.452	289.26	136.258	423.145	8.7083	8.7083	8.7083	1.3021e-06	3.10548	1	1	1	2.12289	0.322012	0.683595	NM_008817	Peg3	paternally expressed 3
10575880	33.2739	32.842	28.3762	15.3034	15.5018	13.7307	12.5523	12.1794	14.3163	31.4974	14.8453	13.016	1.0327	1.0327	1.0327	2.6802e-05	2.4199	1	0	1	2.12171	1.14054	2.4199	NM_054095	Necab2	N-terminal EF-hand calcium binding protein 2
10376690	110.565	123.065	115.559	53.3257	51.7135	59.5405	104.302	68.5141	76.8589	116.397	54.8599	83.2249	6.7269	6.7269	6.7269	0.001962	2.1217	1	0	0	2.1217	0.659177	1.39858	NM_008502	Llgl1	lethal giant larvae homolog 1 (Drosophila)
10431872	199.315	210.45	177.236	87.303	86.2552	103.237	91.6778	63.7202	56.6082	195.667	92.2649	70.6687	8.9443	8.9443	8.9443	0.00013282	2.76879	1	0	1	2.12071	1.3056	2.76879	ENSMUST00000100262	Slc38a1	solute carrier family 38, member 1
10447521	173.053	167.257	162.749	74.6655	87.5934	74.96	146.189	133.026	129.1	167.686	79.073	136.105	4.233	4.233	4.233	1.7493e-05	2.12065	1	1	1	2.12065	0.580969	1.23203	NM_146074	Tfb1m	transcription factor B1, mitochondrial
10441610	58.0796	50.7238	49.0017	23.639	24.3564	26.4449	49.7616	46.1648	43.3052	52.6017	24.8135	46.4105	1.9955	1.9955	1.9955	0.00015013	2.11988	1	1	0	2.11988	0.534653	1.1334	NM_025789	Rshl2a	radial spokehead-like 2A
10387922	228.925	224.57	221.179	94.606	94.6336	129.52	197.411	194.426	211.255	224.891	106.253	201.031	7.4663	7.4663	7.4663	6.7612e-05	2.11656	1	1	0	2.11656	0.528542	1.11869	NM_024211	Slc25a11	solute carrier family 25 (mitochondrial carrier oxoglut
10529741	75.5359	74.2362	80.963	36.0343	35.5028	37.4837	55.1328	50.1775	51.0157	76.9117	36.3403	52.1087	1.5209	1.5209	1.5209	4.3452e-06	2.11643	1	1	1	2.11643	0.697394	1.47599	NM_027295	Rab28	RAB28, member RAS oncogene family
10506714	69.0165	62.421	64.0386	27.5383	26.1856	38.7233	39.6344	34.9171	30.1664	65.1587	30.8157	34.9059	3.0108	3.0108	3.0108	0.00036912	2.11446	1	0	1	2.11446	0.882822	1.8667	NM_053073	Lrp8	low density lipoprotein receptor-related protein 8, apolipo
10602180	73.3106	76.9074	74.5714	31.6861	36.4804	38.159	49.1139	48.6207	52.1668	74.9298	35.4418	49.9672	1.4261	1.4261	1.4261	3.4187e-06	2.11416	1	1	1	2.11416	0.709301	1.49958	NM_177592	Tmem164	transmembrane protein 164
10581926	107.684	109.997	99.3357	51.5675	51.7813	46.6479	79.7261	76.1974	62.5106	105.672	49.9989	72.8114	3.6905	3.6905	3.6905	0.00012185	2.11349	1	0	1	2.11349	0.686691	1.45131	NM_013925	Adat1	adenosine deaminase, tRNA-specific 1
10566043	21.0334	20.5115	25.6094	10.5331	9.1171	12.202	22.9867	19.5994	19.7779	22.3848	10.6174	20.788	1.2421	1.2421	1.2421	0.0010615	2.10831	1	1	0	2.10831	0.510747	1.07681	BC025128	Lrtomt	leucine rich transmembrane and 0-methyltransferase domain
10528679	23.9378	24.9919	27.417	11.2387	11.6977	13.2863	20.4527	17.3711	19.433	25.4489	12.0742	19.0856	0.86935	0.86935	0.86935	0.0001121	2.10771	1	1	1	2.10771	0.632634	1.33341	NM_001081441	Wdr86	WD repeat domain 86
10554094	118.612	140.676	155.872	54.0638	59.2901	83.7409	117.476	101.519	98.1822	138.387	65.6983	105.726	8.8715	8.8715	8.8715	0.003457	2.10639	1	0	0	2.10639	0.621403	1.30892	NM_010513	Igf1r	insulin-like growth factor I receptor
10510861	22.2393	28.2187	29.2536	11.6067	11.9449	14.3158	18.2729	17.2789	14.9965	26.5705	12.6225	16.8494	1.4659	1.4659	1.4659	0.0014017	2.10501	1	0	1	2.10501	0.749136	1.57694	ENSMUST00000030897	Megf6	multiple EGF-like-domains 6
10389929	26.9585	26.3177	31.6831	12.3753	12.3779	15.6511	14.5774	17.4843	16.6961	28.3198	13.4681	16.2526	1.2658	1.2658	1.2658	0.00036714	2.10273	1	0	1	2.10273	0.828674	1.74248	NM_009783	Cacna1g	calcium channel, voltage-dependent, T type, alpha 1G sub
10389339	296.648	279.112	323.186	134.189	133.272	160.199	325.03	300.237	327.743	299.649	142.553	317.67	10.3058	10.3058	10.3058	3.6597e-05	2.22843	1	1	0	2.10201	0.448746	0.94327	NM_001029934	Usp32	ubiquitin specific peptidase 32
10360506	185.904	158.47	187.368	83.6997	86.6639	82.6407	162.909	142.838	132.329	177.247	84.3348	146.025	7.5329	7.5329	7.5329	0.0003543	2.10171	1	1	0	2.10171	0.577535	1.21381	NM_011785	Akt3	thymoma viral proto-oncogene 3
10377605	51.1733	50.2593	43.6491	21.4849	23.5532	23.9956	51.0716	46.5616	40.682	48.3606	23.0112	46.1051	2.2558	2.2558	2.2558	0.00037282	2.10161	1	1	0	2.10161	0.499103	1.04892	BC117077	1810027O10Rik	RIKEN cDNA 1810027O10 gene
10417492	59.4613	48.3935	61.161	26.3087	27.3855	26.7493	19.4719	38.9532	38.9502	56.3386	26.8145	32.4584	4.4077	4.4077	4.4077	0.0070528	2.10105	1	0	0	2.10105	0.826119	1.73572	NM_001024706	EG432825	predicted gene, EG432825
10531195	17.6745	16.7435	19.1445	8.0997	9.0629	8.3376	15.6412	16.6996	21.4602	17.8542	8.5	17.9337	1.1217	1.1217	1.1217	0.001471	2.10985	1	1	0	2.10049	0.473968	0.995567	NM_001081401	Adamts3	a disintegrin-like and metallopeptidase (reprolysin t
10426656	26.0426	23.9945	29.4862	12.5222	12.7904	12.5592	26.9606	23.9131	18.7911	26.5078	12.6239	23.2216	1.6589	1.6589	1.6589	0.0024911	2.09981	1	1	0	2.09981	0.543627	1.14151	NM_013639	Prph	peripherin
10386473	115.704	107.135	108.704	54.0878	52.2323	51.5929	115.427	80.3547	99.6142	110.514	52.6376	98.4654	6.0645	6.0645	6.0645	0.0011843	2.09953	1	1	0	2.09953	0.53458	1.12237	NM_011480	Srebf1	sterol regulatory element binding transcription factor 1
10585249	508.798	518.363	467.93	224.604	225.457	262.303	348.583	310.233	323.587	498.364	237.455	327.468	13.1646	13.1646	13.1646	2.3766e-05	2.09877	1	1	1	2.09878	0.725124	1.52187	NM_001034085	Ppp2r1b	protein phosphatase 2 (formerly 2A), regulatory subun
10556598	39.5035	40.6412	37.1966	18.591	20.1523	17.1952	17.8214	18.2127	18.7635	39.1138	18.6461	18.2659	0.78121	0.78121	0.78121	2.0504e-06	2.14136	1	0	1	2.09769	1.02081	2.14136	NM_175645	Xylt1	xylosyltransferase 1
10493449	45.3808	41.4707	35.9595	18.2534	18.2091	22.0914	23.3243	25.6549	22.2997	40.937	19.5179	23.7596	1.8357	1.8357	1.8357	0.00038679	2.09741	1	0	1	2.09741	0.821474	1.72297	NM_013691	Thbs3	thrombospondin 3
10501319	28.7767	31.7552	37.0315	14.7243	14.4292	17.4014	28.7995	21.1885	27.9497	32.5211	15.5183	25.9792	2.0426	2.0426	2.0426	0.0030755	2.09566	1	0	0	2.09566	0.597336	1.25181	NM_017392	Celsr2	cadherin, EGF LAG seven-pass G-type receptor 2 (flamingo
10512308	304.013	413.886	322.36	157.226	171.723	167.554	315.271	251.483	245.034	346.753	165.501	270.596	23.6344	23.6344	23.6344	0.0047647	2.09517	1	0	0	2.09517	0.611616	1.28144	NM_011014	Sigmar1	sigma non-opioid intracellular receptor 1
10554081	97.0476	96.8023	87.6723	40.9948	40.5728	53.0397	68.8951	62.479	49.0204	93.8407	44.8691	60.1315	4.4913	4.4913	4.4913	0.00067927	2.09143	1	0	1	2.09143	0.746183	1.56059	NM_025905	Ttc23	tetratricopeptide repeat domain 23
10471505	22.5615	21.6649	29.1174	10.6432	11.0413	13.4031	24.9547	21.8979	23.1057	24.4479	11.6959	23.3194	1.533	1.533	1.533	0.0019037	2.0903	1	1	0	2.0903	0.501552	1.04839	NM_013781	Sh2d3c	SH2 domain containing 3C
10384322	268.273	266.919	261.102	126.318	128.606	126.08	260.301	236.591	239.334	265.432	127.001	245.409	4.53	4.53	4.53	1.2876e-06	2.08999	1	1	0	2.08999	0.51751	1.08159	NM_008316	Hus1	Hus1 homolog (S. pombe)
10455294	19.6995	19.2865	18.911	9.1476	9.2064	9.3687	10.3972	10.2413	14.7286	19.299	9.2409	11.7891	0.85994	0.85994	0.85994	0.00042267	2.08843	1	0	1	2.08843	0.783851	1.63702	AK220381	Kctd16	potassium channel tetramerisation domain containing 16
10492815	27.1474	21.2745	23.4733	11.6527	12.1818	10.5998	9.7125	9.9601	10.6529	23.965	11.4781	10.1085	1.0376	1.0376	1.0376	0.00014467	2.37078	1	0	1	2.08789	1.13549	2.37078	NM_177260	Tmem154	transmembrane protein 154
10419356	170.425	210.337	260.188	112.261	102.832	91.924	145.625	136.255	129.651	213.65	102.339	137.177	15.6013	15.6013	15.6013	0.0062122	2.08766	1	0	0	2.08766	0.746038	1.55748	NM_144841	Otx2	orthodenticle homolog 2 (Drosophila)
10555197	45.2664	42.1144	53.7939	19.33	20.6479	27.6648	35.1726	29.5923	23.9406	47.0582	22.5476	29.5685	3.1291	3.1291	3.1291	0.0037722	2.08706	1	0	0	2.08706	0.762555	1.5915	NM_010837	Mtap6	microtubule-associated protein 6
10417373	152.89	147.359	151.138	67.5704	64.6259	84.168	49.7619	63.4571	55.9486	150.462	72.1214	56.3892	4.2951	4.2951	4.2951	9.7073e-06	2.66828	1	0	1	2.08624	1.27899	2.66828	EF651835	ENSMUSG00000079376	predicted gene, ENSMUSG00000079376
10379560	73.1999	76.5579	56.209	35.2358	32.1808	31.3549	58.9488	45.6395	59.7274	68.6556	32.9239	54.7719	4.5447	4.5447	4.5447	0.0041224	2.08528	1	0	0	2.08528	0.601109	1.25348	NM_025884	Zfp830	zinc finger protein 830
10548118	65.5276	78.345	77.2804	32.8958	36.6693	36.4948	10.9533	10.9877	12.3826	73.7177	35.3533	11.4412	2.4898	2.4898	2.4898	6.3259e-06	6.44318	1	1	1	2.08517	3.09	6.44318	NM_201371	Prmt8	protein arginine N-methyltransferase 8
10369704	151.996	170.804	204.485	90.1565	86.0367	76.8046	126.515	125.219	102.452	175.762	84.3326	118.062	10.2042	10.2042	10.2042	0.0020725	2.08415	1	0	0	2.08415	0.714309	1.48873	NM_001079824	Hnrnph3	heterogeneous nuclear ribonucleoprotein H3
10582719	64.0932	79.6162	80.6096	34.2575	32.3356	41.0824	57.8394	41.2011	42.3782	74.773	35.8919	47.1395	4.6324	4.6324	4.6324	0.002659	2.08328	1	0	0	2.08328	0.761398	1.58621	NM_001081337	Sipa1l2	signal-induced proliferation-associated 1 like 2
10522303	177.893	182.407	178.594	74.025	77.6912	106.997	122.192	110.115	111.373	179.632	86.2378	114.56	6.4683	6.4683	6.4683	0.00013976	2.08298	1	0	1	2.08298	0.752775	1.56802	NM_172711	Guf1	GUF1 GTPase homolog (S. cerevisiae)
10576844	19.5702	18.2388	20.4126	9.1998	8.6168	10.1409	10.1364	11.1071	10.4783	19.4072	9.3191	10.5739	0.47552	0.47552	0.47552	1.0574e-05	2.08252	1	0	1	2.08252	0.88133	1.83539	NM_207203	BC068157	cDNA sequence BC068157
10447742	116.782	118.57	127.996	59.7787	56.7835	57.9148	87.5867	74.8827	84.9246	121.116	58.159	82.4646	3.0455	3.0455	3.0455	1.9381e-05	2.08249	1	1	1	2.08249	0.70526	1.4687	NM_011948	Map3k4	mitogen-activated protein kinase kinase kinase 4
10506939	274.319	266.376	254.431	111.766	120.914	149.142	211.646	221.595	216.285	265.042	127.274	216.509	7.4875	7.4875	7.4875	3.6915e-05	2.08245	1	1	1	2.08245	0.587847	1.22416	NM_007943	Eps15	epidermal growth factor receptor pathway substrate 15
10567355	71.7104	69.2537	85.4317	33.4295	36.1249	39.2228	46.2368	32.9416	37.4001	75.4653	36.259	38.8595	3.8035	3.8035	3.8035	0.000568	2.08128	1	0	1	2.08128	0.933079	1.942	NM_022420	Gprc5b	G protein-coupled receptor, family C, group 5, member B /
10605820	99.7932	107.903	103.965	45.3591	52.1715	52.2598	62.14	85.34	67.4731	103.887	49.9301	71.651	4.4693	4.4693	4.4693	0.00042507	2.08065	1	0	1	2.08065	0.696851	1.4499	NM_001003916	Zc4h2	zinc finger, C4H2 domain containing
10581800	467.256	481.012	407.179	194.479	199.013	257.965	455.785	385.236	401.757	451.816	217.152	414.26	21.493	21.493	21.493	0.00051638	2.08064	1	1	0	2.08064	0.524194	1.09066	NM_146218	Rfwd3	ring finger and WD repeat domain 3
10597775	29.8945	29.9842	29.5505	15.0628	15.9921	11.9268	31.7585	31.6991	24.5333	29.8097	14.3272	29.3303	1.5581	1.5581	1.5581	0.00063378	2.08064	1	1	0	2.08064	0.488478	1.01634	BC109365	Ulk4	unc-51-like kinase 4 (C. elegans)
10375065	58.0257	56.174	68.7739	25.914	30.435	31.6043	39.1956	30.6227	27.1105	60.9912	29.3178	32.3096	3.2312	3.2312	3.2312	0.00080197	2.08035	1	0	1	2.08035	0.907402	1.88771	NM_177364	Sh3pxd2b	SH3 and PX domains 2B
10578688	861.872	949.28	869.288	399.167	416.534	472.919	844.065	978.82	1044	893.48	429.54	955.627	39.7663	39.7663	39.7663	0.00015999	2.22477	1	1	0	2.08008	0.449485	0.934967	NR_004414	Rnu2	U2 small nuclear RNA
10590663	30.0462	32.5864	41.7024	15.0019	14.9861	20.2082	16.1831	15.1867	14.2289	34.7784	16.732	15.1996	2.2995	2.2995	2.2995	0.0016434	2.28811	1	0	1	2.07856	1.10082	2.28811	NM_019691	Gria4	glutamate receptor, ionotropic, AMPA4 (alpha 4)
10503198	342.882	381.294	362.282	184.009	170.376	168.482	305.138	249.252	256.68	362.153	174.289	270.357	12.3006	12.3006	12.3006	0.00011707	2.07789	1	1	1	2.07789	0.644662	1.33954	NM_001081417	Chd7	chromodomain helicase DNA binding protein 7
10575685	23.454	22.2182	24.0669	12.2091	11.517	9.8608	13.0698	12.7792	14.1254	23.2464	11.1956	13.3248	0.5622	0.5622	0.5622	1.1254e-05	2.07639	1	0	1	2.07639	0.840208	1.7446	NM_024437	Nudt7	nudix (nucleoside diphosphate linked moiety X)-type motif
10409990	115.483	147.185	135.649	56.6498	58.0812	77.1434	63.9614	77.2509	85.5366	132.773	63.9581	75.583	7.5042	7.5042	7.5042	0.0013574	2.07593	1	0	1	2.07593	0.846197	1.75665	BC053725	6720489N17Rik	RIKEN cDNA 6720489N17 gene
10356379	25.9989	26.7445	30.6081	14.5705	13.9899	11.6014	13.7721	16.5068	16.7246	27.7838	13.3873	15.6679	1.1207	1.1207	1.1207	0.00020755	2.07538	1	0	1	2.07538	0.854441	1.77329	NM_021306	Ecel1	endothelin converting enzyme-like 1
10558134	304.781	296.65	364.971	128.232	143.994	193.48	206.55	190.318	172.956	322.134	155.235	189.941	17.7456	17.7456	17.7456	0.0012802	2.07513	1	0	1	2.07513	0.81728	1.69597	NM_133942	Plekha1	pleckstrin homology domain containing, family A (phospho
10507190	153.762	149.946	160.015	80.135	78.1801	65.167	158.148	146.368	129.834	154.574	74.494	144.783	5.7188	5.7188	5.7188	0.00011695	2.07499	1	1	0	2.07499	0.514521	1.06763	BC059213	4732418C07Rik	RIKEN cDNA 4732418C07 gene
10585467	42.7259	46.1737	38.9184	19.4064	23.1368	19.1034	31.6569	29.6001	31.9838	42.606	20.5489	31.0803	1.4865	1.4865	1.4865	0.0001378	2.0734	1	1	1	2.0734	0.661155	1.37084	NM_177351	C630028N24Rik	RIKEN cDNA C630028N24 gene
10422962	145.676	171.036	187.213	82.7335	79.4332	80.9433	127.032	114.938	119.99	167.975	81.0367	120.653	7.2877	7.2877	7.2877	0.00046686	2.07283	1	0	1	2.07283	0.671649	1.39221	NM_001085410	1110020G09Rik	RIKEN cDNA 1110020G09 gene
10524941	218.671	211.463	220.424	103.178	101.69	109.133	193.339	148.901	151.032	216.853	104.667	164.424	8.6041	8.6041	8.6041	0.00028546	2.07183	1	1	0	2.07183	0.636569	1.31886	NM_145564	Fbxo21	F-box protein 21
10483215	35.2053	40.8646	37.7844	17.2104	19.581	18.1782	12.234	13.7488	14.6035	37.9514	18.3232	13.5288	1.0999	1.0999	1.0999	9.5479e-06	2.80523	1	0	1	2.07122	1.35438	2.80523	NM_018732	Scn3a	sodium channel, voltage-gated, type III, alpha
10372324	22.0111	22.4721	32.0771	11.8934	13.346	11.7499	10.4819	12.2792	13.9025	25.5201	12.3298	12.2212	2.0002	2.0002	2.0002	0.0049386	2.08818	1	0	1	2.06979	1.00889	2.08818	NM_009306	Syt1	synaptotagmin I
10575550	612.939	582.886	563.824	271.696	279.311	299.774	557.084	482.809	484.341	586.55	283.594	508.078	17.0806	17.0806	17.0806	3.9976e-05	2.06827	1	1	0	2.06827	0.55817	1.15445	NM_146217	Aars	alanyl-tRNA synthetase
10445338	26.6625	26.6941	37.8951	13.2858	14.8917	15.9617	34.7461	32.3818	34.6634	30.4172	14.7131	33.9304	2.2498	2.2498	2.2498	0.0020314	2.30613	1	1	0	2.06735	0.433626	0.896459	NM_032003	Enpp5	ectonucleotide pyrophosphatase/phosphodiesterase 5
10604630	236.078	233.818	261.379	93.9343	94.6316	165.289	206.539	199.697	202.812	243.758	117.952	203.016	14.6312	14.6312	14.6312	0.0024517	2.06659	1	0	0	2.06659	0.580997	1.20068	NM_027409	Mospd1	motile sperm domain containing 1
10604393	27.5959	25.2691	35.5114	13.9843	14.6423	14.1408	20.834	17.9933	17.7651	29.4588	14.2558	18.8641	1.8818	1.8818	1.8818	0.003295	2.06644	1	0	0	2.06644	0.755711	1.56163	NM_019680	ENSMUSG00000053512	predicted gene, ENSMUSG00000053512
10382788	19.0252	19.4363	22.0271	8.8047	9.9792	10.5018	11.7161	14.6766	12.0686	20.1629	9.7619	12.8205	0.81782	0.81782	0.81782	0.00028246	2.06547	1	0	1	2.06547	0.761429	1.57271	NM_010254	Galr2	galanin receptor 2
10503166	173.649	202.927	183.008	86.7078	83.8135	100.48	125.079	109.19	94.4036	186.528	90.3336	109.557	7.7333	7.7333	7.7333	0.00027153	2.06488	1	0	1	2.06488	0.824532	1.70256	NM_001081417	Chd7	chromodomain helicase DNA binding protein 7
10483228	32.0624	35.0043	30.8838	15.7008	15.2046	16.5547	10.9289	11.5133	14.4251	32.6502	15.8201	12.2891	0.97053	0.97053	0.97053	1.2671e-05	2.65684	1	0	1	2.06384	1.28733	2.65684	NM_018732	Scn3a	sodium channel, voltage-gated, type III, alpha
10385966	241.232	235.04	250.532	113.677	107.856	130.786	157.239	154.872	136.875	242.268	117.439	149.662	6.0268	6.0268	6.0268	1.6178e-05	2.06292	1	0	1	2.06292	0.784696	1.61876	NM_013472	Anxa6	annexin A6
10417501	113.415	121.186	109.932	57.0668	52.1849	57.7677	45.2109	54.8899	47.1789	114.844	55.6731	49.0933	2.7611	2.7611	2.7611	5.0375e-06	2.33931	1	0	1	2.06284	1.13403	2.33931	NM_001024706	EG432825	predicted gene, EG432825
10493267	162.708	166.462	199.618	82.5039	81.7003	92.1767	160.554	140.39	124.302	176.263	85.4603	141.749	9.2889	9.2889	9.2889	0.0013201	2.06251	1	0	0	2.06251	0.6029	1.24349	NM_008487	Arhgef2	rho/rac guanine nucleotide exchange factor (GEF) 2
10385375	206.208	197.169	159.101	87.3206	99.6674	85.8586	172.119	171.637	135.355	187.493	90.9489	159.704	11.1915	11.1915	11.1915	0.0023019	2.06152	1	0	0	2.06152	0.569486	1.17401	NM_001080969	Thg1l	tRNA-histidine guanylyltransferase 1-like (S. cerevisia
10557508	32.6513	30.922	36.8252	13.9766	16.4487	18.285	14.8496	14.903	15.3239	33.4662	16.2368	15.0255	1.2451	1.2451	1.2451	7.3451e-05	2.22729	1	0	1	2.06113	1.08062	2.22729	NM_010069	Doc2a	double C2, alpha
10576696	77.833	81.5125	93.257	35.0679	41.1939	46.3655	67.2382	56.6809	62.5813	84.2008	40.8758	62.1668	3.7249	3.7249	3.7249	0.00054069	2.05992	1	0	0	2.05992	0.657518	1.35443	NM_010568	Insr	insulin receptor
10492798	103.154	98.5695	97.0953	43.2465	40.5478	61.3278	46.3636	31.0467	39.9291	99.6064	48.374	39.1132	4.6763	4.6763	4.6763	0.0001971	2.54662	1	0	1	2.05909	1.23677	2.54662	NM_009144	Sfrp2	secreted frizzled-related protein 2
10498386	63.3047	69.8027	64.4831	28.3705	25.8521	41.8342	45.003	47.2692	49.1998	65.8635	32.0189	47.1574	3.1664	3.1664	3.1664	0.00085026	2.05702	1	0	0	2.05702	0.678979	1.39667	ENSMUST00000097075	Igsf10	immunoglobulin superfamily, member 10
10505998	42.1614	38.4196	49.0082	19.1917	20.6653	23.1437	40.5671	50.909	49.0551	43.1964	21.0003	46.8437	2.6505	2.6505	2.6505	0.00091975	2.23062	1	1	0	2.05694	0.448306	0.922139	NM_001113412	Fggy	FGGY carbohydrate kinase domain containing
10548000	48.9304	42.2544	36.9425	20.6926	20.0154	21.5978	27.7857	26.2803	27.4115	42.7091	20.7686	27.1592	2.0365	2.0365	2.0365	0.0007053	2.05643	1	0	1	2.05643	0.764699	1.57255	NM_010736	Ltbr	lymphotoxin B receptor
10528527	82.0983	80.5677	72.5171	33.3504	33.1269	47.954	54.0799	48.0395	46.6631	78.3944	38.1437	49.5942	3.5629	3.5629	3.5629	0.00053818	2.05524	1	0	1	2.05524	0.769116	1.58072	NM_053090	Fam126a	family with sequence similarity 126, member A
10597656	19.1437	22.2136	24.5467	10.4565	11.4843	10.132	13.0118	14.8966	11.9502	21.968	10.6909	13.2862	1.0577	1.0577	1.0577	0.00067624	2.05483	1	0	1	2.05483	0.804662	1.65344	NM_021544	Scn5a	sodium channel, voltage-gated, type V, alpha
10530310	59.3876	49.7405	49.4624	25.2321	26.022	25.9851	46.4991	45.5832	51.2553	52.8635	25.7464	47.7792	2.1451	2.1451	2.1451	0.00024181	2.05324	1	1	0	2.05324	0.538862	1.10641	XM_001477289	Bend4	BEN domain containing 4
10505791	169.151	167.468	194.02	77.5686	83.8797	97.1519	196.566	184.129	187.35	176.88	86.2	189.348	6.3476	6.3476	6.3476	4.9572e-05	2.19661	1	1	0	2.05197	0.455246	0.93415	NM_001081184	BC057079	cDNA sequence BC057079
10432601	44.0903	46.5936	55.0549	24.1917	22.7846	24.1117	46.656	34.503	36.8254	48.5796	23.696	39.3281	2.8917	2.8917	2.8917	0.0025645	2.05012	1	0	0	2.05012	0.602521	1.23524	NM_033476	Tcfcp2	transcription factor CP2
10506254	138.947	130.147	133.009	59.2967	58.5846	78.4255	86.0498	61.4006	56.0678	134.034	65.4356	67.8394	6.6887	6.6887	6.6887	0.00053845	2.04834	1	0	1	2.04834	0.964566	1.97576	NM_183024	Raver2	ribonucleoprotein, PTB-binding 2
10503200	139.434	152.058	132.099	72.1096	69.0146	65.7701	121.284	83.8588	66.5257	141.197	68.9648	90.5563	9.9736	9.9736	9.9736	0.0056741	2.04738	1	0	0	2.04738	0.761568	1.55922	NM_001081417	Chd7	chromodomain helicase DNA binding protein 7
10432527	226.024	198.721	212.409	92.0943	93.7528	125.372	179.424	178.788	161.572	212.385	103.74	173.261	8.4367	8.4367	8.4367	0.00028588	2.04728	1	1	0	2.04728	0.598747	1.2258	NM_028015	Lass5	LAG1 homolog, ceramide synthase 5
10369252	102.359	113.486	131.643	47.5173	44.7911	77.4691	124.033	110.666	115.846	115.829	56.5925	116.849	8.1149	8.1149	8.1149	0.0028852	2.06474	1	1	0	2.04673	0.484324	0.991279	NM_001024911	Sept10	septin 10
10426798	752.804	771.6	747.604	372.751	361.182	376.605	670.717	524.908	575.2	757.336	370.179	590.275	25.1867	25.1867	25.1867	0.00011091	2.04586	1	1	1	2.04586	0.627131	1.28302	NM_031842	Smarcd1	SWI/SNF related, matrix associated, actin dependent regu
10511501	42.4035	42.8015	41.8472	17.3766	18.6155	26.1245	33.837	30.8361	36.4895	42.3507	20.7055	33.7209	1.845	1.845	1.845	0.00049682	2.04538	1	1	0	2.04538	0.614026	1.25592	NM_001085493	2310030N02Rik	RIKEN cDNA 2310030N02 gene
10376564	86.1065	80.5409	69.4412	38.5303	36.414	40.5211	63.3912	57.1171	70.5278	78.6962	38.4884	63.6787	3.6701	3.6701	3.6701	0.00070888	2.04467	1	1	0	2.04467	0.604416	1.23583	NM_138675	Med9	mediator of RNA polymerase II transcription, subunit 9 homo
10503192	178.584	194.189	197.911	91.2694	96.1403	91.721	156.893	133.333	131.906	190.228	93.0436	140.711	5.8624	5.8624	5.8624	7.321e-05	2.04451	1	1	1	2.04451	0.661239	1.35191	NM_001081417	Chd7	chromodomain helicase DNA binding protein 7
10511843	164.784	166.984	188.907	80.7181	83.7803	90.3367	151.449	140.753	147.371	173.558	84.945	146.524	5.0682	5.0682	5.0682	4.6718e-05	2.04318	1	1	0	2.04318	0.579733	1.1845	NM_026194	1810074P20Rik	RIKEN cDNA 1810074P20 gene
10491753	58.89	52.1036	51.8571	23.758	23.6819	32.2888	44.1793	42.4891	38.4452	54.2835	26.5762	41.7045	2.3354	2.3354	2.3354	0.00048105	2.04256	1	1	0	2.04256	0.63725	1.30162	NM_175515	Intu	inturned planar cell polarity effector homolog (Drosophila)
10606948	40.5421	36.7362	44.3918	18.9335	18.4173	22.2233	30.0987	24.8319	28.0238	40.5567	19.858	27.6515	1.6982	1.6982	1.6982	0.0003947	2.04234	1	0	1	2.04234	0.718153	1.46671	NM_029413	Morc4	microrchidia 4
10599612	199.398	203.35	216.599	94.4442	89.0232	119.899	121.706	125.984	105.019	206.449	101.122	117.57	7.2699	7.2699	7.2699	0.00010422	2.04158	1	0	1	2.04158	0.860104	1.75597	NM_027642	Phf6	PHD finger protein 6
10352356	125.77	118.758	109.349	43.9564	48.4851	80.922	95.105	78.159	61.8769	117.959	57.7878	78.3803	9.1316	9.1316	9.1316	0.0094	2.04124	1	0	0	2.04124	0.737275	1.50495	BC118934	2310022K01Rik	RIKEN cDNA 2310022K01 gene
10569458	315.715	328.972	361.605	171.225	160.986	161.141	266.551	265.118	260.805	335.431	164.451	264.158	8.1726	8.1726	8.1726	1.8499e-05	2.0397	1	1	1	2.0397	0.622546	1.26981	NM_013742	Cars	cysteinyl-tRNA synthetase
10539337	69.4749	76.3195	59.555	30.635	33.4917	36.6495	64.476	50.5206	49.9513	68.4498	33.592	54.9826	4.0521	4.0521	4.0521	0.0025993	2.03768	1	0	0	2.03768	0.610957	1.24494	NM_020619	Gcs1	glucosidase 1
10385635	131.24	112.108	127.252	64.1959	62.4115	55.2805	125.954	112.699	116.304	123.533	60.6293	118.319	4.3602	4.3602	4.3602	8.9355e-05	2.03751	1	1	0	2.03751	0.512422	1.04407	NM_013922	Zfp354c	zinc finger protein 354C
10593723	37.9272	44.0469	36.8272	19.6401	18.9907	19.6903	24.9055	23.2749	22.7848	39.6004	19.4403	23.655	1.3547	1.3547	1.3547	0.00010007	2.03703	1	0	1	2.03703	0.821826	1.67408	NM_053178	Acsbg1	acyl-CoA synthetase bubblegum family member 1
10391518	26.5855	30.1438	31.8367	14.6278	14.3374	14.5435	19.9841	20.6933	20.3515	29.522	14.5029	20.3429	0.90258	0.90258	0.90258	6.8374e-05	2.03559	1	1	1	2.03559	0.712922	1.45122	NM_007863	Mpp3	membrane protein, palmitoylated 3 (MAGUK p55 subfamily memb
10356866	19.9725	22.3473	17.5218	10.4065	9.5446	9.454	15.8318	16.2531	15.9532	19.9472	9.8017	16.0127	0.82632	0.82632	0.82632	0.00038274	2.03508	1	1	0	2.03508	0.61212	1.24571	NM_008798	Pdcd1	programmed cell death 1
10454212	25.4605	28.2481	32.2304	14.6269	15.1616	12.4411	22.9789	23.5772	21.2369	28.6463	14.0765	22.5977	1.2967	1.2967	1.2967	0.00063703	2.03504	1	1	0	2.03504	0.622917	1.26766	NM_008586	Mep1b	meprin 1 beta
10515242	63.0467	58.8088	57.8129	25.4642	26.4358	36.4645	47.9863	45.7747	55.0156	59.8895	29.4548	49.5922	2.7506	2.7506	2.7506	0.00064775	2.03327	1	1	0	2.03327	0.59394	1.20764	NM_028142	Nsun4	NOL1/NOP2/Sun domain family, member 4
10366746	151.944	140.592	139.344	68.0994	71.3321	73.0074	126.256	101.069	105.014	143.96	70.813	110.78	5.1419	5.1419	5.1419	0.00017399	2.03296	1	1	1	2.03296	0.639223	1.29952	NM_177152	Lrig3	leucine-rich repeats and immunoglobulin-like domains 3
10381898	51.2383	53.5283	57.0621	26.8934	26.4644	26.2734	71.074	46.6259	62.9983	53.9429	26.5437	60.2327	4.2671	4.2671	4.2671	0.0030785	2.26919	1	1	0	2.03223	0.440686	0.895575	NM_008626	Mrc2	mannose receptor, C type 2
10506603	318.255	320.433	312.87	145.065	148.392	174.814	339.498	246.915	291.118	317.186	156.091	292.51	16.4155	16.4155	16.4155	0.00091176	2.03206	1	1	0	2.03206	0.533624	1.08436	NM_023672	Ssbp3	single-stranded DNA binding protein 3
10377508	128.679	113.445	105.874	54.5751	51.6852	65.0168	95.8037	92.5038	92.4711	115.999	57.0924	93.5928	4.5675	4.5675	4.5675	0.00028896	2.03178	1	1	0	2.03178	0.610008	1.23941	NM_001024206	Trappc1	trafficking protein particle complex 1
10503180	643.751	672.896	729.655	332.154	342.21	333.211	536.034	464.624	399.887	682.101	335.858	466.848	27.0321	27.0321	27.0321	0.00029979	2.03092	1	0	1	2.03092	0.719416	1.46108	NM_001081417	Chd7	chromodomain helicase DNA binding protein 7
10375382	440.305	465.569	383.64	208.251	221.51	205.193	409.645	311.187	323.517	429.838	211.652	348.117	22.8832	22.8832	22.8832	0.0015004	2.03087	1	0	0	2.03088	0.607991	1.23475	NM_001045520	Clint1	clathrin interactor 1
10447619	63.9415	55.9761	54.5841	29.3964	29.7457	26.8154	53.3805	52.9038	45.9913	58.1672	28.6525	50.7585	2.2399	2.2399	2.2399	0.00021606	2.03009	1	1	0	2.03009	0.564487	1.14596	NM_025789	Rshl2a	radial spokehead-like 2A
10578572	147.549	115.737	162.858	71.5331	72.0667	66.3617	102.674	88.1299	93.31	142.048	69.9872	94.7045	8.4464	8.4464	8.4464	0.002608	2.02962	1	0	0	2.02963	0.739006	1.49991	NM_001114311	Stox2	storkhead box 2
10503204	168.075	173.323	157.711	81.2564	84.4046	80.3519	133.738	106.826	99.366	166.37	82.0043	113.31	6.6208	6.6208	6.6208	0.00030657	2.02879	1	0	1	2.02879	0.723718	1.46827	NM_001081417	Chd7	chromodomain helicase DNA binding protein 7
10417452	99.5811	111.246	103.797	46.4508	46.6702	62.001	38.1122	47.2961	47.1021	104.875	51.7073	44.1701	3.9708	3.9708	3.9708	7.1047e-05	2.37434	1	0	1	2.02824	1.17064	2.37434	NM_175393	4930555G01Rik	RIKEN cDNA 4930555G01 gene
10376033	75.3763	72.5161	82.9862	33.9648	32.2317	47.6366	78.7861	69.9863	53.6275	76.9596	37.9444	67.4666	5.4108	5.4108	5.4108	0.005362	2.02822	1	0	0	2.02822	0.562418	1.14071	NM_008443	Kif3a	kinesin family member 3A
10541318	20.8229	20.9457	17.8001	10.2881	9.7559	9.327	14.9487	13.6471	14.5662	19.8562	9.7903	14.3873	0.65438	0.65438	0.65438	0.00011165	2.02815	1	1	1	2.02815	0.680482	1.38012	NM_144512	Slc6a13	solute carrier family 6 (neurotransmitter transporter, G
10458913	201.152	216.824	235.985	97.9097	99.7835	125.377	193.14	205.586	179.881	217.987	107.69	192.869	8.8512	8.8512	8.8512	0.00028368	2.0242	1	1	0	2.0242	0.558359	1.13023	NM_178686	Cep120	centrosomal protein 120
10405355	18.3454	19.6421	20.8189	9.3899	9.1536	10.5215	11.6504	11.2193	13.5758	19.6022	9.6883	12.1485	0.63593	0.63593	0.63593	8.2562e-05	2.02329	1	0	1	2.02329	0.797489	1.61355	NM_153131	Unc5a	unc-5 homolog A (C. elegans)
10503214	325.287	330.231	319.889	167.617	172.373	142.234	210.004	195.784	202.939	325.136	160.741	202.909	6.145	6.145	6.145	3.582e-06	2.02273	1	1	1	2.02273	0.792184	1.60237	NM_001081417	Chd7	chromodomain helicase DNA binding protein 7
10602690	22.8606	26.0142	22.3769	11.2752	10.7505	13.2071	15.2228	13.5682	14.2624	23.7506	11.7443	14.3511	0.83438	0.83438	0.83438	0.00012322	2.02231	1	0	1	2.02231	0.818355	1.65497	ENSMUST00000096265	EG436240	predicted gene, EG436240
10355214	544.399	595.67	614.138	236.106	256.712	374.681	290.304	311.693	256.181	584.736	289.167	286.059	29.2123	29.2123	29.2123	0.00051253	2.04411	1	0	1	2.02214	1.01086	2.04411	NM_010497	Idh1	isocitrate dehydrogenase 1 (NADP+), soluble
10410778	35.3807	35.7713	46.3067	17.4666	18.1887	22.4335	24.1749	27.4964	27.2342	39.1529	19.3629	26.3019	2.3341	2.3341	2.3341	0.0027144	2.02206	1	0	0	2.02206	0.736179	1.4886	NM_054053	Gpr98	G protein-coupled receptor 98
10424050	43.7776	32.3396	34.6122	18.2104	18.3014	18.2642	22.6923	22.938	27.1865	36.9098	18.2587	24.2723	2.1872	2.1872	2.1872	0.0025551	2.02149	1	0	0	2.02149	0.752244	1.52066	NM_019480	Ebag9	estrogen receptor-binding fragment-associated gene 9
10458461	519.684	553.784	537.433	251.374	252.185	294.775	445.432	382.427	366.582	536.967	266.111	398.147	17.1494	17.1494	17.1494	9.6634e-05	2.01783	1	1	1	2.01783	0.668375	1.34867	NM_010411	Hdac3	histone deacetylase 3
10384961	89.2865	86.3785	124.049	51.8571	50.4625	46.2163	72.1106	67.6267	66.4764	99.9048	49.512	68.7379	7.1245	7.1245	7.1245	0.0069219	2.01779	1	0	0	2.01779	0.720301	1.45342	NM_011491	Stc2	stanniocalcin 2
10386125	433.236	475.028	371.274	218.411	206.349	209.638	426.42	341.284	338.68	426.513	211.466	368.795	24.1666	24.1666	24.1666	0.0019023	2.01693	1	1	0	2.01693	0.573398	1.1565	NM_172558	Gemin5	gem (nuclear organelle) associated protein 5
10490502	185.523	182.468	176.125	84.7276	84.6014	100.497	119.339	120.55	89.088	181.372	89.942	109.659	6.866	6.866	6.866	0.00019081	2.01654	1	0	1	2.01654	0.820197	1.65396	NM_178254	Tcfl5	transcription factor-like 5 (basic helix-loop-helix)
10381334	22.1653	21.4524	28.3611	12.5072	11.3564	11.8402	17.9424	19.6498	24.3365	23.9929	11.9013	20.6429	1.6909	1.6909	1.6909	0.005869	2.01599	1	0	0	2.01599	0.576532	1.16228	NM_026562	Cntd1	cyclin N-terminal domain containing 1
10448369	84.6219	73.5559	74.0173	33.9472	32.4096	48.8332	61.7578	47.5535	40.8103	77.3984	38.3967	50.0405	5.1187	5.1187	5.1187	0.004406	2.01576	1	0	0	2.01576	0.767312	1.54672	NM_153791	Flywch1	FLYWCH-type zinc finger 1
10568765	36.0044	28.4943	32.1628	17.1903	15.6299	15.1427	11.1339	14.8978	13.0884	32.2205	15.9876	13.0401	1.4449	1.4449	1.4449	0.00017055	2.47088	1	0	1	2.01534	1.22603	2.47088	NM_183289	Tcerg1l	transcription elongation regulator 1-like
10354111	38.5065	39.7491	40.5489	17.628	20.9447	20.4039	24.7358	20.8411	23.1964	39.6015	19.6588	22.9244	0.94711	0.94711	0.94711	1.2134e-05	2.01444	1	0	1	2.01444	0.857549	1.72748	NM_010678	Aff3	AF4/FMR2 family, member 3
10446553	81.2153	84.4034	84.373	37.0353	37.619	49.5176	124.37	113.932	116.015	83.3306	41.3907	118.106	3.0458	3.0458	3.0458	6.3432e-06	2.85343	1	1	1	2.01327	0.350455	0.70556	NM_013813	Epb4.1l3	erythrocyte protein band 4.1-like 3
10545629	79.0295	71.777	63.1473	36.5629	36.2375	33.5119	39.6215	34.5466	48.3422	71.318	35.4374	40.8367	3.5701	3.5701	3.5701	0.00079645	2.01251	1	0	1	2.01251	0.867783	1.74642	NM_019752	Htra2	HtrA serine peptidase 2
10494536	19.3114	19.0858	21.7632	9.875	9.2766	10.743	33.3455	27.8986	28.957	20.0535	9.9649	30.067	1.1101	1.1101	1.1101	4.3988e-05	3.01729	1	1	1	2.01241	0.331423	0.66696	NM_021517	Pdzk1	PDZ domain containing 1
10563641	148.518	142.724	141.939	60.0083	61.3393	93.9154	111.286	108.7	105.991	144.393	71.7543	108.659	6.5718	6.5718	6.5718	0.00071525	2.01233	1	0	0	2.01233	0.660362	1.32887	NM_145541	Rap1a	RAS-related protein-1a
10368380	81.4419	100.743	94.6191	49.6668	50.124	37.9435	72.8815	69.0031	69.3315	92.2679	45.9114	70.4054	4.0766	4.0766	4.0766	0.00061062	2.00969	1	0	0	2.00969	0.652101	1.31052	NM_172787	L3mbtl3	l(3)mbt-like 3 (Drosophila)
10485191	19.2866	20.2784	19.4107	9.58	9.5405	10.2273	12.894	14.5576	16.1539	19.6586	9.7826	14.5352	0.58668	0.58668	0.58668	6.6964e-05	2.00955	1	1	1	2.00955	0.673028	1.35248	ENSMUST00000111274	Prdm11	PR domain containing 11
10607497	385.84	420.733	420.759	194.692	190.389	225.776	277.101	212.132	225.732	409.111	203.619	238.322	14.7312	14.7312	14.7312	0.0001331	2.00919	1	0	1	2.00919	0.854387	1.71663	NM_011507	Suclg2	succinate-Coenzyme A ligase, GDP-forming, beta subunit //
10450226	54.2981	57.3734	77.3886	32.2485	30.2143	31.6725	39.9851	25.2593	30.0262	63.02	31.3784	31.7568	4.885	4.885	4.885	0.0056738	2.00839	1	0	1	2.00839	0.988084	1.98446	NM_019441	Ppt2	palmitoyl-protein thioesterase 2
10541895	45.7224	36.5781	52.9126	21.2278	21.9482	24.1637	47.0056	36.1346	40.1036	45.0711	22.4466	41.0813	3.3271	3.3271	3.3271	0.0063801	2.00793	1	0	0	2.00793	0.546395	1.09712	NM_011609	Tnfrsf1a	tumor necrosis factor receptor superfamily, member 1a /
10511429	24.8777	22.3842	20.7039	11.9143	10.8162	11.1354	17.087	15.4206	18.4067	22.6553	11.2886	16.9715	0.87993	0.87993	0.87993	0.00030196	2.00692	1	1	1	2.00692	0.66515	1.3349	NM_007592	Car8	carbonic anhydrase 8
10375079	155.173	143.574	147.32	75.8475	77.8227	68.7115	124.957	104.063	106.733	148.689	74.1273	111.918	4.5621	4.5621	4.5621	7.9455e-05	2.00586	1	1	1	2.00586	0.662338	1.32856	NM_173784	Ubtd2	ubiquitin domain containing 2
10578189	46.4662	49.4196	55.6643	23.514	22.6406	29.4183	33.9856	46.1552	29.5265	50.5167	25.191	36.5558	3.4917	3.4917	3.4917	0.0063532	2.00535	1	0	0	2.00535	0.689111	1.38191	XR_030714	LOC676031	similar to chromodomain helicase DNA binding protein 6
10571214	45.4434	43.1847	35.9009	19.5469	19.1217	23.4577	48.8356	37.0163	38.3927	41.5097	20.7088	41.4149	2.8354	2.8354	2.8354	0.0029753	2.00445	1	1	0	2.00445	0.500033	1.00229	NM_175136	Rnf122	ring finger protein 122
10496015	52.7062	49.63	52.0678	23.998	22.2611	30.7766	39.9554	30.2045	35.9107	51.468	25.6785	35.3569	2.2824	2.2824	2.2824	0.00059937	2.00432	1	0	1	2.00432	0.726266	1.45567	NM_183423	Pla2g12a	phospholipase A2, group XIIA
10527658	18.8351	17.9911	19.1241	10.2087	9.327	8.3823	10.1927	10.5517	10.5499	18.6501	9.306	10.4315	0.36872	0.36872	0.36872	3.6757e-06	2.00409	1	0	1	2.00409	0.892106	1.78786	BC120819	4930588N13Rik	RIKEN cDNA 4930588N13 gene
10353064	248.364	255.911	289.858	132.525	137.729	126.098	225.526	201.762	191.735	264.711	132.117	206.341	9.5664	9.5664	9.5664	0.0002005	2.0036	1	1	0	2.0036	0.640286	1.28288	NM_001102430	Arfgef1	ADP-ribosylation factor guanine nucleotide-exchange f
10581890	113.751	109.899	106.33	59.126	57.912	47.6849	62.2564	52.3218	59.6698	109.993	54.9076	58.0827	2.9783	2.9783	2.9783	1.9832e-05	2.00324	1	0	1	2.00324	0.945335	1.89373	NM_009954	Bcar1	breast cancer anti-estrogen resistance 1
10364194	142.928	138.353	177.193	72.2963	76.6259	80.0151	133.044	116.014	120.663	152.825	76.3124	123.24	7.7679	7.7679	7.7679	0.0012745	2.00262	1	0	0	2.00262	0.619217	1.24005	NM_146006	Lss	lanosterol synthase
10434934	51.5646	42.3999	54.0529	25.9624	23.3981	24.5539	24.8949	21.818	19.9017	49.3392	24.6381	22.2049	2.2523	2.2523	2.2523	0.00025306	2.222	1	0	1	2.00256	1.10958	2.222	NM_175177	Bdh1	3-hydroxybutyrate dehydrogenase, type 1
10455374	19.404	21.2442	20.9506	11.1468	11.2423	8.3766	13.6388	16.4034	14.0871	20.5329	10.2553	14.7097	0.80473	0.80473	0.80473	0.00031653	2.00217	1	0	1	2.00217	0.697179	1.39587	NM_178749	Stk32a	serine/threonine kinase 32A
10526654	65.3588	74.0891	69.8385	34.4521	35.2053	34.8875	59.583	39.3129	39.1139	69.7621	34.8483	46.0033	4.1836	4.1836	4.1836	0.0028465	2.00188	1	0	0	2.00188	0.757517	1.51646	XR_001865	EG640050	predicted gene, EG640050
10531177	20.4819	21.4978	28.0149	11.6715	11.961	11.34	20.6456	19.492	20.8068	23.3315	11.6575	20.3148	1.3872	1.3872	1.3872	0.0025072	2.00142	1	0	0	2.00142	0.573843	1.1485	NM_001081401	Adamts3	a disintegrin-like and metallopeptidase (reprolysin t
10455118	15.5265	13.2859	17.0306	8.0347	7.7057	7.1704	7.6259	8.8401	7.1417	15.281	7.6369	7.8693	0.70765	0.70765	0.70765	0.00039904	2.00094	1	0	1	2.00094	0.970468	1.94185	NM_053143	Pcdhb18	protocadherin beta 18
10508405	50.8741	48.9864	35.24	19.5894	21.4435	26.5173	20.9127	18.3631	18.3001	45.0335	22.5167	19.192	3.1254	3.1254	3.1254	0.0021528	2.34647	1	0	1	2	1.17323	2.34647	NM_025452	Tmem54	transmembrane protein 54
10445078	21.9698	22.9824	26.4475	41.9785	42.4938	58.4366	19.2047	19.9722	21.4356	23.7999	47.6363	20.2042	3.2378	3.2378	3.2378	0.0019045	2.35774	1	1	0	0.499617	2.35774	1.17797	NM_019439	Gabbr1	gamma-aminobutyric acid (GABA-B) receptor, 1
10395770	15.8139	17.6704	18.081	34.0577	31.0162	38.1672	26.0083	23.8396	21.6935	17.1884	34.4137	23.8471	1.4527	1.4527	1.4527	0.00046391	2.00215	1	1	0	0.499464	1.4431	0.720775	BC048158	1700047I17Rik1	RIKEN cDNA 1700047I17 gene 1
10535866	76.8861	69.0079	69.6881	144.21	156.451	131.159	83.0766	69.7935	69.6804	71.8607	143.94	74.1835	5.1463	5.1463	5.1463	9.2432e-05	2.00304	1	1	0	0.49924	1.94033	0.968688	NM_011908	Ubl3	ubiquitin-like 3
10452879	7.9704	8.62	7.238	15.7483	18.1883	13.7979	8.0928	9.0068	10.3356	7.9428	15.9115	9.1451	0.85562	0.85562	0.85562	0.0012028	2.00326	1	1	0	0.499186	1.73989	0.868531	NM_001033367	Nlrc4	NLR family, CARD domain containing 4
10417798	68.7044	73.6534	72.1496	150.533	156.417	122.797	52.4809	55.5317	67.7134	71.5025	143.249	58.5753	6.6145	6.6145	6.6145	0.00020893	2.44555	1	1	0	0.499148	2.44555	1.22069	NM_021542	Kcnk5	potassium channel, subfamily K, member 5
10437765	18.3745	22.7562	20.9175	42.62	38.9429	42.8261	22.5776	21.5608	21.941	20.6827	41.463	22.0265	1.0477	1.0477	1.0477	1.3433e-05	2.00472	1	1	0	0.498823	1.88241	0.938992	BC034347	C530044N13Rik	RIKEN cDNA C530044N13 gene
10365971	85.9824	80.8889	95.8084	148.603	159.514	218.586	176.3	160.488	188.333	87.5599	175.568	175.04	13.6229	13.6229	13.6229	0.005665	2.00512	1	0	1	0.498724	1.00301	0.500227	NM_007569	Btg1	B-cell translocation gene 1, anti-proliferative
10422412	8.8633	8.6591	8.8926	17.7334	18.2454	16.9868	12.5973	12.6454	14.1377	8.805	17.6552	13.1268	0.36269	0.36269	0.36269	7.7053e-06	2.00513	1	1	1	0.49872	1.34497	0.670765	NM_053079	Slc15a1	solute carrier family 15 (oligopeptide transporter), mem
10532339	15.1383	15.034	16.2588	29.825	32.232	31.0541	21.9094	17.2234	23.1064	15.477	31.037	20.7464	1.1341	1.1341	1.1341	0.00019549	2.00536	1	1	0	0.498663	1.49602	0.746009	NM_008993	Pxmp2	peroxisomal membrane protein 2
10394954	10.0347	8.757	9.7469	20.8713	19.5032	16.8576	9.8632	12.0434	10.8649	9.5128	19.0774	10.9238	0.80302	0.80302	0.80302	0.00030969	2.00544	1	1	0	0.498642	1.74641	0.870832	NM_145890	Grhl1	grainyhead-like 1 (Drosophila)
10538755	308.377	301.1	259.714	578.154	570.368	594.713	252.058	216.977	235.97	289.73	581.078	235.002	11.3133	11.3133	11.3133	1.3213e-06	2.47266	1	1	0	0.498608	2.47266	1.23289	NM_007958	Smarcad1	SWI/SNF-related, matrix-associated actin-dependent regu
10406817	101.224	109.708	92.5365	216.422	195.741	196.676	102.157	90.2165	86.5019	101.156	202.946	92.9586	5.5481	5.5481	5.5481	1.3836e-05	2.18319	1	1	0	0.498438	2.18319	1.08818	NM_007930	Enc1	ectodermal-neural cortex 1
10547471	29.5839	31.5888	21.4764	52.4685	52.5883	60.8692	44.8831	37.6279	46.5271	27.5497	55.3087	43.0127	2.8729	2.8729	2.8729	0.0014606	2.0076	1	0	0	0.498108	1.28587	0.640502	NM_198884	B4galnt3	beta-1,4-N-acetyl-galactosaminyl transferase 3
10442037	199.331	185.093	196.668	403.969	394.379	368.288	173.816	202.885	187.086	193.697	388.879	187.929	8.2331	8.2331	8.2331	3.5837e-06	2.06928	1	1	0	0.498092	2.06928	1.03069	NM_011765	Zfp97	zinc finger protein 97
10367843	82.8276	84.8169	96.2971	160.557	167.625	202.221	140.626	124.389	110.988	87.9805	176.801	125.335	9.2512	9.2512	9.2512	0.0014947	2.00955	1	0	0	0.497625	1.41063	0.701966	NM_011682	Utrn	utrophin
10481868	574.176	582.091	509.222	1032.34	1068.23	1247.05	690.31	629.883	576.569	555.163	1115.87	632.254	44.8015	44.8015	44.8015	0.00022922	2.00999	1	1	0	0.497516	1.76491	0.878069	NM_011847	Dnajb6	DnaJ (Hsp40) homolog, subfamily B, member 6
10421046	62.0414	65.1453	70.6261	132.338	137.022	128.37	37.9298	35.9405	29.588	65.9376	132.576	34.4861	2.5085	2.5085	2.5085	4.1671e-07	3.84434	1	1	1	0.497356	3.84434	1.91201	NM_177780	Dock5	dedicator of cytokinesis 5
10545780	99.3336	90.1615	74.0917	156.444	163.962	209.954	199.173	210.023	189.048	87.8623	176.787	199.415	11.1179	11.1179	11.1179	0.00089489	2.26963	1	0	1	0.496996	0.886528	0.440601	BC145693	Exoc6b	exocyst complex component 6B
10426118	7.7688	8.6566	8.6093	17.6128	18.1671	14.6184	10.4359	10.5171	10.8757	8.3449	16.7994	10.6095	0.66239	0.66239	0.66239	0.00026588	2.01313	1	1	0	0.496738	1.58343	0.78655	NM_031260	Mov10l1	Moloney leukemia virus 10-like 1
10387525	129.315	130.359	97.0112	214.41	226.882	277.397	150.729	133.48	152.293	118.895	239.563	145.501	13.2534	13.2534	13.2534	0.0015572	2.01491	1	1	0	0.496299	1.64648	0.817144	NM_011900	Mpdu1	mannose-P-dolichol utilization defect 1
10489484	51.7709	46.9916	54.5626	101.7	98.1441	109.115	63.0411	64.8058	70.8757	51.1084	102.986	66.2409	2.6432	2.6432	2.6432	2.3407e-05	2.01505	1	1	0	0.496265	1.55472	0.771554	NM_011521	Sdc4	syndecan 4
10372733	183.988	180.988	190.478	354.79	366.785	398.148	241.961	218.385	198.554	185.151	373.241	219.633	10.5249	10.5249	10.5249	3.3014e-05	2.01587	1	1	0	0.496064	1.69938	0.843002	NM_152810	Cdc5l	cell division cycle 5-like (S. pombe)
10546510	18.471	16.995	16.6639	32.6436	33.5467	39.0348	23.8845	24.6026	28.0426	17.3766	35.0751	25.5099	1.4075	1.4075	1.4075	0.00034887	2.01852	1	1	0	0.495411	1.37496	0.681171	NM_008377	Lrig1	leucine-rich repeats and immunoglobulin-like domains 1
10466947	108.088	115.095	128.225	225.837	235.312	249.127	167.95	144.063	146.438	117.136	236.759	152.817	6.7892	6.7892	6.7892	4.424e-05	2.02123	1	1	0	0.494747	1.54929	0.766509	NM_001081213	Ermp1	endoplasmic reticulum metallopeptidase 1
10348062	33.0913	32.1641	25.6204	64.8143	64.2177	54.7759	30.8408	29.3055	36.887	30.2919	61.2693	32.3444	2.6742	2.6742	2.6742	0.00029704	2.02263	1	1	0	0.494406	1.89428	0.936542	NM_145222	B3gnt7	UDP-GlcNAc:betaGal beta-1,3-N-acetylglucosaminyltransfera
10457733	47.1037	47.866	45.9235	99.6743	97.0415	88.3152	32.0151	26.0666	27.689	46.9644	95.0103	28.5902	2.255	2.255	2.255	2.0985e-06	3.32318	1	1	1	0.494309	3.32318	1.64267	NM_019737	B4galt6	UDP-Gal:betaGlcNAc beta 1,4-galactosyltransferase, polyp
10369431	11.6461	11.2721	12.4193	23.5481	24.5483	23.4189	11.8764	12.4474	13.2644	11.7792	23.8384	12.5294	0.36683	0.36683	0.36683	6.7368e-07	2.02377	1	1	0	0.494127	1.9026	0.940125	NM_001081127	Adamts14	a disintegrin-like and metallopeptidase (reprolysin
10588899	171.041	162.106	133.233	317.18	338.633	288.911	192.615	194.496	193.296	155.46	314.908	193.469	10.611	10.611	10.611	0.00010015	2.02565	1	1	0	0.493668	1.62769	0.803538	NM_008160	Gpx1	glutathione peroxidase 1
10541112	45.6063	38.9259	33.3506	75.1317	93.1659	70.918	31.433	30.3583	41.1982	39.2943	79.7385	34.3299	4.8646	4.8646	4.8646	0.0010827	2.32271	1	1	0	0.49279	2.32271	1.14461	ENSMUST00000035493	Hnrnpf	heterogeneous nuclear ribonucleoprotein F
10374777	10.6729	10.2639	11.0965	19.0236	21.3402	24.6643	13.0671	14.2943	13.8671	10.6778	21.676	13.7428	0.97753	0.97753	0.97753	0.00054564	2.03001	1	1	0	0.492609	1.57726	0.776974	NM_146015	Efemp1	epidermal growth factor-containing fibulin-like extracell
10416653	30.2392	36.0576	29.1091	63.3982	68.1598	62.3129	33.9474	27.6742	32.4883	31.802	64.6237	31.37	1.9537	1.9537	1.9537	2.8394e-05	2.06005	1	1	0	0.49211	2.06005	1.01377	NM_001024135	Kbtbd7	kelch repeat and BTB (POZ) domain containing 7
10421768	155.417	143.677	125.621	272.755	273.131	317.524	137.231	165.986	130.969	141.572	287.803	144.729	11.7213	11.7213	11.7213	0.00017353	2.03291	1	1	0	0.491905	1.98857	0.978187	AK129178	Akap11	A kinase (PRKA) anchor protein 11
10561212	46.5826	44.4956	42.6085	93.8965	96.7607	81.1467	24.2987	21.0937	24.0956	44.5622	90.6013	23.1627	2.911	2.911	2.911	9.2054e-06	3.91152	1	1	1	0.491849	3.91152	1.92388	NM_175641	Ltbp4	latent transforming growth factor beta binding protein 4 /
10407251	13.5779	11.8103	13.5015	27.4125	25.3389	26.3635	16.9042	14.9267	20.7366	12.9632	26.3716	17.5225	1.0954	1.0954	1.0954	0.00037138	2.03434	1	1	0	0.491559	1.50501	0.739803	NM_001081062	Ccno	cyclin O
10466680	10.4169	11.7254	10.6351	21.3113	22.4268	22.9452	15.4909	14.2097	16.7743	10.9258	22.2278	15.4916	0.56103	0.56103	0.56103	2.2863e-05	2.03443	1	1	1	0.491538	1.43483	0.705273	ENSMUST00000069049	ENSMUSG00000055440	predicted gene, ENSMUSG00000055440 /
10435251	13.4119	13.5332	14.3836	25.4983	25.815	32.8919	16.7709	15.98	17.4154	13.7762	28.0684	16.7221	1.4248	1.4248	1.4248	0.00090192	2.03746	1	1	0	0.490808	1.67852	0.823832	NM_134251	Slc12a8	solute carrier family 12 (potassium/chloride transporter
10408600	58.2429	64.2823	56.0464	112.056	113.56	138.247	76.373	81.4498	72.6102	59.5239	121.288	76.811	5.3139	5.3139	5.3139	0.00045673	2.03763	1	1	0	0.490767	1.57904	0.77494	NM_009254	Serpinb6a	serine (or cysteine) peptidase inhibitor, clade B, mem
10591781	209.585	245.8	235.874	432.13	446.118	530.89	197.101	200.771	182.034	230.419	469.712	193.302	19.1623	19.1623	19.1623	0.00010159	2.42994	1	1	0	0.490554	2.42994	1.19202	NM_028390	Anln	anillin, actin binding protein
10523120	9.6981	9.112	8.7156	16.1771	19.1203	20.8942	9.5121	9.0974	8.805	9.1752	18.7305	9.1381	0.81971	0.81971	0.81971	0.00023709	2.04971	1	1	0	0.489853	2.04971	1.00406	NM_009141	Cxcl5	chemokine (C-X-C motif) ligand 5
10371271	101.022	112.005	82.4376	200.879	194.702	207.6	130.142	144.409	112.579	98.4883	201.06	129.043	7.5953	7.5953	7.5953	0.00020262	2.04146	1	1	0	0.489846	1.55808	0.763219	BC062127	BC062127	cDNA sequence BC062127
10548879	10.5501	10.336	11.4753	21.9125	20.6623	23.5021	14.3087	17.2221	17.412	10.7872	22.0256	16.3143	0.7759	0.7759	0.7759	0.00015832	2.04183	1	1	1	0.489757	1.35008	0.661211	NM_008597	Mgp	matrix Gla protein
10442302	116.025	114.295	81.9067	224.732	209.656	203.33	87.3242	77.1279	76.1905	104.076	212.573	80.2142	7.662	7.662	7.662	3.9932e-05	2.65006	1	1	0	0.4896	2.65006	1.29747	NM_001033425	Zscan10	zinc finger and SCAN domain containing 10
10518335	698.139	672.15	615.037	1436.46	1415.7	1206.24	630.945	691.176	709.402	661.775	1352.8	677.174	46.7983	46.7983	46.7983	6.6375e-05	2.0442	1	1	0	0.48919	1.99771	0.97726	NM_027285	1700029I01Rik	RIKEN cDNA 1700029I01 gene
10556456	127.63	144.387	163.838	306.249	328.605	256.403	172.82	177.558	165.025	145.285	297.086	171.801	13.8831	13.8831	13.8831	0.00052845	2.04485	1	1	0	0.489034	1.72924	0.845658	BC049153	2610024B07Rik	RIKEN cDNA 2610024B07 gene
10435075	664.765	648.863	888.526	1515.31	1552.2	1439.25	1474.59	1437.95	1370.99	734.051	1502.25	1427.84	51.6802	51.6802	51.6802	7.8018e-05	2.04652	1	0	1	0.488633	1.05211	0.514098	NM_011638	Tfrc	transferrin receptor
10546454	39.9136	44.1953	40.8471	79.7792	82.7467	93.584	97.9878	103.248	90.9455	41.652	85.37	97.3938	3.2656	3.2656	3.2656	4.6059e-05	2.33827	1	0	1	0.4879	0.876545	0.427666	NM_175314	Adamts9	a disintegrin-like and metallopeptidase (reprolysin type
10486499	83.6747	78.2962	87.0257	164.432	160.687	185.892	118.572	115.657	105.5	82.9989	170.337	113.243	5.2858	5.2858	5.2858	6.8264e-05	2.05228	1	1	0	0.487263	1.50417	0.732927	NM_173734	Tmem87a	transmembrane protein 87A
10539393	8.8365	8.6675	8.2874	17.7243	18.0981	17.1449	17.9096	16.0283	13.4729	8.5972	17.6558	15.8036	0.76512	0.76512	0.76512	0.00036121	2.05367	1	0	1	0.486933	1.1172	0.544003	ENSMUST00000039212	Slc4a5	solute carrier family 4, sodium bicarbonate cotr
10372069	56.7804	55.9893	54.4692	115.585	111.11	117.95	73.1827	74.2778	68.3728	55.7463	114.882	71.9444	1.6095	1.6095	1.6095	5.623e-07	2.06079	1	1	1	0.48525	1.59681	0.774853	NM_007706	Socs2	suppressor of cytokine signaling 2
10496302	32.6244	36.6284	36.0426	66.4801	73.1279	77.3892	48.0712	45.1518	41.3556	35.0985	72.3324	44.8595	2.2667	2.2667	2.2667	6.2626e-05	2.06084	1	1	0	0.485239	1.61242	0.78241	NM_027288	Manba	mannosidase, beta A, lysosomal
10491773	8.6445	8.4915	8.6678	18.104	18.5164	16.5981	21.5066	20.9765	18.3021	8.6013	17.7395	20.2617	0.66492	0.66492	0.66492	3.944e-05	2.35566	1	0	1	0.484867	0.875519	0.42451	NM_178386	Slc25a31	solute carrier family 25 (mitochondrial carrier; adenin
10590267	39.1709	35.431	29.1285	70.4613	71.4548	72.0642	55.9734	75.7157	64.4295	34.5768	71.3268	65.3729	3.7196	3.7196	3.7196	0.00089581	2.06285	1	0	1	0.484766	1.09108	0.528916	NR_002902	Snora62	small nucleolar RNA, H/ACA box 62
10491329	19.4382	17.9627	19.0154	38.8963	40.0192	37.6297	10.519	11.472	13.9536	18.8054	38.8484	11.9815	0.75648	0.75648	0.75648	6.6451e-07	3.24236	1	1	1	0.484071	3.24237	1.56954	ENSMUST00000057768	4930429B21Rik	RIKEN cDNA 4930429B21 gene
10461158	870.186	793.931	865.266	1546.3	1581.41	2097.71	1781.41	2129.06	1853.07	843.128	1741.81	1921.18	120.566	120.566	120.566	0.0015443	2.27863	1	0	1	0.484054	0.906635	0.43886	AK051045	Snhg1	small nucleolar RNA host gene (non-protein coding) 1
10517967	124.014	107.862	90.164	239.236	232.684	193.646	70.2078	63.2152	63.4307	107.347	221.856	65.6179	10.0555	10.0555	10.0555	8.6942e-05	3.38102	1	1	0	0.483858	3.38102	1.63593	NM_133754	Fblim1	filamin binding LIM protein 1
10447065	11.5859	11.6341	9.2763	23.6331	21.087	22.4714	13.098	13.7987	12.1897	10.8321	22.3972	13.0288	0.67426	0.67426	0.67426	4.2484e-05	2.06767	1	1	0	0.483636	1.71905	0.831397	BC024059	Fam82a1	family with sequence similarity 82, member A1
10389134	8.5704	9.9896	9.9667	21.3207	18.2593	19.4087	10.1248	11.0339	10.6691	9.5089	19.6629	10.6093	0.60198	0.60198	0.60198	3.8721e-05	2.06784	1	1	0	0.483596	1.85336	0.89628	NM_172796	Slfn9	schlafen 9
10433114	42.6602	46.397	45.1167	91.9043	89.297	96.3725	53.3871	34.7909	40.9122	44.7247	92.5246	43.0301	3.4356	3.4356	3.4356	7.9075e-05	2.15023	1	1	0	0.483382	2.15023	1.03938	NM_010577	Itga5	integrin alpha 5 (fibronectin receptor alpha)
10588077	9.3575	7.0513	9.8563	19.7948	18.9547	15.608	20.6731	14.8503	17.3608	8.755	18.1191	17.628	1.3197	1.3197	1.3197	0.0039687	2.06957	1	0	1	0.483192	1.02786	0.496653	NM_028033	2410012M07Rik	RIKEN cDNA 2410012M07 gene
10351035	191.061	154.465	145.849	309.469	314.146	394.185	211.995	298.699	255.784	163.792	339.267	255.493	22.9086	22.9086	22.9086	0.0048872	2.07133	1	0	0	0.482782	1.32789	0.641082	NR_002840	Gas5	growth arrest specific 5
10552356	18.0038	17.4531	16.4611	36.2214	38.4667	32.8787	20.0029	16.4122	20.4699	17.306	35.8556	18.9617	1.2224	1.2224	1.2224	6.7936e-05	2.07186	1	1	0	0.482658	1.89095	0.912682	AB010332	ENSMUSG00000071952	predicted gene, ENSMUSG00000071952
10416945	44.1368	29.8254	32.8641	72.9633	71.8841	76.6424	27.8219	42.6869	30.2762	35.6088	73.8299	33.595	3.7503	3.7503	3.7503	0.00043666	2.19765	1	1	0	0.482309	2.19765	1.05994	AK053349	5033413D16Rik	RIKEN cDNA 5033413D16 gene
10505008	62.9764	63.4035	56.8142	121.764	122.287	135.934	76.4635	60.9262	62.7425	61.0647	126.662	66.7107	4.0867	4.0867	4.0867	4.8742e-05	2.07422	1	1	0	0.482109	1.89867	0.915366	NM_133891	Slc44a1	solute carrier family 44, member 1
10599222	34.6509	28.9757	27.4533	60.0324	63.8675	65.0465	35.1256	35.7311	28.7163	30.36	62.9821	33.191	2.0103	2.0103	2.0103	4.5841e-05	2.07451	1	1	0	0.482042	1.89757	0.914706	NM_019668	Ube2a	ubiquitin-conjugating enzyme E2A, RAD6 homolog (S. cerevis
10379524	10.4139	10.4178	11.7674	20.7312	19.7556	27.159	12.8637	17.7523	15.3331	10.8664	22.5486	15.3163	1.5904	1.5904	1.5904	0.0057511	2.07508	1	0	0	0.48191	1.4722	0.709466	NM_011330	Ccl11	chemokine (C-C motif) ligand 11
10521913	172.864	182.215	197.44	382.435	400.156	364.266	204.411	169.076	172.305	184.173	382.286	181.931	9.7613	9.7613	9.7613	9.4541e-06	2.10127	1	1	0	0.481768	2.10127	1.01232	NM_009035	Rbpj	recombination signal binding protein for immunoglobulin kap
10359339	16.4956	17.8351	20.0079	35.6129	34.7447	42.4608	19.2832	21.3533	19.9281	18.1129	37.6061	20.1882	1.568	1.568	1.568	0.00022107	2.0762	1	1	0	0.481648	1.86278	0.897202	NM_013862	Rabgap1l	RAB GTPase activating protein 1-like
10595831	24.9395	27.6771	23.4506	48.6791	50.2942	59.2885	23.3307	27.8731	25.5661	25.3557	52.7539	25.59	2.1713	2.1713	2.1713	0.00015689	2.08055	1	1	0	0.480641	2.0615	0.990844	NM_175537	Zbtb38	zinc finger and BTB domain containing 38
10366581	155.041	152.982	159.262	310.965	316.879	344.576	204.131	186.047	170.371	155.762	324.14	186.85	8.284	8.284	8.284	1.5633e-05	2.081	1	1	0	0.480538	1.73477	0.833622	BC003893	Cdc5l	cell division cycle 5-like (S. pombe)
10354085	121.345	123.382	132.259	243.59	262.005	278.928	118.493	115.879	129.238	125.662	261.508	121.203	6.6349	6.6349	6.6349	8.4184e-06	2.1576	1	1	0	0.480529	2.15759	1.03679	NM_019570	Rev1	REV1 homolog (S. cerevisiae)
10392440	15.6434	17.5852	14.4536	37.2059	33.4119	28.6132	21.0743	18.3689	15.4232	15.8941	33.077	18.2888	1.796	1.796	1.796	0.0010149	2.08109	1	1	0	0.480518	1.80859	0.869062	NM_001029842	Slc16a6	solute carrier family 16 (monocarboxylic acid transpo
10604982	7.2123	6.6412	7.1265	13.4759	15.3817	14.8522	12.0472	10.2179	10.5973	6.9933	14.5699	10.9541	0.47078	0.47078	0.47078	8.6645e-05	2.08341	1	1	1	0.479983	1.33009	0.638418	NM_001100461	Pnma5	paraneoplastic antigen family 5
10479217	217.776	217.352	193.776	473.907	488.881	347.483	293.798	340.174	346.425	209.635	436.757	326.799	27.9854	27.9854	27.9854	0.0036572	2.08342	1	0	0	0.47998	1.33647	0.641479	ENSMUST00000074645	OTTMUSG00000000623	predicted gene, OTTMUSG00000000623 /
10468519	104.533	122.949	109.884	233.913	225.053	245.044	179.031	160.738	135.688	112.455	234.67	158.486	8.5866	8.5866	8.5866	0.00016521	2.08678	1	1	0	0.479206	1.4807	0.70956	NM_172429	Smndc1	survival motor neuron domain containing 1
10562323	46.6343	48.3274	50.2851	108.942	108.791	85.5989	48.8159	43.9868	48.2909	48.4156	101.111	47.0312	4.6046	4.6046	4.6046	0.00024673	2.14986	1	1	0	0.478838	2.14986	1.02944	NM_207212	Wtip	WT1-interacting protein
10606941	19.9376	16.7232	23.1457	45.8487	41.1112	38.0947	24.0079	25.3589	24.9559	19.9355	41.6849	24.7743	1.702	1.702	1.702	0.00024388	2.09099	1	1	0	0.478243	1.68259	0.804685	NM_001037915	Ripply1	ripply1 homolog (zebrafish)
10490276	32.5174	29.4342	30.2726	65.8061	67.0814	59.9638	46.1859	53.3161	50.4664	30.7414	64.2838	49.9895	1.8204	1.8204	1.8204	3.8961e-05	2.09111	1	1	1	0.478214	1.28595	0.614957	NM_001100416	OTTMUSG00000016609	predicted gene, OTTMUSG00000016609
10562050	11.8437	9.9475	12.8904	25.8505	24.8133	21.8944	13.3251	13.3447	12.1324	11.5605	24.1861	12.9341	0.87656	0.87656	0.87656	9.6309e-05	2.09213	1	1	0	0.477981	1.86995	0.8938	NM_026815	Upk1a	uroplakin 1A
10544186	324.821	344.529	266.49	663.899	648.58	645.749	321.336	295.889	298.714	311.947	652.743	305.313	14.6693	14.6693	14.6693	4.1638e-06	2.13795	1	1	0	0.477901	2.13795	1.02173	NM_018810	Mkrn1	makorin, ring finger protein, 1
10505299	13.0346	13.3363	11.9602	24.9264	26.7399	28.6352	21.1545	15.1574	16.6373	12.777	26.7672	17.6497	1.2348	1.2348	1.2348	0.00057505	2.09495	1	1	0	0.477338	1.51658	0.723922	NM_138653	Bspry	B-box and SPRY domain containing
10494208	16.9322	18.5746	15.2954	33.6331	34.2801	38.5519	16.1287	16.5372	16.8167	16.9341	35.4884	16.4942	1.0515	1.0515	1.0515	2.0677e-05	2.15157	1	1	0	0.477173	2.15157	1.02667	BC094388	Fam63a	family with sequence similarity 63, member A
10421624	56.9929	50.2848	49.2271	101.597	107.559	119.387	50.6816	56.9191	44.9211	52.1682	109.514	50.8406	3.8834	3.8834	3.8834	5.8209e-05	2.15407	1	1	0	0.47636	2.15407	1.02611	NM_177381	Cog3	component of oligomeric golgi complex 3
10412562	229.095	237.397	251.796	513.514	516.473	478.505	336.024	273.891	280.491	239.429	502.831	296.802	13.9148	13.9148	13.9148	2.5372e-05	2.10012	1	1	0	0.476163	1.69416	0.806697	NM_134080	Flnb	filamin, beta
10436788	85.8818	91.8667	94.004	169.075	174.167	227.654	78.7272	57.2284	49.695	90.5841	190.299	61.8836	12.0081	12.0081	12.0081	0.00065721	3.07511	1	1	0	0.47601	3.07511	1.46378	NM_015755	Hunk	hormonally upregulated Neu-associated kinase
10490384	88.8463	94.9128	85.5212	179.506	177.983	208.297	95.5928	82.6275	88.2375	89.7601	188.596	88.8193	6.2951	6.2951	6.2951	4.2511e-05	2.12336	1	1	0	0.475939	2.12336	1.01059	NM_001081171	Lama5	laminin, alpha 5
10500122	10.1338	9.877	11.3125	20.6331	21.2799	23.9343	10.5724	12.8882	14.0884	10.4411	21.9491	12.5163	0.87183	0.87183	0.87183	0.00018665	2.10218	1	1	0	0.475696	1.75364	0.8342	NM_134253	Bnipl	BCL2/adenovirus E1B 19kD interacting protein like
10416843	14.1627	16.4035	21.1534	32.1173	37.3874	39.3772	26.1435	21.9135	22.709	17.2399	36.294	23.5887	1.8818	1.8818	1.8818	0.0010429	2.10523	1	1	0	0.475007	1.53862	0.730854	NM_001033242	Cln5	ceroid-lipofuscinosis, neuronal 5
10592469	9.8692	8.6861	9.293	19.0988	22.3771	17.1754	11.4323	9.0807	10.3186	9.2828	19.5504	10.2772	0.98043	0.98043	0.98043	0.00056165	2.10609	1	1	0	0.474814	1.90231	0.903242	NM_146855	Olfr985	olfactory receptor 985
10394852	19.8944	20.8618	25.8534	43.6249	46.8488	49.8144	23.8263	19.3587	22.729	22.2032	46.7627	21.9713	1.6743	1.6743	1.6743	6.2977e-05	2.12835	1	1	0	0.474806	2.12835	1.01055	ENSMUST00000101569	EG544848	predicted gene, EG544848
10505143	8.6954	7.9106	8.3557	15.482	17.5021	19.5898	13.3048	13.3445	12.2452	8.3206	17.5246	12.9648	0.72744	0.72744	0.72744	0.00033904	2.10617	1	0	1	0.474795	1.35171	0.641784	AF064781	Palm2-akap2	Palm2-Akap2 protein
10568355	24.1189	22.2598	23.0182	46.0807	50.074	50.0622	30.2474	36.0263	40.8145	23.1323	48.739	35.6961	1.9485	1.9485	1.9485	0.00027417	2.10697	1	1	1	0.474616	1.36539	0.648034	NM_023258	Pycard	PYD and CARD domain containing
10484205	14.0747	13.2723	15.5766	32.521	32.246	25.7482	16.9375	17.3455	17.7535	14.3079	30.1718	17.3455	1.3429	1.3429	1.3429	0.00035628	2.10875	1	1	0	0.474214	1.73946	0.824877	ENSMUST00000049544	2610301F02Rik	RIKEN cDNA 2610301F02 gene
10497381	12.0921	14.3216	13.9354	27.094	26.0366	31.9605	19.2403	17.1016	20.0784	13.4497	28.3637	18.8068	1.2364	1.2364	1.2364	0.00041139	2.10887	1	1	0	0.474187	1.50816	0.715151	NM_007825	Cyp7b1	cytochrome P450, family 7, subfamily b, polypeptide 1
10413047	14.3565	14.8082	15.1404	27.7316	29.3745	36.4102	17.1268	16.5819	14.8323	14.7683	31.1721	16.1803	1.5932	1.5932	1.5932	0.00060064	2.11074	1	1	0	0.473767	1.92655	0.912733	NM_008873	Plau	plasminogen activator, urokinase
10481056	30.2206	33.3668	40.2615	65.4055	69.5534	84.5147	60.2646	59.8334	55.6597	34.6163	73.1579	58.5859	3.8569	3.8569	3.8569	0.0011713	2.1134	1	0	0	0.473172	1.24873	0.590864	NM_008714	Notch1	Notch gene homolog 1 (Drosophila)
10598848	108.148	108.029	113.202	205.179	217.424	274.574	208.879	213.677	175.31	109.793	232.392	199.288	14.2113	14.2113	14.2113	0.0022431	2.11664	1	0	0	0.472447	1.16611	0.550926	NM_199317	Phf16	PHD finger protein 16
10416406	8.9382	9.8433	10.419	22.6265	23.5705	15.646	12.4055	14.3866	13.4542	9.7335	20.6143	13.4154	1.5009	1.5009	1.5009	0.0059071	2.11787	1	0	0	0.472172	1.53661	0.725547	NM_172812	Htr2a	5-hydroxytryptamine (serotonin) receptor 2A
10366293	98.8316	94.753	107.184	213.968	220.571	202.653	97.1472	112.053	99.7061	100.256	212.397	102.969	4.5435	4.5435	4.5435	3.3118e-06	2.11855	1	1	0	0.472021	2.06274	0.973655	NM_007792	Csrp2	cysteine and glycine-rich protein 2
10399584	10.2341	9.8927	11.0682	20.5903	27.7724	17.7541	9.6929	10.6664	11.2864	10.3983	22.0389	10.5486	1.7536	1.7536	1.7536	0.0050372	2.11947	1	1	0	0.471816	2.08927	0.985752	AK144596	G730007D18Rik	RIKEN cDNA G730007D18 gene
10537834	9.6869	10.3081	9.9876	21.8465	19.0956	22.7989	14.3202	14.6839	13.0106	9.9942	21.247	14.0049	0.71251	0.71251	0.71251	8.9489e-05	2.12593	1	1	0	0.470382	1.51711	0.713622	NM_133674	Arhgef5	Rho guanine nucleotide exchange factor (GEF) 5
10482059	17.8385	16.6644	19.24	33.81	35.8985	44.5517	29.0785	28.2357	23.3123	17.9143	38.0867	26.8755	2.2061	2.2061	2.2061	0.0019555	2.12605	1	0	0	0.470356	1.41715	0.666566	NM_010283	Ggta1	glycoprotein galactosyltransferase alpha 1, 3
10421749	116.253	117.541	101.207	225.978	225.354	261.341	98.7077	107.778	100.571	111.667	237.558	102.352	7.6721	7.6721	7.6721	2.7094e-05	2.32098	1	1	0	0.470062	2.32098	1.09101	AK129178	Akap11	A kinase (PRKA) anchor protein 11
10583297	419.172	390.495	329.993	776.606	782.073	867.566	785.67	995.833	854.176	379.887	808.749	878.56	42.3776	42.3776	42.3776	0.00032577	2.31269	1	0	1	0.469722	0.920539	0.432397	NM_029248	Taf1d	TATA box binding protein (Tbp)-associated factor, RNA poly
10399666	47.0989	45.7297	61.7895	110.321	103.838	115.658	39.1714	31.3486	48.3515	51.5394	109.939	39.6239	4.555	4.555	4.555	7.4639e-05	2.77456	1	1	0	0.4688	2.77456	1.30071	ENSMUST00000105167	EG668588	predicted gene, EG668588
10526754	30.6002	25.4254	21.466	48.0332	50.5707	66.8127	55.844	62.9031	50.1723	25.8305	55.1389	56.3065	4.288	4.288	4.288	0.0038042	2.17985	1	0	1	0.468462	0.979263	0.458748	NM_021392	Ap4m1	adaptor-related protein complex AP-4, mu 1
10575745	82.353	76.8781	51.5611	147.206	150.45	152.474	71.8731	61.9843	80.6521	70.2641	150.043	71.5031	6.3608	6.3608	6.3608	0.00016555	2.13542	1	1	0	0.468292	2.09842	0.982672	NM_177700	Atmin	ATM interactor
10409345	68.5426	67.0474	53.3013	134.813	137.202	131.484	47.3381	48.1966	45.5611	62.9638	134.5	47.0319	2.9933	2.9933	2.9933	1.8308e-06	2.85976	1	1	0	0.468133	2.85976	1.33875	NM_028870	Cltb	clathrin, light polypeptide (Lcb)
10479550	27.8077	31.7942	26.8253	61.9937	63.2336	59.5748	25.6573	28.2894	34.2659	28.809	61.6007	29.4042	1.821	1.821	1.821	2.0758e-05	2.13824	1	1	0	0.467673	2.09496	0.979758	BC058516	2700038C09Rik	RIKEN cDNA 2700038C09 gene
10353127	14.4168	14.6612	13.5289	31.2688	30.6575	29.3521	25.1946	26.3948	19.0144	14.2023	30.4261	23.5346	1.3743	1.3743	1.3743	0.00048802	2.14234	1	0	1	0.46678	1.29282	0.603465	NM_001081209	Prdm14	PR domain containing 14
10477169	15.4801	17.7094	15.5623	36.8053	35.1958	32.4499	21.0328	26.6841	22.531	16.2506	34.817	23.416	1.2918	1.2918	1.2918	0.00015764	2.14251	1	1	0	0.466743	1.48689	0.693996	NM_010495	Id1	inhibitor of DNA binding 1
10381462	22.8295	29.7253	21.6652	50.3099	48.0275	60.7192	33.0977	25.5197	22.5006	24.74	53.0189	27.0393	3.2414	3.2414	3.2414	0.0014548	2.14304	1	1	0	0.466626	1.96081	0.914965	NM_025654	Rdm1	RAD52 motif 1
10366579	198.509	191.107	198.556	409.719	410.094	441.525	259.748	229.597	213.062	196.057	420.446	234.136	10.0665	10.0665	10.0665	8.8038e-06	2.1445	1	1	0	0.466308	1.79573	0.837366	NM_152810	Cdc5l	cell division cycle 5-like (S. pombe)
10589889	28.3092	28.6196	27.7063	51.2845	54.9349	75.298	31.7737	30.2581	32.6767	28.2117	60.5058	31.5695	4.3352	4.3352	4.3352	0.0034922	2.14471	1	1	0	0.466264	1.91659	0.893638	NM_009752	Glb1	galactosidase, beta 1
10451613	50.7051	56.5706	41.7369	107.348	107.009	105.285	45.0352	30.5271	30.2265	49.6709	106.547	35.2629	3.7813	3.7813	3.7813	2.5175e-05	3.02151	1	1	0	0.466187	3.02151	1.40859	NM_001110824	Foxp4	forkhead box P4
10569504	13.3946	13.4514	13.7511	28.1113	29.2889	29.7585	18.8302	19.0412	17.6474	13.5323	29.0529	18.5063	0.38314	0.38314	0.38314	3.3751e-07	2.14693	1	1	1	0.465781	1.56989	0.731227	NM_024290	Tnfrsf23	tumor necrosis factor receptor superfamily, member 23 /
10385699	137.211	120.599	91.001	242.895	235.331	271.201	137.191	133.843	125.448	116.27	249.809	132.161	10.2307	10.2307	10.2307	0.00017302	2.14853	1	1	0	0.465435	1.8902	0.879764	NM_025346	Rmnd5b	required for meiotic nuclear division 5 homolog B (S. cer
10399198	150.296	132.276	114.76	266.478	293.344	294.797	119.829	117.056	104.623	132.444	284.873	113.836	8.4038	8.4038	8.4038	1.297e-05	2.50249	1	1	0	0.464923	2.50249	1.16347	NM_019744	Ncoa4	nuclear receptor coactivator 4
10587023	26.2015	23.34	25.0907	48.0752	44.8256	67.6482	30.4589	23.7771	28.3628	24.8774	53.5163	27.5329	4.2971	4.2971	4.2971	0.0059446	2.1512	1	0	0	0.464857	1.94372	0.903552	NM_023635	Rab27a	RAB27A, member RAS oncogene family
10421697	13.7214	11.8836	10.5648	25.3589	24.599	27.8605	18.113	21.9015	15.5136	12.0566	25.9395	18.5094	1.3227	1.3227	1.3227	0.00094345	2.15148	1	0	0	0.464797	1.40142	0.651377	BC116748	9030625A04Rik	RIKEN cDNA 9030625A04 gene
10441952	72.9664	62.7116	61.6872	130.306	128.682	166.237	97.8615	104.697	93.6917	65.7884	141.742	98.7502	7.6045	7.6045	7.6045	0.0012188	2.15451	1	0	0	0.464142	1.43536	0.66621	NM_001039552	2210404J11Rik	RIKEN cDNA 2210404J11 gene
10390502	352.933	413.127	244.744	702.985	709.958	765.14	455.994	393.699	321.744	336.935	726.028	390.479	37.9373	37.9373	37.9373	0.00069292	2.1548	1	1	0	0.464079	1.85933	0.862875	NM_022891	Rpl23	ribosomal protein L23
10420877	153.272	159.969	148.8	315.4	299.769	380.705	137.763	120.618	125.921	154.014	331.958	128.101	14.7269	14.7269	14.7269	0.00012635	2.59139	1	1	0	0.463955	2.59139	1.20229	NM_028039	Esco2	establishment of cohesion 1 homolog 2 (S. cerevisiae)
10500808	10.9892	11.9124	12.9404	26.0995	23.2845	27.8968	18.3732	21.9119	15.4644	11.9473	25.7603	18.5832	1.3656	1.3656	1.3656	0.0011551	2.15616	1	0	0	0.463787	1.38621	0.642909	NM_133859	Olfml3	olfactomedin-like 3
10405216	19.2709	19.3327	23.6508	38.7276	39.7689	55.743	17.0493	14.0334	15.5171	20.7515	44.7465	15.5333	3.3257	3.3257	3.3257	0.0017392	2.88068	1	1	0	0.463757	2.88068	1.33594	NM_011518	Syk	spleen tyrosine kinase
10468309	11.6861	11.9648	12.3436	23.5877	24.7461	29.2858	19.3202	18.2566	15.2707	11.9981	25.8732	17.6158	1.2287	1.2287	1.2287	0.00061558	2.15644	1	1	0	0.463727	1.46875	0.681099	AK009333	2310014D11Rik	RIKEN cDNA 2310014D11 gene
10456317	161.191	143.762	151.739	331.959	343.966	309.529	92.634	104.989	102.683	152.231	328.484	100.102	6.8703	6.8703	6.8703	9.3807e-07	3.2815	1	1	1	0.463434	3.2815	1.52076	NM_207255	Zfp532	zinc finger protein 532
10439321	7.6899	7.3857	6.7756	14.3224	15.1629	17.682	7.0665	7.9479	8.1459	7.2838	15.7224	7.7201	0.63277	0.63277	0.63277	0.00012897	2.15854	1	1	0	0.463275	2.03655	0.943485	NM_021301	Slc15a2	solute carrier family 15 (H+/peptide transporter), membe
10580457	202.77	238.06	215.35	526.65	505.182	388.88	184.545	174.177	190.914	218.727	473.57	183.212	25.5732	25.5732	25.5732	0.00038166	2.58482	1	1	0	0.461867	2.58482	1.19384	BC004022	N4bp1	NEDD4 binding protein 1
10350753	259.899	353.072	277.713	714.381	685.071	532.818	354.369	319.176	350.816	296.895	644.09	341.454	37.0022	37.0022	37.0022	0.0010997	2.16942	1	1	0	0.460952	1.88632	0.869502	NM_008131	Glul	glutamate-ammonia ligase (glutamine synthetase)
10383472	9.6332	10.3578	10.4672	19.9955	23.5929	22.5349	12.1407	9.3909	8.6044	10.1527	22.0411	10.0453	0.8864	0.8864	0.8864	0.00010542	2.19417	1	1	0	0.460626	2.19417	1.01069	NM_133223	Rac3	RAS-related C3 botulinum substrate 3
10556442	125.23	127.15	122.915	271.497	270.895	273.624	170.137	150.863	165.4	125.099	272.005	162.134	3.4548	3.4548	3.4548	2.266e-07	2.17433	1	1	1	0.459913	1.67766	0.771577	NM_009346	Tead1	TEA domain family member 1
10521602	15.2468	15.4822	18.8514	40.7139	36.7082	30.5506	20.7565	19.0402	21.2565	16.5268	35.9909	20.3511	1.8746	1.8746	1.8746	0.00073364	2.17773	1	1	0	0.459194	1.7685	0.812084	NM_175937	Cpeb2	cytoplasmic polyadenylation element binding protein 2
10436456	49.8741	53.3257	62.434	106.117	119.606	135.63	59.643	51.4147	48.7365	55.2113	120.451	53.2647	5.7028	5.7028	5.7028	0.00024469	2.26136	1	1	0	0.458373	2.26136	1.03655	NM_011173	Pros1	protein S (alpha)
10578222	61.7544	65.4699	98.4378	174.287	175.74	142.52	101.003	73.7249	77.7931	75.2207	164.182	84.1738	10.4177	10.4177	10.4177	0.0017059	2.18267	1	1	0	0.458154	1.95052	0.893636	NM_015802	Dlc1	deleted in liver cancer 1
10499128	55.1355	44.4376	39.2903	92.2994	92.7915	118.048	81.6098	86.5913	84.013	46.2878	101.046	84.0713	5.6607	5.6607	5.6607	0.0012955	2.183	1	0	1	0.458085	1.20191	0.550578	NR_004417	Rnu73a	U73A small nuclear RNA
10367436	26.7169	26.2608	25.733	57.2296	62.399	52.2073	45.0498	43.1429	43.8395	26.2369	57.2786	44.0107	1.7366	1.7366	1.7366	4.6481e-05	2.18313	1	1	1	0.458058	1.30147	0.596148	NM_001042580	Cd63	CD63 antigen
10502469	54.1395	55.6516	64.6084	128.714	124.693	127.666	107.019	86.5877	86.3414	58.1332	127.024	93.3159	4.4373	4.4373	4.4373	0.00010661	2.18506	1	1	1	0.457654	1.36123	0.622972	NM_019808	Pdlim5	PDZ and LIM domain 5
10395659	17.2736	12.9592	17.3238	37.6099	38.4345	28.0034	20.0973	20.2718	20.4741	15.8522	34.6826	20.2811	2.1067	2.1067	2.1067	0.0017612	2.18787	1	1	0	0.457065	1.71009	0.781624	NM_007728	Coch	coagulation factor C homolog (Limulus polyphemus)
10505779	14.2465	14.3335	15.9965	29.6455	30.0504	37.856	18.7182	16.1421	20.4689	14.8588	32.5173	18.4431	1.7361	1.7361	1.7361	0.00083129	2.18842	1	1	0	0.456951	1.76311	0.805656	NM_139306	Acer2	alkaline ceramidase 2
10373467	29.3983	30.0349	31.1071	66.5612	66.7016	65.1444	48.9817	33.573	52.382	30.1801	66.1358	44.9789	3.3657	3.3657	3.3657	0.00083729	2.19137	1	0	0	0.456335	1.47037	0.670984	NM_010153	Erbb3	v-erb-b2 erythroblastic leukemia viral oncogene homolog 3
10474573	11.4988	9.9893	11.4096	25.1001	24.3971	22.5972	11.1799	10.8997	12.3466	10.9659	24.0315	11.4754	0.5747	0.5747	0.5747	5.6108e-06	2.19148	1	1	0	0.456314	2.09418	0.955601	BC062099	Slc12a6	solute carrier family 12, member 6
10416736	59.1079	58.8973	52.1108	119.915	116.884	136.06	63.814	69.7649	59.3312	56.7053	124.286	64.3034	4.0757	4.0757	4.0757	4.3195e-05	2.19179	1	1	0	0.456247	1.93281	0.88184	BC052183	6720463M24Rik	RIKEN cDNA 6720463M24 gene
10473281	67.7763	72.5574	76.1272	160.277	158.734	155.523	84.2608	93.6443	77.0466	72.1536	158.178	84.9839	3.2094	3.2094	3.2094	2.8301e-06	2.19224	1	1	0	0.456155	1.86127	0.849027	NM_008402	Itgav	integrin alpha V
10384504	9.9458	9.597	10.0393	24.1092	22.5507	18.2033	15.9137	13.6134	15.9938	9.8607	21.6211	15.1737	1.118	1.118	1.118	0.00092877	2.19265	1	0	0	0.456068	1.42491	0.649855	NM_010789	Meis1	Meis homeobox 1
10471424	16.7015	20.8843	22.3157	47.8405	43.9031	39.6687	34.6679	28.1022	32.5749	19.9672	43.8041	31.7817	2.0128	2.0128	2.0128	0.00048959	2.1938	1	0	0	0.455829	1.37828	0.628261	NM_153560	Fam102a	family with sequence similarity 102, member A
10470751	20.6115	21.602	22.8855	47.091	50.8575	45.2131	22.8099	24.5427	31.43	21.6997	47.7206	26.2609	1.8364	1.8364	1.8364	0.00012346	2.19914	1	1	0	0.454724	1.81717	0.826312	NM_011989	Slc27a4	solute carrier family 27 (fatty acid transporter), membe
10505028	141.3	151.682	168.669	333.301	343.044	339.019	198.477	179.108	149.006	153.884	338.454	175.531	9.6397	9.6397	9.6397	1.8937e-05	2.19942	1	1	0	0.454666	1.92818	0.876677	AK141895	Slc44a1	solute carrier family 44, member 1
10516932	80.5526	86.1704	70.3857	183.072	189.718	149.034	97.5	78.4157	93.477	79.0362	173.941	89.7976	8.4429	8.4429	8.4429	0.00039507	2.20078	1	1	0	0.454384	1.93704	0.880159	NM_144907	Sesn2	sestrin 2
10352661	39.5594	50.2472	40.4865	100.164	98.6557	87.9359	52.5577	54.7543	44.6798	43.431	95.5852	50.6639	3.4573	3.4573	3.4573	7.9416e-05	2.20085	1	1	0	0.45437	1.88665	0.857238	NM_008976	Ptpn14	protein tyrosine phosphatase, non-receptor type 14
10424119	8.2756	8.4794	8.7409	16.3214	20.0526	19.8153	9.0042	10.2373	11.1937	8.4987	18.7298	10.1451	0.79047	0.79047	0.79047	0.00019999	2.20384	1	1	0	0.453753	1.84619	0.837715	NM_010930	Nov	nephroblastoma overexpressed gene
10362115	15.164	14.3025	15.4763	34.1795	31.9772	32.9131	27.1333	26.1413	26.7004	14.981	33.0233	26.6583	0.45198	0.45198	0.45198	3.836e-07	2.20435	1	1	1	0.453649	1.23876	0.561964	NM_183116	1110021L09Rik	RIKEN cDNA 1110021L09 gene
10509127	30.4527	28.5237	28.272	59.4061	59.254	73.8348	29.4815	28.6497	21.9298	29.0828	64.165	26.687	3.1394	3.1394	3.1394	0.00024939	2.40435	1	1	0	0.45325	2.40435	1.08977	NM_024243	Fuca1	fucosidase, alpha-L- 1, tissue
10411229	39.0294	47.4265	35.5232	90.5888	94.2166	84.4596	40.2827	30.0089	22.6649	40.6597	89.755	30.9855	3.9447	3.9447	3.9447	9.0534e-05	2.89668	1	1	0	0.453008	2.89668	1.31222	NM_010169	F2r	coagulation factor II (thrombin) receptor
10461214	36.3991	41.3286	47.2375	83.1791	100.064	93.0859	77.0707	86.4282	78.2213	41.6551	92.1097	80.5734	3.7635	3.7635	3.7635	0.00018828	2.21125	1	0	1	0.452234	1.14318	0.516983	BC066781	0610006I08Rik	RIKEN cDNA 0610006I08 gene
10584578	557.899	556.162	452.235	1006.94	994.212	1464.91	929.66	998.674	948.07	522.099	1155.35	958.802	92.4055	92.4055	92.4055	0.007533	2.21291	1	0	0	0.451895	1.205	0.544533	M13967	Hspa8	heat shock protein 8
10567851	56.5714	54.5796	47.631	118.368	121.103	111.967	74.083	65.4808	50.5395	52.9273	117.146	63.3678	4.5453	4.5453	4.5453	0.00012205	2.21334	1	1	0	0.451806	1.84867	0.83524	NM_010900	Nfatc2ip	nuclear factor of activated T-cells, cytoplasmic, calci
10586865	8.161	6.9944	7.3254	19.2675	17.6368	13.0124	11.7932	9.2956	11.8541	7.4936	16.6389	10.981	1.2028	1.2028	1.2028	0.00485	2.22042	1	0	0	0.450366	1.51524	0.682415	NM_009022	Aldh1a2	aldehyde dehydrogenase family 1, subfamily A2
10584576	556.011	556.277	457.228	1013.58	1003.84	1470.71	930.505	991.535	951.639	523.172	1162.71	957.893	91.5261	91.5261	91.5261	0.0069342	2.22243	1	0	0	0.449958	1.21382	0.54617	M13967	Hspa8	heat shock protein 8
10514347	15.3252	15.2552	12.3959	33.306	35.0055	27.2741	17.9927	16.5451	22.4307	14.3254	31.8619	18.9895	1.7859	1.7859	1.7859	0.0011228	2.22415	1	1	0	0.449609	1.67787	0.754385	NM_007670	Cdkn2b	cyclin-dependent kinase inhibitor 2B (p15, inhibits CDK4)
10388996	73.2172	86.5043	69.7819	152.554	157.385	200.945	114.609	110.221	78.725	76.5011	170.295	101.185	11.4094	11.4094	11.4094	0.0028504	2.22604	1	0	0	0.449227	1.683	0.756052	NM_018776	Crlf3	cytokine receptor-like factor 3
10369932	10.0991	9.1268	10.7988	19.2558	20.813	26.9085	11.6034	12.8738	14.3312	10.0082	22.3257	12.9361	1.4501	1.4501	1.4501	0.0023107	2.23074	1	1	0	0.448282	1.72584	0.773664	NM_027890	Susd2	sushi domain containing 2
10548905	30.8214	27.2148	26.2455	57.9349	58.5193	71.7929	46.4517	37.9795	43.8252	28.0939	62.749	42.7522	3.0921	3.0921	3.0921	0.00064899	2.23354	1	1	0	0.447719	1.46774	0.657133	NM_007945	Eps8	epidermal growth factor receptor pathway substrate 8
10406598	35.8035	44.7449	58.4127	92.6096	97.8826	120.06	121.039	136.099	123.28	46.3204	103.517	126.806	6.7319	6.7319	6.7319	0.0003961	2.73758	1	0	1	0.447465	0.816345	0.365286	NM_172588	Serinc5	serine incorporator 5
10476443	43.1641	42.1856	41.1374	83.5461	91.3923	107.769	52.6302	48.9929	46.2442	42.1624	94.2358	49.2891	4.2693	4.2693	4.2693	0.00026455	2.23507	1	1	0	0.447414	1.9119	0.85541	NM_013829	Plcb4	phospholipase C, beta 4
10345241	92.3698	97.315	101.938	189.603	190.085	272.235	129.714	139.38	120.544	97.2077	217.308	129.879	16.2427	16.2427	16.2427	0.0049397	2.2355	1	0	0	0.447327	1.67315	0.748446	NM_134448	Dst	dystonin
10462866	69.6388	71.8412	64.1261	151.585	153.564	154.516	75.6066	83.3488	80.8598	68.5354	153.222	79.9384	1.9337	1.9337	1.9337	1.4746e-07	2.23566	1	1	0	0.447296	1.91675	0.857353	NM_028760	Cep55	centrosomal protein 55
10500736	23.833	24.1855	22.931	53.1376	55.0298	50.5532	31.9145	32.8452	32.1505	23.6499	52.9068	32.3034	0.796	0.796	0.796	5.8104e-07	2.23708	1	1	1	0.447011	1.63781	0.732118	NM_177545	Vangl1	vang-like 1 (van gogh, Drosophila)
10366346	21.4419	20.0771	18.4406	50.358	49.6351	34.1999	30.3203	27.7612	23.2711	19.9865	44.731	27.1175	3.3049	3.3049	3.3049	0.0047449	2.23806	1	0	0	0.446815	1.64953	0.737033	NM_009344	Phlda1	pleckstrin homology-like domain, family A, member 1
10370397	10.6859	9.7209	9.0531	22.0672	20.9903	22.9363	11.1776	12.357	12.374	9.8199	21.9979	11.9695	0.48243	0.48243	0.48243	4.2968e-06	2.24013	1	1	0	0.446402	1.83783	0.82041	NM_009646	Aire	autoimmune regulator (autoimmune polyendocrinopathy candidi
10528880	27.4427	26.1957	34.2535	65.3022	63.7786	67.8525	35.4553	35.8654	33.4409	29.2973	65.6444	34.9205	1.6577	1.6577	1.6577	9.3721e-06	2.24063	1	1	0	0.446303	1.87982	0.838971	NM_020295	Lmbr1	limb region 1
10561799	34.6708	42.9483	44.1423	85.0872	83.4853	104.333	36.6076	24.3186	36.2865	40.5871	90.9684	32.4042	4.8335	4.8335	4.8335	0.00027643	2.8073	1	1	0	0.446167	2.8073	1.25253	NM_178384	Zfp74	zinc finger protein 74
10432236	10.1038	10.0579	9.6328	22.6215	23.9709	20.3161	12.5455	13.8037	12.6753	9.9315	22.3028	13.0082	0.66347	0.66347	0.66347	2.9365e-05	2.24566	1	1	0	0.445303	1.71452	0.76348	NM_172612	Rnd1	Rho family GTPase 1
10471721	10.7273	10.2167	8.4879	21.9188	21.2388	22.9426	22.1659	18.6754	15.4855	9.8106	22.0334	18.7756	1.2146	1.2146	1.2146	0.00098447	2.24588	1	0	1	0.44526	1.17351	0.522519	NM_008969	Ptgs1	prostaglandin-endoperoxide synthase 1
10606163	9.218	9.3989	9.6493	19.0852	19.5207	24.9174	8.8894	8.3948	7.9205	9.4221	21.1744	8.4016	1.0973	1.0973	1.0973	0.00029937	2.52028	1	1	0	0.444976	2.52028	1.12146	BC107248	4930519F16Rik	RIKEN cDNA 4930519F16 gene
10350800	36.9973	39.011	41.1243	80.2016	84.5305	98.5101	71.296	68.8135	57.0407	39.0442	87.7474	65.7168	4.1341	4.1341	4.1341	0.00049981	2.24739	1	0	1	0.444961	1.33524	0.594128	NM_172843	Tor1aip2	torsin A interacting protein 2
10581363	77.8071	73.9547	68.4695	148.569	142.979	203.415	87.6614	81.9402	90.1047	73.4104	164.988	86.5688	11.3278	11.3278	11.3278	0.0024998	2.24747	1	1	0	0.444945	1.90586	0.848001	NM_177150	Cenpt	centromere protein T
10563099	37.9901	43.0989	33.0998	78.9693	82.4519	95.5954	90.5467	61.889	63.2591	38.0629	85.6722	71.8982	6.3524	6.3524	6.3524	0.0047285	2.25081	1	0	0	0.444285	1.19158	0.5294	NR_000004	Snord35b	small nucleolar RNA, C/D box 35B
10479203	35.3907	30.4154	32.4031	74.6179	76.0966	70.656	52.5125	60.0728	54.002	32.7364	73.7902	55.5291	1.8326	1.8326	1.8326	1.2584e-05	2.25407	1	1	1	0.443642	1.32886	0.589536	NM_001100416	OTTMUSG00000016609	predicted gene, OTTMUSG00000016609
10526693	25.9948	29.3063	29.7451	57.0969	55.0393	79.5914	31.0969	29.8997	31.6048	28.3487	63.9092	30.8671	4.6004	4.6004	4.6004	0.002677	2.2544	1	1	0	0.443578	2.07046	0.918412	NM_001005426	Zcwpw1	zinc finger, CW type with PWWP domain 1
10413839	101.463	100.206	95.0991	206.238	221.463	241.348	88.1965	95.1472	91.4182	98.9226	223.016	91.5873	6.0867	6.0867	6.0867	7.9641e-06	2.43501	1	1	0	0.443566	2.43501	1.08009	NM_001033988	Ncoa4	nuclear receptor coactivator 4
10374453	270.612	283.481	223.714	594	611.289	549.612	290.618	281.297	257.081	259.269	584.967	276.332	15.991	15.991	15.991	1.1118e-05	2.25622	1	1	0	0.44322	2.1169	0.938251	BC015086	Glul	glutamate-ammonia ligase (glutamine synthetase)
10387699	9.2801	9.4622	9.8242	19.114	20.1792	25.2047	8.319	9.4723	9.2691	9.5222	21.4993	9.0201	1.1074	1.1074	1.1074	0.00032362	2.38349	1	1	0	0.442907	2.38349	1.05566	NM_153788	Centb1	centaurin, beta 1
10581654	8.2516	7.9547	7.1558	19.2319	15.8846	17.6542	9.2395	7.8916	10.1344	7.7874	17.5902	9.0885	0.6992	0.6992	0.6992	0.00011908	2.2588	1	1	0	0.442712	1.93543	0.856841	NM_007586	Calb2	calbindin 2
10561351	11.2784	11.1527	11.0366	27.9991	27.9958	19.6149	13.7318	17.2418	16.4937	11.1559	25.2033	15.8224	1.7274	1.7274	1.7274	0.0032984	2.25919	1	0	0	0.442636	1.59289	0.70507	ENSMUST00000099111	Zfp850	zinc finger protein 850
10607865	201.068	192.538	155.934	355.782	387.752	500.366	191.472	204.73	145.493	183.18	414.633	180.565	28.4986	28.4986	28.4986	0.0016796	2.29631	1	1	0	0.441788	2.29631	1.01448	NM_021278	Tmsb4x	thymosin, beta 4, X chromosome
10385709	14.7674	15.0826	15.956	36.816	38.6871	28.2238	13.9592	13.0512	15.2965	15.2687	34.5756	14.1023	1.9087	1.9087	1.9087	0.00044518	2.45177	1	1	0	0.441603	2.45177	1.08271	NM_145974	C330016O10Rik	RIKEN cDNA C330016O10 gene
10558441	14.1374	14.3782	15.0313	31.0089	31.5066	36.1627	15.0143	19.1314	17.4699	14.5156	32.8927	17.2052	1.1825	1.1825	1.1825	6.8155e-05	2.26602	1	1	0	0.441302	1.91179	0.843675	NM_008598	Mgmt	O-6-methylguanine-DNA methyltransferase
10514054	30.5591	35.0905	23.3252	72.722	73.6621	55.2702	17.4904	21.4754	22.8091	29.6583	67.2181	20.5916	4.0846	4.0846	4.0846	0.00043376	3.26435	1	1	0	0.441225	3.26435	1.44031	NM_001113209	Nfib	nuclear factor I/B
10582303	13.5763	12.211	16.2176	30.7612	26.6503	37.9511	26.9537	30.8547	28.1949	14.0016	31.7875	28.6678	2.1302	2.1302	2.1302	0.0022551	2.27028	1	0	1	0.440475	1.10882	0.488409	NM_007806	Cyba	cytochrome b-245, alpha polypeptide
10441815	141.183	133.963	121.769	301.733	305.486	294.489	137.402	144.332	141.427	132.305	300.569	141.054	3.9391	3.9391	3.9391	1.3748e-07	2.27179	1	1	0	0.440181	2.13089	0.937975	NM_013671	Sod2	superoxide dismutase 2, mitochondrial
10510178	276.942	281.553	204.197	565.452	588.676	581.337	238.815	239.829	218.988	254.231	578.488	232.544	15.4984	15.4984	15.4984	6.6765e-06	2.48765	1	1	0	0.439474	2.48765	1.09326	NM_001085522	OTTMUSG00000011097	predicted gene, OTTMUSG00000011097
10371959	19.0475	19.6618	16.6188	40.1203	41.4388	44.3675	23.8985	24.5379	16.5618	18.4427	41.9755	21.6661	1.7307	1.7307	1.7307	0.00014318	2.27599	1	1	0	0.439368	1.93738	0.851224	NM_013508	Elk3	ELK3, member of ETS oncogene family
10588226	32.9654	35.7183	27.245	71.4425	73.0205	74.0845	53.4853	61.7942	54.8192	31.9762	72.8492	56.6996	2.1177	2.1177	2.1177	2.9134e-05	2.27823	1	1	1	0.438937	1.28483	0.563958	NM_019764	Amotl2	angiomotin-like 2
10574641	159.011	174.13	158.294	334.56	360.389	425.348	164.432	190.25	158.172	163.811	373.432	170.951	16.8567	16.8567	16.8567	0.0001829	2.27965	1	1	0	0.438664	2.18444	0.958234	NM_145604	D230025D16Rik	RIKEN cDNA D230025D16 gene
10390175	16.963	15.3315	14.9737	34.2618	37.5646	36.0268	17.6598	15.4345	14.5207	15.7561	35.9511	15.8717	0.84739	0.84739	0.84739	3.8602e-06	2.28173	1	1	0	0.438265	2.26511	0.992717	NM_033217	Ngfr	nerve growth factor receptor (TNFR superfamily, member 16)
10372121	76.4932	64.1537	77.1824	178.271	163.287	155.945	82.2122	95.4577	90.0173	72.6098	165.834	89.2291	5.0284	5.0284	5.0284	2.637e-05	2.28391	1	1	0	0.437845	1.85852	0.813746	NM_001033332	Tmtc3	transmembrane and tetratricopeptide repeat containing 3
10445909	34.4951	39.6033	32.8099	74.6852	74.0696	95.7593	26.8511	26.9927	27.3299	35.6361	81.5047	27.0579	4.2826	4.2826	4.2826	0.00021958	3.01223	1	1	0	0.437228	3.01223	1.31703	NM_020005	Kat2b	K(lysine) acetyltransferase 2B
10403871	9.6828	10.7928	9.4997	24.1734	25.1401	19.3054	8.7009	9.9638	8.8531	9.9918	22.873	9.1726	1.0926	1.0926	1.0926	0.00018699	2.49362	1	1	0	0.436838	2.49362	1.08931	NM_012054	Aoah	acyloxyacyl hydrolase
10360563	47.3329	39.0519	43.0762	104.171	97.5514	94.8115	64.7591	58.3759	51.7447	43.1537	98.8446	58.2932	3.0304	3.0304	3.0304	3.3254e-05	2.29052	1	1	0	0.436581	1.69565	0.740287	NM_027188	Smyd3	SET and MYND domain containing 3
10561712	101.148	102.879	87.4939	245.524	226.309	196.373	147.495	108.089	116.158	97.1737	222.735	123.914	11.1449	11.1449	11.1449	0.00048368	2.29214	1	1	0	0.436275	1.7975	0.784203	NM_011464	Spint2	serine protease inhibitor, Kunitz type 2
10413434	171.271	167.226	161.663	398.007	415.064	334.564	111.836	105.164	111.519	166.72	382.545	109.506	14.2859	14.2859	14.2859	2.3596e-05	3.49336	1	1	0	0.435819	3.49336	1.52248	NM_001114879	D14Abb1e	DNA segment, Chr 14, Abbott 1 expressed
10522186	10.757	9.5391	9.231	23.3812	19.9125	24.6161	9.6871	10.6913	12.0401	9.8423	22.6366	10.8062	0.94235	0.94235	0.94235	0.00012398	2.29993	1	1	0	0.434796	2.09478	0.910801	NM_001081104	Chrna9	cholinergic receptor, nicotinic, alpha polypeptide 9 /
10399330	37.6657	38.4449	36.288	84.7341	91.9304	82.0027	36.5414	32.1782	21.8647	37.4662	86.2224	30.1947	3.0604	3.0604	3.0604	2.5368e-05	2.85555	1	1	0	0.43453	2.85555	1.24082	NM_145441	Ubxn2a	UBX domain protein 2A
10380260	79.8118	77.743	51.2777	160.252	163.908	156.577	129.625	109.067	81.9669	69.6108	160.246	106.886	9.6492	9.6492	9.6492	0.0016695	2.30202	1	0	0	0.4344	1.49922	0.65126	NM_009546	Trim25	tripartite motif-containing 25
10577164	13.0227	16.7214	14.2326	30.9788	30.8689	39.4715	25.9093	23.3047	18.3617	14.6589	33.7731	22.5253	2.1759	2.1759	2.1759	0.0023726	2.30393	1	0	0	0.434041	1.49934	0.650775	NM_019521	Gas6	growth arrest specific 6
10604765	37.2188	36.462	28.9085	68.1145	78.107	90.1646	44.9049	53.5728	54.5679	34.1964	78.7954	51.0152	4.3624	4.3624	4.3624	0.0010352	2.3042	1	1	0	0.43399	1.54455	0.670318	NM_133197	Mcf2	mcf.2 transforming sequence
10461909	9.9761	8.78	10.6814	20.5686	18.9142	28.4493	20.3406	19.8685	20.343	9.8125	22.644	20.184	1.7307	1.7307	1.7307	0.004276	2.30767	1	0	0	0.433338	1.12188	0.486152	BC016495	BC016495	cDNA sequence BC016495
10499394	18.285	18.1615	18.5952	41.521	42.3606	43.2683	35.1485	28.1568	28.1496	18.3472	42.3833	30.4849	1.3794	1.3794	1.3794	5.4953e-05	2.31007	1	1	1	0.432887	1.3903	0.601846	NM_001002011	Lmna	lamin A
10350003	108.201	116.947	106.565	223.971	223.235	319.812	138.982	132.896	133.379	110.571	255.673	135.085	18.6432	18.6432	18.6432	0.0032005	2.3123	1	1	0	0.432471	1.89267	0.818526	NM_028057	Cyb5r1	cytochrome b5 reductase 1
10556463	17.1673	19.8289	19.9118	37.1969	38.872	55.9261	27.4241	28.1035	25.7316	18.9693	43.9983	27.0864	3.5172	3.5172	3.5172	0.0063727	2.31945	1	0	0	0.431137	1.62437	0.700326	NM_007489	Arntl	aryl hydrocarbon receptor nuclear translocator-like
10443421	30.9037	24.5554	25.3034	63.462	65.4313	58.4662	19.2967	21.4209	20.4953	26.9209	62.4532	20.4043	1.7017	1.7017	1.7017	4.6402e-06	3.06079	1	1	0	0.431057	3.06079	1.31937	NM_001081315	Brpf3	bromodomain and PHD finger containing, 3
10369154	15.3137	18.5351	20.1351	42.1488	43.2354	39.8688	20.1875	20.608	22.5126	17.9946	41.751	21.1027	1.081	1.081	1.081	8.7347e-06	2.3202	1	1	0	0.430998	1.97847	0.852716	NM_008548	Man1a	mannosidase 1, alpha
10570201	29.0563	25.675	28.5306	66.9453	68.6468	57.746	28.4911	23.8147	21.8806	27.754	64.446	24.7288	2.3394	2.3394	2.3394	3.4313e-05	2.60611	1	1	0	0.430655	2.60611	1.12234	NM_015804	Atp11a	ATPase, class VI, type 11A
10488415	171.699	187.966	187.529	444.781	437.631	388.793	173.437	212.581	212.511	182.398	423.735	199.51	13.0136	13.0136	13.0136	2.0238e-05	2.32313	1	1	0	0.430454	2.12388	0.914233	NM_009976	Cst3	cystatin C
10559261	290.304	305.14	274.211	691.636	678.968	653.63	269.039	253.119	299.763	289.885	674.745	273.974	11.4309	11.4309	11.4309	4.3113e-07	2.46281	1	1	0	0.429622	2.46281	1.05808	NM_133655	Cd81	CD81 antigen
10414102	8.7874	8.4954	8.6164	19.3469	20.2813	20.6574	8.4001	11.1662	9.3589	8.6331	20.0952	9.6417	0.52171	0.52171	0.52171	7.844e-06	2.32769	1	1	0	0.42961	2.0842	0.895392	NM_153127	Mmrn2	multimerin 2
10569429	21.4565	23.1797	20.9294	52.3679	58.2275	42.0496	54.4504	47.7368	45.1536	21.8552	50.8817	49.1136	3.1886	3.1886	3.1886	0.0011021	2.32813	1	0	1	0.42953	1.036	0.444993	NM_009876	Cdkn1c	cyclin-dependent kinase inhibitor 1C (P57)
10456357	13.2429	11.3154	13.1979	27.0866	30.7133	30.2139	30.8293	32.2901	32.8773	12.5854	29.3379	31.9989	0.82905	0.82905	0.82905	6.1034e-06	2.54254	1	0	1	0.428981	0.916841	0.393307	NM_021451	Pmaip1	phorbol-12-myristate-13-acetate-induced protein 1
10499348	9.1471	11.1902	8.2988	22.3535	22.2506	22.2145	8.8302	8.981	9.4178	9.5454	22.2729	9.0763	0.50634	0.50634	0.50634	2.4793e-06	2.45396	1	1	0	0.428566	2.45396	1.05168	NM_024246	Tmem79	transmembrane protein 79
10425161	87.254	88.6894	100.825	205.794	207.65	232.463	195.363	198.638	163.443	92.2562	215.303	185.815	8.5334	8.5334	8.5334	0.00012704	2.33375	1	0	1	0.428496	1.1587	0.496496	NM_008495	Lgals1	lectin, galactose binding, soluble 1
10496373	15.3774	14.4031	16.9643	33.8584	35.6255	39.7428	11.6001	13.1014	10.7791	15.5816	36.4089	11.8269	1.1631	1.1631	1.1631	1.1573e-05	3.07848	1	1	0	0.427961	3.07848	1.31747	NM_030143	Ddit4l	DNA-damage-inducible transcript 4-like
10494306	417.551	361.728	307.316	801.717	889.142	850.225	450.496	440.479	399.082	362.198	847.028	430.019	25.1649	25.1649	25.1649	1.93e-05	2.33858	1	1	0	0.427611	1.96975	0.842285	NM_008562	Mcl1	myeloid cell leukemia sequence 1
10520304	11.0702	9.0775	10.9165	22.5562	24.0356	26.0565	10.8373	10.3108	9.5019	10.3547	24.2161	10.2167	0.72796	0.72796	0.72796	1.3799e-05	2.37025	1	1	0	0.427596	2.37025	1.01351	NM_001004365	Actr3b	ARP3 actin-related protein 3 homolog B (yeast)
10456566	23.2647	17.9236	18.1913	39.1891	42.4914	57.3098	30.5011	27.7045	25.6887	19.7932	46.3301	27.9648	3.4647	3.4647	3.4647	0.0043434	2.34071	1	0	0	0.427221	1.65673	0.70779	NM_010773	Mbd2	methyl-CpG binding domain protein 2
10417869	19.8672	20.5416	20.4251	42.4305	43.6189	56.4022	30.5229	28.9829	29.9192	20.278	47.4839	29.8083	2.5978	2.5978	2.5978	0.00088576	2.34165	1	1	0	0.42705	1.59298	0.68028	NM_009674	Anxa7	annexin A7
10551614	42.9856	47.1008	44.7951	109.333	99.0888	107.968	44.6457	59.4473	57.5199	44.9605	105.463	53.871	3.3326	3.3326	3.3326	2.7768e-05	2.34569	1	1	0	0.426314	1.9577	0.834596	NM_016772	Ech1	enoyl coenzyme A hydratase 1, peroxisomal
10423155	44.1438	47.3365	39.1722	92.0866	92.4525	121.979	51.3456	41.8948	43.6987	43.5508	102.173	45.6464	6.1133	6.1133	6.1133	0.00077971	2.34606	1	1	0	0.426247	2.23835	0.954091	NM_172958	Mtmr12	myotubularin related protein 12
10501222	11.5148	11.292	15.0011	28.8888	29.2195	30.6066	13.4672	13.132	15.4564	12.6027	29.5716	14.0185	0.86515	0.86515	0.86515	1.508e-05	2.34645	1	1	0	0.426176	2.10947	0.899005	NM_008183	Gstm2	glutathione S-transferase, mu 2
10383289	18.3975	17.911	15.7011	37.8841	38.4393	45.7399	22.9651	19.4545	22.5748	17.3365	40.6877	21.6648	1.6662	1.6662	1.6662	0.0001343	2.34694	1	1	0	0.426087	1.87806	0.800215	NM_130862	Baiap2	brain-specific angiogenesis inhibitor 1-associated protei
10427035	43.0064	41.8527	42.8835	89.9661	99.51	110.748	106.797	87.4526	129.274	42.5809	100.075	107.841	7.7938	7.7938	7.7938	0.0019725	2.53262	1	0	1	0.425492	0.927979	0.394848	NM_010444	Nr4a1	nuclear receptor subfamily 4, group A, member 1
10565802	330.888	344.068	382.581	864.93	847.741	777.684	364.623	392.47	415.986	352.512	830.118	391.026	19.7724	19.7724	19.7724	4.4004e-06	2.35486	1	1	0	0.424653	2.12292	0.901506	NM_012052	Rps3	ribosomal protein S3
10507699	36.4652	39.2968	42.5542	103.869	102.669	72.0856	50.0636	36.5201	49.361	39.4388	92.8746	45.3149	6.5989	6.5989	6.5989	0.0023028	2.3549	1	1	0	0.424646	2.04954	0.870327	NM_013883	Scmh1	sex comb on midleg homolog 1
10469571	24.6443	20.9945	27.476	54.2518	56.5878	61.4189	42.4864	39.6476	48.0119	24.3716	57.4195	43.382	2.1605	2.1605	2.1605	0.00011364	2.356	1	1	1	0.424448	1.32358	0.561791	ENSMUST00000052168	Otud1	OTU domain containing 1
10502575	8.9436	7.7183	7.6874	19.9368	21.941	15.5261	9.6988	9.5575	9.4646	8.1164	19.1346	9.5736	1.1204	1.1204	1.1204	0.00086081	2.35752	1	1	0	0.424174	1.99868	0.84779	NM_139148	Clca4	chloride channel calcium activated 4
10440513	11.9054	11.8093	11.8176	22.9595	27.2892	33.5458	10.627	10.6629	12.5034	11.8441	27.9315	11.2644	1.8099	1.8099	1.8099	0.00096876	2.47963	1	1	0	0.424041	2.47963	1.05146	NM_144853	Cyyr1	cysteine and tyrosine-rich protein 1
10587988	68.952	64.9438	62.6412	154.9	154.162	154.951	76.4874	85.3051	69.4624	65.5123	154.671	77.085	2.856	2.856	2.856	1.0938e-06	2.36094	1	1	0	0.42356	2.0065	0.849871	NM_177352	Gk5	glycerol kinase 5 (putative)
10350792	49.8772	56.1113	44.1246	114.985	116.157	124.32	69.762	75.0016	70.4911	50.0377	118.487	71.7516	2.786	2.786	2.786	6.5144e-06	2.36796	1	1	1	0.422304	1.65136	0.697374	NM_022329	Ifrg15	interferon alpha responsive gene
10457323	14.6534	12.8708	14.7906	34.6749	35.7465	29.8182	13.0347	16.049	15.0421	14.1049	33.4132	14.7086	1.2239	1.2239	1.2239	4.6471e-05	2.36891	1	1	0	0.422136	2.27168	0.958956	NM_177595	Mkx	mohawk homeobox
10357155	9.5131	10.8772	11.6641	26.0471	23.0252	26.9035	13.0483	14.0276	17.1709	10.6848	25.3252	14.7489	1.0528	1.0528	1.0528	0.00016644	2.37021	1	1	0	0.421904	1.71709	0.724447	NM_008381	Inhbb	inhibin beta-B
10459866	9.1049	9.1676	10.2597	21.9424	23.798	21.9406	12.3465	11.9277	13.9143	9.5107	22.5603	12.7295	0.54439	0.54439	0.54439	6.724e-06	2.3721	1	1	0	0.421568	1.77228	0.747139	NM_028122	Slc14a1	solute carrier family 14 (urea transporter), member 1 //
10396402	15.9436	15.8991	19.2046	44.9404	45.338	31.0427	20.3979	17.514	15.0008	17.0158	40.4404	17.6376	2.9281	2.9281	2.9281	0.0020074	2.37664	1	1	0	0.420762	2.29285	0.964746	NM_008856	Prkch	protein kinase C, eta
10401822	135.679	131.502	140.049	365.861	366.785	236.279	199.504	232.034	192.056	135.743	322.975	207.864	26.0503	26.0503	26.0503	0.0064202	2.37931	1	0	0	0.420291	1.55378	0.653038	NR_003647	EG266459	predicted gene, EG266459
10578962	17.4611	20.3068	19.415	44.9902	43.3443	47.872	16.3437	23.719	18.9343	19.061	45.4022	19.6656	1.541	1.541	1.541	2.8496e-05	2.38194	1	1	0	0.419825	2.30871	0.969256	ENSMUST00000098707	ENSMUSG00000074294	predicted gene, ENSMUSG00000074294 /
10410078	10.7544	10.7296	8.999	22.6893	21.4483	28.4982	16.6702	19.9434	17.8181	10.161	24.2119	18.1439	1.4117	1.4117	1.4117	0.0012404	2.38283	1	0	0	0.41967	1.33444	0.560023	NM_001001321	Slc35d2	solute carrier family 35, member D2
10580191	14.0014	13.3294	12.928	31.277	30.5799	34.2044	24.5604	20.4197	21.6343	13.4196	32.0204	22.2048	0.97316	0.97316	0.97316	3.2067e-05	2.38609	1	1	1	0.419095	1.44205	0.604356	NM_001081981	Nfix	nuclear factor I/X
10400137	91.4474	88.4451	79.1831	188.155	200.043	230.282	321.14	352.877	320.054	86.3585	206.16	331.357	9.7765	9.7765	9.7765	6.5887e-06	3.83699	1	1	1	0.41889	0.62217	0.260621	NM_013760	Dnajb9	DnaJ (Hsp40) homolog, subfamily B, member 9
10484207	7.8799	8.0764	8.8875	18.2908	17.5745	23.4483	8.8186	9.7165	9.0806	8.2813	19.7712	9.2052	1.0938	1.0938	1.0938	0.00053034	2.38745	1	1	0	0.418857	2.14783	0.899633	ENSMUST00000049544	2610301F02Rik	RIKEN cDNA 2610301F02 gene
10358434	13.6024	15.2557	16.2681	33.2813	35.8552	38.7442	24.4264	25.1708	24.1286	15.0421	35.9602	24.5753	1.0311	1.0311	1.0311	2.2563e-05	2.39064	1	1	1	0.418299	1.46327	0.612082	NM_008869	Pla2g4a	phospholipase A2, group IVA (cytosolic, calcium-dependen
10361887	26.3807	21.8962	22.3137	55.7152	56.4859	56.6145	23.6794	22.0258	22.0041	23.5302	56.2719	22.5697	0.90047	0.90047	0.90047	2.8287e-07	2.49325	1	1	0	0.418152	2.49325	1.04256	NM_022032	Perp	PERP, TP53 apoptosis effector
10510215	164.759	161.077	125.533	377.457	389.419	314.568	173.183	186.66	187.918	150.456	360.482	182.587	15.4661	15.4661	15.4661	0.00014966	2.39593	1	1	0	0.417375	1.9743	0.824025	NM_001083918	OTTMUSG00000010657	predicted gene, OTTMUSG00000010657
10602739	68.5797	93.3462	76.3036	187.033	191.917	191.945	123.657	121.355	152.745	79.4099	190.298	132.586	7.2625	7.2625	7.2625	0.00011713	2.39641	1	1	1	0.417291	1.43529	0.598933	NM_019736	Acot9	acyl-CoA thioesterase 9
10497673	47.8564	44.4697	40.6595	108.619	111.031	99.0613	32.6482	24.9717	28.2441	44.3285	106.237	28.6213	2.7462	2.7462	2.7462	2.3304e-06	3.71182	1	1	0	0.41726	3.71182	1.54879	NM_009517	Zmat3	zinc finger matrin type 3
10502224	7.6371	8.6704	9.4569	19.8308	18.613	23.3175	14.3036	14.0449	11.9149	8.5881	20.5871	13.4211	0.97258	0.97258	0.97258	0.0003769	2.39717	1	1	0	0.417159	1.53394	0.639895	NM_028943	Sgms2	sphingomyelin synthase 2
10527732	9.7372	10.8393	11.9556	23.4179	23.4114	31.3625	18.671	19.4954	18.4168	10.8441	26.0639	18.8611	1.5848	1.5848	1.5848	0.0015222	2.40351	1	0	0	0.416058	1.38189	0.574945	AK220506	Fry	furry homolog (Drosophila)
10580510	58.6053	66.5986	61.0716	148.847	155.803	143.958	34.2331	24.9817	28.868	62.0918	149.536	29.3609	2.8629	2.8629	2.8629	2.5363e-07	5.09303	1	1	1	0.41523	5.09303	2.11478	NM_021390	Sall1	sal-like 1 (Drosophila)
10385555	9.0884	8.3225	9.8742	20.3385	20.351	25.1055	19.2721	27.2441	23.6351	9.095	21.9317	23.3838	1.6361	1.6361	1.6361	0.0015182	2.57106	1	0	1	0.414697	0.937901	0.388944	AK006305	1700024J04Rik	RIKEN cDNA 1700024J04 gene
10562044	11.1281	13.9574	12.1401	31.2125	29.9354	28.6412	13.2562	17.409	14.6901	12.4085	29.9297	15.1184	0.95202	0.95202	0.95202	2.6095e-05	2.41203	1	1	0	0.414588	1.97969	0.820755	NM_021397	Zbtb32	zinc finger and BTB domain containing 32
10456622	17.3181	18.4553	16.2334	39.7257	43.3713	42.4029	46.1184	40.065	42.3526	17.3356	41.8333	42.8453	1.2536	1.2536	1.2536	1.0788e-05	2.47152	1	0	1	0.414397	0.97638	0.404609	NM_013594	Mbd1	methyl-CpG binding domain protein 1
10395273	31.2553	30.4375	55.6219	82.4404	82.28	118.622	50.4552	46.7716	55.738	39.1049	94.4475	50.9883	8.5855	8.5855	8.5855	0.008829	2.41523	1	0	0	0.414038	1.85234	0.766939	BC052902	Gdap10	ganglioside-induced differentiation-associated-protein 10
10427744	141.435	133.415	123.217	295.272	299.58	369.859	149.619	122.978	99.1609	132.689	321.57	123.919	16.5797	16.5797	16.5797	0.00023868	2.595	1	1	0	0.412628	2.595	1.07077	NM_030690	Rai14	retinoic acid induced 14
10357773	122.397	118.94	125.415	273.495	278.656	336.698	123.485	130.311	128.264	122.251	296.283	127.353	11.8061	11.8061	11.8061	6.8362e-05	2.42357	1	1	0	0.412615	2.32646	0.959933	NM_008575	Mdm4	transformed mouse 3T3 cell double minute 4
10544036	9.6602	9.8968	11.6784	25.3505	25.5408	24.8735	10.6065	10.7812	11.7289	10.4118	25.2549	11.0389	0.43463	0.43463	0.43463	5.0777e-07	2.4256	1	1	0	0.412269	2.28781	0.943192	NM_080467	Atp6v0a4	ATPase, H+ transporting, lysosomal V0 subunit A4
10591608	52.3592	48.6288	50.4366	125.681	129.414	112.328	64.3483	54.0012	54.1568	50.4749	122.474	57.5021	3.6414	3.6414	3.6414	1.4927e-05	2.42644	1	1	0	0.412127	2.12991	0.877792	NM_177030	Dock6	dedicator of cytokinesis 6
10454077	88.8629	77.5492	72.6389	186.462	184.576	209.854	155.06	166.246	147.399	79.6837	193.631	156.235	6.3012	6.3012	6.3012	3.9662e-05	2.42999	1	0	1	0.411524	1.23935	0.510025	ENSMUST00000067347	Taf4b	TAF4B RNA polymerase II, TATA box binding protein
10564539	15.6975	14.3323	16.1793	36.0266	34.0226	42.4346	19.7796	18.2113	16.369	15.403	37.4946	18.1199	1.6034	1.6034	1.6034	0.00012851	2.43424	1	1	0	0.410806	2.06925	0.85006	NM_001024703	Mctp2	multiple C2 domains, transmembrane 2
10513158	32.5833	35.5545	22.7567	68.4619	76.3206	76.5415	34.6562	23.1823	25.3485	30.2982	73.7747	27.729	3.3863	3.3863	3.3863	0.00011674	2.66056	1	1	0	0.410686	2.66056	1.09265	ENSMUST00000075637	Ptpn3	protein tyrosine phosphatase, non-receptor type 3
10463138	269.044	249.321	173.715	538.398	544.788	602.936	205.683	227.019	214.724	230.694	562.04	215.809	20.8469	20.8469	20.8469	3.5638e-05	2.60434	1	1	0	0.410457	2.60434	1.06897	BC137768	Dppa2	developmental pluripotency associated 2
10593123	18.256	13.421	16.945	41.3771	45.2116	32.0184	48.0992	42.602	31.8047	16.2073	39.5357	40.8353	3.6671	3.6671	3.6671	0.00523	2.51956	1	0	1	0.409941	0.968175	0.396894	NM_011526	Tagln	transgelin
10606609	41.4362	35.721	34.6086	85.6962	85.3358	101.745	70.9023	67.6121	77.6148	37.2553	90.9256	72.0431	3.7599	3.7599	3.7599	0.00015853	2.44061	1	0	1	0.409734	1.2621	0.517125	NM_019656	Tspan6	tetraspanin 6
10576639	8.4233	8.0028	7.8929	19.0764	19.339	20.9661	18.475	18.8022	18.1441	8.1064	19.7939	18.4738	0.37037	0.37037	0.37037	9.8345e-07	2.44176	1	0	1	0.40954	1.07146	0.438805	NM_008737	Nrp1	neuropilin 1
10556059	17.0631	13.4744	14.2172	36.4119	40.6423	32.2483	21.3973	21.0613	27.3568	14.9183	36.4342	23.2718	1.9364	1.9364	1.9364	0.00066451	2.44225	1	1	0	0.409459	1.56559	0.641046	NM_029660	Rbmxl2	RNA binding motif protein, X-linked-like 2
10595856	111.164	95.1987	132.351	268.136	281.718	280.888	157.819	178.606	179.627	112.905	276.914	172.018	7.8653	7.8653	7.8653	1.7974e-05	2.45263	1	1	1	0.407725	1.6098	0.656356	NM_138756	Slc25a36	solute carrier family 25, member 36
10445729	17.963	20.867	20.7203	44.8076	46.9304	54.3395	28.1595	22.3306	26.017	19.8501	48.6925	25.5024	2.0114	2.0114	2.0114	0.00012049	2.45301	1	1	0	0.407662	1.90933	0.778362	NM_011549	Tcfeb	transcription factor EB
10440186	37.7255	41.8876	44.4367	96.9333	97.9518	109.648	38.8357	35.9729	39.259	41.3499	101.511	38.0225	2.6788	2.6788	2.6788	4.5586e-06	2.66976	1	1	0	0.407344	2.66976	1.08751	NM_174848	Crybg3	beta-gamma crystallin domain containing 3
10581455	14.5595	12.2279	9.3456	31.5485	25.9348	31.3056	14.5729	12.5254	15.3014	12.0443	29.5963	14.1332	1.4515	1.4515	1.4515	0.00026632	2.45729	1	1	0	0.406953	2.0941	0.852199	NM_176838	Rbm35b	RNA binding motif protein 35b
10360398	8.8849	7.8753	8.8608	19.071	22.3651	21.7078	16.0651	12.3599	13.8217	8.5404	21.048	14.0822	0.87269	0.87269	0.87269	0.0001661	2.46452	1	1	1	0.405758	1.49465	0.606468	NM_008327	Ifi202b	interferon activated gene 202B
10507433	47.3427	42.3077	31.4102	98.8953	100.894	98.5757	57.6692	47.408	45.4683	40.3535	99.4551	50.1819	3.5102	3.5102	3.5102	4.4914e-05	2.4646	1	1	0	0.405746	1.98189	0.804145	NM_008958	Ptch2	patched homolog 2
10591634	14.4443	16.0105	12.3414	36.1482	37.9261	31.4311	15.2404	13.914	16.5045	14.2654	35.1685	15.2197	1.3472	1.3472	1.3472	5.3222e-05	2.4653	1	1	0	0.40563	2.31072	0.937298	NM_177030	Dock6	dedicator of cytokinesis 6
10446190	6.932	6.7803	6.5217	16.1972	17.1718	16.6204	6.9571	7.7915	8.4366	6.7447	16.6631	7.7284	0.30407	0.30407	0.30407	7.7949e-07	2.47055	1	1	0	0.404769	2.15609	0.872716	BC116283	1700061G19Rik	RIKEN cDNA 1700061G19 gene
10484197	8.8655	7.2565	8.5362	19.9611	19.0095	22.031	9.0642	10.292	8.3413	8.2194	20.3339	9.2325	0.67342	0.67342	0.67342	2.4995e-05	2.47389	1	1	0	0.404222	2.20243	0.890268	ENSMUST00000049544	2610301F02Rik	RIKEN cDNA 2610301F02 gene
10550906	10.5398	10.2203	11.4289	22.0114	23.4886	34.1426	15.2919	15.7158	11.4974	10.7297	26.5475	14.1684	2.3475	2.3475	2.3475	0.0071676	2.47421	1	0	0	0.40417	1.87371	0.757298	NM_011113	Plaur	plasminogen activator, urokinase receptor
10421557	57.7596	55.7195	51.2951	126.252	117.108	164.406	99.5494	86.1865	66.6554	54.9248	135.922	84.1304	10.0776	10.0776	10.0776	0.0036033	2.47469	1	0	0	0.404091	1.61561	0.652853	NM_008410	Itm2b	integral membrane protein 2B
10542953	14.6718	14.1479	14.7306	35.4615	37.0859	35.3407	15.4654	22.7539	19.6889	14.5168	35.9627	19.3027	1.2669	1.2669	1.2669	4.9041e-05	2.47732	1	1	0	0.403663	1.86309	0.752061	NM_009364	Tfpi2	tissue factor pathway inhibitor 2
10347232	243.716	239.598	249.368	564.046	578.808	674.783	435.739	408.329	337.48	244.227	605.879	393.85	26.2685	26.2685	26.2685	0.00020527	2.4808	1	1	0	0.403096	1.53835	0.620103	NM_009533	Xrcc5	X-ray repair complementing defective repair in Chinese ham
10496555	9.8434	9.1786	9.1585	22.4839	19.6832	27.7999	18.7587	21.0753	20.5915	9.3935	23.3223	20.1419	1.4392	1.4392	1.4392	0.0011398	2.48281	1	0	1	0.402769	1.1579	0.466366	NM_010259	Gbp1	guanylate binding protein 1
10568115	13.8673	14.1205	12.0925	28.9789	31.6594	38.9481	23.2455	22.7529	21.8789	13.3601	33.1954	22.6258	1.7738	1.7738	1.7738	0.00066862	2.48467	1	0	0	0.402468	1.46715	0.590481	NM_080638	Mvp	major vault protein
10495042	11.0161	11.2998	13.7369	31.4546	33.849	24.339	13.4103	13.4819	14.3921	12.0176	29.8809	13.7614	1.7322	1.7322	1.7322	0.0006124	2.48643	1	1	0	0.402183	2.17136	0.873283	NM_027982	Ppm1j	protein phosphatase 1J
10505532	38.2061	38.1682	45.0024	104.286	93.9714	103.686	40.3065	54.144	44.6881	40.4589	100.648	46.3795	3.3169	3.3169	3.3169	2.4692e-05	2.48766	1	1	0	0.401985	2.17009	0.872344	XR_033213	OTTMUSG00000000266	predicted gene, OTTMUSG00000000266
10563114	135.251	147.362	104.624	267.499	285.166	412.463	263.281	225.754	247.257	129.079	321.709	245.431	28.0771	28.0771	28.0771	0.0081013	2.49234	1	0	0	0.401229	1.31079	0.525928	NR_000002	Snord32a	small nucleolar RNA, C/D box 32A
10388430	21.1596	24.0754	21.0559	54.4047	53.8256	57.0423	43.3338	44.8135	35.4981	22.097	55.0909	41.2151	1.8541	1.8541	1.8541	4.7506e-05	2.49314	1	1	1	0.401101	1.33667	0.536138	NM_011340	Serpinf1	serine (or cysteine) peptidase inhibitor, clade F, memb
10416588	24.3433	27.6008	25.3194	58.0547	65.4554	69.1329	28.4144	25.715	25.9147	25.7545	64.2143	26.6814	2.0247	2.0247	2.0247	1.5452e-05	2.49332	1	1	0	0.401071	2.40671	0.96526	BC019143	1300010F03Rik	RIKEN cDNA 1300010F03 gene
10356886	8.6762	9.0051	11.2908	25.0648	23.816	23.3798	11.6646	10.5674	15.3521	9.6574	24.0869	12.528	1.0042	1.0042	1.0042	0.00011979	2.49414	1	1	0	0.40094	1.92265	0.770865	NM_172658	Slco4c1	solute carrier organic anion transporter family, member
10467162	28.7843	29.4358	27.2957	77.5379	74.2485	61.5369	25.4161	22.079	19.1212	28.5053	71.1078	22.2054	3.0282	3.0282	3.0282	5.2389e-05	3.20228	1	1	0	0.400874	3.20228	1.28371	NM_023792	Pank1	pantothenate kinase 1
10478718	182.425	188.108	164.029	472.028	476.252	385.602	186.672	167.651	185.831	178.188	444.627	180.052	17.9238	17.9238	17.9238	6.1153e-05	2.49528	1	1	0	0.400757	2.46945	0.989648	NM_008679	Ncoa3	nuclear receptor coactivator 3
10404439	10.7691	11.6168	12.3957	31.3234	31.988	23.5155	13.5467	17.4743	16.1359	11.5939	28.9423	15.7189	1.7271	1.7271	1.7271	0.00094823	2.49634	1	1	0	0.400587	1.84124	0.737577	NM_011452	Serpinb9b	serine (or cysteine) peptidase inhibitor, clade B, mem
10411306	20.1764	19.3841	24.5104	50.8519	51.2841	57.8931	22.8812	21.9855	22.0647	21.357	53.343	22.3105	1.6137	1.6137	1.6137	1.2237e-05	2.49768	1	1	0	0.400371	2.39094	0.957262	NM_012048	Polk	polymerase (DNA directed), kappa
10606600	7.5672	8.831	7.9653	20.9243	23.1534	16.7831	10.2987	11.0236	11.889	8.1212	20.2869	11.0704	1.1304	1.1304	1.1304	0.00065657	2.49802	1	1	0	0.400317	1.83254	0.733596	NM_001105245	Pcdh19	protocadherin 19
10509790	15.1355	15.4945	14.4541	34.0773	35.9727	42.7324	21.8215	16.0629	19.9708	15.028	37.5942	19.2851	1.8142	1.8142	1.8142	0.00026546	2.50161	1	1	0	0.399743	1.94939	0.779254	NM_175438	Aldh4a1	aldehyde dehydrogenase 4 family, member A1
10456046	13.3964	13.7429	16.6959	35.2712	37.6042	36.9576	41.8879	37.7216	27.7443	14.6117	36.611	35.7846	2.529	2.529	2.529	0.0013254	2.5056	1	0	1	0.399107	1.02309	0.408324	NM_008809	Pdgfrb	platelet derived growth factor receptor, beta polypeptide
10436487	8.9288	10.5553	7.5467	18.8155	23.4683	25.4512	12.0792	9.3033	9.6842	9.0103	22.5783	10.3556	1.3389	1.3389	1.3389	0.0006766	2.50583	1	1	0	0.399069	2.1803	0.87009	AK007165	Vgll3	vestigial like 3 (Drosophila)
10556381	11.6985	12.2624	13.6268	31.9032	31.2649	31.0978	18.5142	17.8383	16.9851	12.5292	31.422	17.7792	0.44106	0.44106	0.44106	2.2686e-07	2.5079	1	1	1	0.39874	1.76735	0.704711	NM_177282	Mical2	microtubule associated monoxygenase, calponin and LIM dom
10457331	119.982	108.084	106.297	277.357	296.303	265.62	124.739	107.23	113.022	111.454	279.76	114.997	6.4515	6.4515	6.4515	2.3645e-06	2.51009	1	1	0	0.398393	2.43275	0.969191	BC117005	2410129H14Rik	RIKEN cDNA 2410129H14 gene
10416666	115.117	113.525	83.6921	244.297	240.735	299.161	119.917	126.613	121.544	104.112	261.397	122.691	12.4646	12.4646	12.4646	0.00020906	2.51074	1	1	0	0.398288	2.13053	0.848565	NM_026474	Sugt1	SGT1, suppressor of G2 allele of SKP1 (S. cerevisiae)
10416655	14.9245	14.1239	13.1692	35.9169	36.9725	33.2138	16.6255	16.8637	18.5683	14.0726	35.3677	17.3525	0.79254	0.79254	0.79254	2.8218e-06	2.51323	1	1	0	0.397894	2.03819	0.810984	NM_001034882	EG432879	predicted gene, EG432879
10350733	34.5844	31.9987	44.7331	89.7208	87.5776	102.829	114.815	116.368	105.859	37.1054	93.3757	112.347	4.0229	4.0229	4.0229	2.9025e-05	3.02779	1	0	1	0.397377	0.831134	0.330274	NM_011267	Rgs16	regulator of G-protein signaling 16
10432972	35.673	38.1119	40.4983	92.9137	101.317	94.3918	27.2745	23.611	24.6113	38.0944	96.2077	25.1656	1.8116	1.8116	1.8116	3.1844e-07	3.82299	1	1	1	0.39596	3.82298	1.51375	NM_011244	Rarg	retinoic acid receptor, gamma
10426479	35.5681	41.4747	43.0377	84.9352	86.4474	132.058	35.4251	28.6122	38.5773	40.0268	101.147	34.2049	9.1813	9.1813	9.1813	0.0037481	2.95709	1	1	0	0.395729	2.95709	1.17021	NM_175344	Ano6	anoctamin 6
10421361	23.0965	22.7477	19.6034	47.4988	49.0778	68.8794	48.0745	38.5423	39.9178	21.8159	55.152	42.1782	4.3742	4.3742	4.3742	0.0048215	2.52806	1	0	0	0.39556	1.30759	0.517232	NM_009755	Bmp1	bone morphogenetic protein 1
10384985	12.2517	14.916	16.3994	36.7224	40.5455	32.8816	20.2555	17.8532	17.8262	14.5224	36.7165	18.645	1.5292	1.5292	1.5292	0.00011009	2.52827	1	1	0	0.395528	1.96924	0.77889	NM_010117	Rhbdf1	rhomboid family 1 (Drosophila)
10402630	14.669	15.7106	17.1963	41.5714	41.13	37.8004	17.1109	16.4531	15.7321	15.8587	40.1673	16.432	0.83925	0.83925	0.83925	1.2813e-06	2.53282	1	1	0	0.394816	2.44446	0.965111	NM_011973	Rage	renal tumor antigen
10568605	152.675	154.931	129.261	387.478	393.353	325.887	146.984	124.902	128.581	145.622	368.906	133.489	13.8988	13.8988	13.8988	3.2553e-05	2.76357	1	1	0	0.394741	2.76357	1.09089	NM_009980	Ctbp2	C-terminal binding protein 2
10595768	17.3323	16.3463	17.2375	36.508	38.1365	54.6784	22.1971	20.937	19.0442	16.972	43.1076	20.7261	3.3975	3.3975	3.3975	0.0032283	2.53993	1	1	0	0.393712	2.07987	0.818871	BC139069	Pls1	plastin 1 (I-isoform)
10355893	37.5021	46.1328	41.647	99.0915	97.4439	121.857	40.3909	35.2028	34.2811	41.7606	106.131	36.625	4.895	4.895	4.895	9.5607e-05	2.89777	1	1	0	0.393482	2.89777	1.14022	NM_007936	Epha4	Eph receptor A4
10514049	22.0235	20.31	18.4678	56.9585	59.9314	37.7083	17.753	16.762	11.994	20.2671	51.5327	15.503	4.1924	4.1924	4.1924	0.0017714	3.32405	1	1	0	0.393286	3.32405	1.3073	NM_001113209	Nfib	nuclear factor I/B
10520965	78.9961	75.3868	78.5811	192.451	192.809	207.577	110.641	106.09	126.725	77.6547	197.612	114.486	4.6659	4.6659	4.6659	4.9146e-06	2.54476	1	1	1	0.392965	1.72609	0.678293	NM_009535	Yes1	Yamaguchi sarcoma viral (v-yes) oncogene homolog 1
10438592	10.7951	11.3583	9.3566	27.0126	30.7934	22.3872	11.5013	12.0644	13.3789	10.5033	26.7311	12.3149	1.4802	1.4802	1.4802	0.00045205	2.54502	1	1	0	0.392924	2.17063	0.852894	NM_001083894	Liph	lipase, member H
10413238	7.7574	9.0937	8.0803	21.4157	21.5562	20.6253	9.6148	10.228	10.1265	8.3105	21.1991	9.9898	0.30659	0.30659	0.30659	1.8625e-07	2.55088	1	1	0	0.392021	2.12207	0.831899	NM_175342	Cphx	cytoplasmic polyadenylated homeobox
10393926	24.2619	22.7736	29.2893	54.2962	56.1495	84.269	28.7642	29.1099	25.9115	25.4416	64.9049	27.9285	5.7429	5.7429	5.7429	0.0047788	2.55113	1	1	0	0.391983	2.32397	0.910955	NM_026428	Dcxr	dicarbonyl L-xylulose reductase
10370180	14.6294	13.0766	16.3983	32.3288	32.5772	47.755	35.8351	33.3473	30.6701	14.7014	37.5537	33.2842	3.1181	3.1181	3.1181	0.00449	2.55443	1	0	0	0.391477	1.12827	0.441693	NM_146007	Col6a2	collagen, type VI, alpha 2
10413250	7.6837	8.6849	7.8651	20.99	20.8374	20.1331	9.3279	10.1749	9.6932	8.0779	20.6535	9.732	0.27364	0.27364	0.27364	1.0975e-07	2.55679	1	1	0	0.391115	2.12223	0.830035	NM_175342	Cphx	cytoplasmic polyadenylated homeobox
10475866	23.2046	26.9494	23.8114	66.9128	65.1611	57.406	20.8505	18.5414	23.5298	24.6551	63.16	20.9739	1.9964	1.9964	1.9964	9.8425e-06	3.01136	1	1	0	0.390359	3.01136	1.17551	NM_207680	Bcl2l11	BCL2-like 11 (apoptosis facilitator)
10382228	14.05	15.4617	17.993	40.3221	46.4108	35.0072	63.2319	56.0565	66.79	15.8349	40.5801	62.0261	2.7171	2.7171	2.7171	6.3052e-05	3.91705	1	1	1	0.390213	0.654242	0.255294	NM_015732	Axin2	axin2
10451123	152.526	153.78	125.928	361.189	352.84	394.732	120.819	111.197	113.094	144.078	369.587	115.037	9.2199	9.2199	9.2199	2.179e-06	3.21278	1	1	0	0.389835	3.21278	1.25245	NM_022880	Slc29a1	solute carrier family 29 (nucleoside transporters), memb
10460585	8.7229	8.2292	8.7334	23.83	22.3431	19.7204	14.2011	17.3542	14.3989	8.5618	21.9645	15.3181	0.9148	0.9148	0.9148	0.00014841	2.56541	1	1	1	0.389802	1.43389	0.558934	NM_010235	Fosl1	fos-like antigen 1
10424400	76.5813	73.1107	34.13	170.337	171.937	130.258	80.7069	100.107	80.1266	61.274	157.511	86.9802	11.7502	11.7502	11.7502	0.0029226	2.5706	1	0	0	0.389014	1.81088	0.704459	NM_010849	Myc	myelocytomatosis oncogene
10575034	21.7252	21.3738	29.5913	56.0724	53.8297	77.176	28.4412	23.9413	28.5845	24.2301	62.3594	26.989	4.6484	4.6484	4.6484	0.0019721	2.57363	1	1	0	0.388556	2.31055	0.897777	NM_001037809	Cdh3	cadherin 3
10479099	12.9772	13.921	14.6849	31.235	29.7053	46.3356	39.7364	34.3755	36.1477	13.861	35.7586	36.7532	3.209	3.209	3.209	0.0037803	2.65156	1	0	1	0.387627	0.972938	0.377137	NM_213733	Npepl1	aminopeptidase-like 1
10390246	14.2896	13.2428	11.9359	37.7441	36.2797	27.8648	14.0925	13.0481	12.6396	13.1561	33.9629	13.2601	1.8372	1.8372	1.8372	0.00028587	2.58153	1	1	0	0.387367	2.56129	0.992157	NM_029755	Calcoco2	calcium binding and coiled-coil domain 2
10425287	7.4567	7.753	8.6758	17.9485	18.5074	25.2118	15.2089	11.9993	12.1393	7.9618	20.5559	13.1158	1.4919	1.4919	1.4919	0.0029106	2.58182	1	0	0	0.387324	1.56726	0.607039	NM_134090	Kdelr3	KDEL (Lys-Asp-Glu-Leu) endoplasmic reticulum protein rete
10362472	8.7316	8.0608	8.0684	20.7089	19.2502	24.2295	19.7027	20.631	21.8694	8.2869	21.3962	20.7343	0.93586	0.93586	0.93586	9.7101e-05	2.58193	1	0	1	0.387307	1.03192	0.399671	BC138000	Rshl3	radial spokehead-like 3
10474312	11.5756	8.6395	10.3209	28.8096	28.1037	22.2034	10.7385	10.3219	9.7545	10.1786	26.3723	10.2716	1.3154	1.3154	1.3154	0.00017904	2.59096	1	1	0	0.385958	2.5675	0.990946	NM_013627	Pax6	paired box gene 6
10555848	51.6125	42.9459	41.1894	108.77	112.826	130.714	61.3559	59.5409	57.1575	45.2493	117.437	59.3514	4.3704	4.3704	4.3704	5.344e-05	2.59532	1	1	0	0.385308	1.97867	0.762397	NM_001013616	Trim6	tripartite motif-containing 6
10523670	11.203	14.3423	12.4273	34.4132	35.5801	28.8118	18.7909	23.6879	18.3977	12.6575	32.9351	20.2922	1.6426	1.6426	1.6426	0.00036769	2.60202	1	1	0	0.384316	1.62304	0.623762	NM_001080798	Aff1	AF4/FMR2 family, member 1
10476042	14.4267	14.1926	15.006	36.791	38.6565	38.1579	34.4753	37.7208	38.3151	14.5418	37.8685	36.8371	0.77316	0.77316	0.77316	1.0669e-06	2.60411	1	0	1	0.384008	1.028	0.39476	NM_009374	Tgm3	transglutaminase 3, E polypeptide
10512156	18.7876	21.4245	17.3337	45.8538	50.4052	53.7112	50.9468	48.513	49.8883	19.1819	49.9901	49.7827	1.5403	1.5403	1.5403	1.0863e-05	2.60611	1	0	1	0.383714	1.00417	0.385313	NM_016689	Aqp3	aquaporin 3
10583485	9.7498	10.1737	10.5531	24.322	22.7536	32.3919	26.2372	27.021	23.0469	10.1588	26.4891	25.435	1.866	1.866	1.866	0.0013738	2.6075	1	0	1	0.383509	1.04144	0.399402	NM_175687	A230050P20Rik	RIKEN cDNA A230050P20 gene
10495316	54.1647	57.1816	57.7232	130.468	137.649	173.84	38.1206	39.3914	40.356	56.3565	147.319	39.2893	7.7843	7.7843	7.7843	0.00013378	3.7496	1	1	0	0.382547	3.7496	1.4344	NM_019976	Psrc1	proline/serine-rich coiled-coil 1
10569646	250.501	231.365	195.422	602.246	593.124	577.185	174.284	157.612	174.732	225.763	590.852	168.876	10.7396	10.7396	10.7396	2.8181e-07	3.49873	1	1	0	0.382097	3.49873	1.33685	NM_007631	Ccnd1	cyclin D1
10484894	27.4543	28.6281	36.3222	74.0645	85.3258	82.6813	35.8467	41.6245	37.964	30.8015	80.6905	38.4784	2.7167	2.7167	2.7167	2.6382e-05	2.61969	1	1	0	0.381724	2.09703	0.800488	NM_008982	Ptprj	protein tyrosine phosphatase, receptor type, J
10586744	36.7527	49.3507	80.1722	145.418	148.427	142.513	105.117	114.324	103.371	55.4252	145.453	107.604	7.7629	7.7629	7.7629	0.00053705	2.6243	1	0	1	0.381053	1.35174	0.515085	NM_007585	Anxa2	annexin A2
10444135	9.4447	10.785	8.4896	30.3417	25.9562	19.0729	9.1598	9.1298	8.3025	9.5731	25.1236	8.864	1.9389	1.9389	1.9389	0.0016351	2.83434	1	1	0	0.38104	2.83434	1.08	NM_001013793	AA388235	expressed sequence AA388235
10451083	73.7551	84.0036	85.3495	208.175	197.863	232.591	95.8462	88.3973	93.195	81.0361	212.876	92.4795	6.4338	6.4338	6.4338	1.1773e-05	2.62693	1	1	0	0.380672	2.30187	0.87626	NM_152810	Cdc5l	cell division cycle 5-like (S. pombe)
10545339	32.8784	27.0611	27.2633	82.1803	77.5105	69.422	34.4781	33.7794	32.3089	29.0676	76.3709	33.5221	2.4448	2.4448	2.4448	1.6798e-05	2.62736	1	1	0	0.380611	2.27823	0.867118	NM_025430	Mrpl35	mitochondrial ribosomal protein L35
10548105	92.2208	93.3624	96.9985	238.797	243.45	260.811	140.126	117.027	112.921	94.1939	247.686	123.358	6.2886	6.2886	6.2886	5.3981e-06	2.62953	1	1	0	0.380296	2.00786	0.763582	NM_009829	Ccnd2	cyclin D2
10468253	77.4751	67.4951	73.1294	177.429	184.988	212.379	84.1324	80.6197	67.2336	72.6998	191.599	77.3286	7.0136	7.0136	7.0136	3.1279e-05	2.63548	1	1	0	0.379437	2.47772	0.940141	NM_029810	Nt5c2	5'-nucleotidase, cytosolic II
10396919	38.6367	38.7375	43.0729	99.3777	99.6253	119.112	49.1275	45.8669	46.5917	40.1491	106.038	47.1954	3.9095	3.9095	3.9095	3.8769e-05	2.64112	1	1	0	0.378628	2.2468	0.850699	BC040401	4933426M11Rik	RIKEN cDNA 4933426M11 gene
10561008	12.5387	9.1983	8.9377	26.0004	24.7094	30.3375	9.4567	9.2196	9.7526	10.2249	27.0158	9.4763	1.1924	1.1924	1.1924	7.1802e-05	2.85088	1	1	0	0.378479	2.85088	1.079	NM_001039185	Ceacam1	carcinoembryonic antigen-related cell adhesion molecu
10454782	19.0983	17.2499	20.2393	46.8189	44.3035	58.4897	79.496	61.9005	63.4756	18.8625	49.8707	68.2907	4.1414	4.1414	4.1414	0.00044206	3.62045	1	0	1	0.378228	0.730271	0.276209	NM_007913	Egr1	early growth response 1
10475324	8.8695	8.7116	10.2036	22.447	21.1979	29.8209	8.2429	9.199	8.615	9.2616	24.4886	8.6856	1.5853	1.5853	1.5853	0.00063193	2.81945	1	1	0	0.3782	2.81945	1.06632	NM_009897	Ckmt1	creatine kinase, mitochondrial 1, ubiquitous
10435514	14.2311	13.3437	12.5608	35.4856	39.1481	31.5035	12.9263	13.7624	16.6543	13.3786	35.379	14.4477	1.4584	1.4584	1.4584	6.3125e-05	2.64445	1	1	0	0.378151	2.44876	0.926002	NM_134109	Ildr1	immunoglobulin-like domain containing receptor 1
10531437	69.4431	85.3932	66.8868	202.627	198.12	185.983	100.447	98.979	109.985	73.9077	195.577	103.137	4.8348	4.8348	4.8348	4.9895e-06	2.64623	1	1	0	0.377896	1.89628	0.716598	NM_007644	Scarb2	scavenger receptor class B, member 2
10450038	11.8382	12.8746	10.9052	31.7497	34.2673	28.2675	16.6304	19.6057	18.015	11.8727	31.4281	18.0837	1.1673	1.1673	1.1673	6.0856e-05	2.64709	1	1	0	0.377773	1.73792	0.656542	NM_020581	Angptl4	angiopoietin-like 4
10538222	10.5844	9.7317	9.633	25.4394	26.4758	27.388	12.3091	13.8828	14.7863	9.983	26.4344	13.6594	0.55736	0.55736	0.55736	1.8814e-06	2.64794	1	1	1	0.377652	1.93525	0.730852	NM_029916	Stk31	serine threonine kinase 31
10396669	12.6581	11.6014	12.014	33.9389	35.8261	26.3036	12.3145	14.1487	12.3838	12.0912	32.0229	12.949	1.7252	1.7252	1.7252	0.00028364	2.64845	1	1	0	0.37758	2.473	0.933756	ENSMUST00000101281	ENSMUSG00000073000	predicted gene, ENSMUSG00000073000 /
10397543	258.589	273.901	274.106	768.782	818.03	550.447	431.241	482.114	325.377	268.865	712.42	412.911	54.5237	54.5237	54.5237	0.0032649	2.64973	1	0	0	0.377398	1.72536	0.651147	NR_003647	EG266459	predicted gene, EG266459
10439249	12.9393	12.8402	12.3574	27.783	29.3039	44.198	18.233	18.0741	21.0788	12.7123	33.7616	19.1286	3.0772	3.0772	3.0772	0.0075505	2.65582	1	0	0	0.376531	1.76498	0.66457	NM_001039530	Parp14	poly (ADP-ribose) polymerase family, member 14
10477069	28.6468	31.805	40.4366	93.6755	99.4845	75.1572	33.2495	29.826	37.6665	33.6294	89.4391	33.5807	4.8775	4.8775	4.8775	0.00026545	2.66341	1	1	0	0.376003	2.66341	1.00145	NM_009328	Tcf15	transcription factor 15
10458340	24.0589	24.1548	17.7924	55.7037	57.8626	62.0573	53.4541	45.1352	44.528	22.0021	58.5412	47.7058	2.3239	2.3239	2.3239	8.5063e-05	2.66071	1	0	1	0.37584	1.22713	0.461204	NM_010415	Hbegf	heparin-binding EGF-like growth factor
10466374	140.878	130.005	130.43	371.892	375.92	320.489	109.47	91.4804	88.4426	133.771	356.1	96.4643	11.1668	11.1668	11.1668	6.4665e-06	3.69152	1	1	0	0.375655	3.69152	1.38674	NM_011600	Tle4	transducin-like enhancer of split 4, homolog of Drosophila
10565486	186.679	202.061	173.6	491.487	494.553	511.681	277.491	245.345	226.764	187.447	499.24	249.867	10.4352	10.4352	10.4352	1.6685e-06	2.66337	1	1	0	0.375464	1.99802	0.750186	NM_021876	Eed	embryonic ectoderm development
10421488	135.161	138.209	105.382	320.025	325.174	363.714	107.448	119.4	120.53	126.251	336.304	115.793	10.2826	10.2826	10.2826	8.1015e-06	2.90436	1	1	0	0.375406	2.90436	1.09032	NM_207636	Fndc3a	fibronectin type III domain containing 3A
10344633	105.204	114.639	108.926	311.591	307.095	257.968	119.079	114.841	87.3587	109.59	292.218	107.093	11.5662	11.5662	11.5662	4.064e-05	2.72863	1	1	0	0.375028	2.72863	1.02331	NM_011541	Tcea1	transcription elongation factor A (SII) 1
10498576	8.5074	8.1566	8.0082	19.7232	21.5054	24.6195	12.0779	12.3681	12.3985	8.2241	21.9494	12.2815	0.83256	0.83256	0.83256	6.4698e-05	2.66891	1	1	0	0.374685	1.78719	0.669633	NM_016753	Lxn	latexin
10506488	41.2637	39.3295	42.1994	109.648	107.07	112.353	58.8598	45.8719	49.3754	40.9308	109.69	51.369	2.4557	2.4557	2.4557	2.1993e-06	2.67989	1	1	0	0.373149	2.13534	0.7968	NM_080555	Ppap2b	phosphatidic acid phosphatase type 2B
10380823	148.656	164.835	151.055	439.607	436.818	369.482	132.109	104.19	124.856	154.849	415.302	120.385	14.3863	14.3863	14.3863	1.2688e-05	3.44978	1	1	0	0.372857	3.44979	1.28628	NM_010688	Lasp1	LIM and SH3 protein 1
10599917	9.6002	9.2566	10.3267	23.9654	26.4076	28.0092	13.6463	17.4648	13.81	9.7278	26.1274	14.9737	1.0059	1.0059	1.0059	7.1368e-05	2.68585	1	1	0	0.372322	1.74489	0.649659	NM_174993	Fmr1nb	fragile X mental retardation 1 neighbor
10345230	47.6988	46.9571	46.3803	130.576	133.327	115.211	38.3906	38.8335	35.9044	47.012	126.371	37.7095	3.3038	3.3038	3.3038	2.5181e-06	3.35118	1	1	0	0.372015	3.35118	1.24669	NM_008999	Rab23	RAB23, member RAS oncogene family
10442327	23.7863	19.7327	15.4764	48.8115	51.2944	58.6391	20.9525	22.3755	22.8504	19.6652	52.915	22.0595	2.22	2.22	2.22	7.0052e-05	2.69079	1	1	0	0.371638	2.39874	0.891462	NM_018777	Cldn6	claudin 6
10454172	16.9976	17.4077	18.2491	44.8383	46.8108	50.0546	22.1545	22.2182	23.7563	17.5514	47.2346	22.7097	0.95258	0.95258	0.95258	1.2274e-06	2.69122	1	1	0	0.371579	2.07993	0.772859	NM_007883	Dsg2	desmoglein 2
10401829	256.679	265.607	256.341	754.209	803.876	537.887	411.175	467.885	309.089	259.542	698.658	396.05	54.2681	54.2681	54.2681	0.0033006	2.69188	1	0	0	0.371487	1.76406	0.655327	NR_003647	EG266459	predicted gene, EG266459
10546417	510.158	508.767	300.529	1167.74	1133.29	1251.12	981.368	1024.71	1153.26	439.818	1184.05	1053.11	53.9686	53.9686	53.9686	0.00014428	2.69213	1	0	1	0.371453	1.12433	0.417636	NM_009426	Trh	thyrotropin releasing hormone
10467110	10.4795	11.1803	11.035	25.8632	27.6219	34.6605	21.3455	10.0229	16.7243	10.8983	29.3819	16.0309	2.4544	2.4544	2.4544	0.0045443	2.69601	1	0	0	0.370919	1.83283	0.679831	BC052506	AI747699	expressed sequence AI747699
10472707	12.3468	12.8313	13.4422	36.1705	38.0457	29.9362	14.8113	20.0547	18.1332	12.8734	34.7174	17.6664	1.6787	1.6787	1.6787	0.00021895	2.69683	1	1	0	0.370805	1.96517	0.728694	NM_008077	Gad1	glutamic acid decarboxylase 1
10585214	11.466	12.521	12.6537	34.2193	39.537	25.0618	19.3884	19.4867	18.6906	12.2136	32.9394	19.1886	2.4545	2.4545	2.4545	0.0027321	2.69694	1	0	0	0.37079	1.71661	0.636503	NM_009964	Cryab	crystallin, alpha B
10493856	7.4844	6.6357	8.3959	21.2867	23.4393	16.0215	9.8143	10.1549	10.2818	7.5053	20.2492	10.0837	1.308	1.308	1.308	0.0010477	2.69799	1	1	0	0.370647	2.00811	0.7443	AY158986	Sprr2a	small proline-rich protein 2A
10525942	22.2259	22.5251	23.555	64.5457	63.3749	56.4085	22.9678	21.6703	18.2348	22.7687	61.443	20.9576	1.6938	1.6938	1.6938	4.2435e-06	2.93178	1	1	0	0.370566	2.93178	1.08642	NM_177005	Glt1d1	glycosyltransferase 1 domain containing 1
10583825	45.312	35.9408	30.4758	101.106	102.798	97.6948	35.6201	32.3499	29.2181	37.2428	100.533	32.396	2.8539	2.8539	2.8539	4.5954e-06	3.10326	1	1	0	0.370453	3.10326	1.14961	NM_172763	Zfp809	zinc finger protein 809
10539135	24.0888	28.2301	24.6808	60.2225	60.6019	87.3394	50.3744	48.818	39.9136	25.6666	69.3879	46.3687	5.5638	5.5638	5.5638	0.0042974	2.70343	1	0	0	0.3699	1.49644	0.553533	NM_007599	Capg	capping protein (actin filament), gelsolin-like
10400971	36.7558	32.0115	29.3948	91.2125	96.8829	77.5218	53.3668	54.2375	39.3131	32.7207	88.5391	48.9725	4.5113	4.5113	4.5113	0.00032803	2.70591	1	1	0	0.369562	1.80794	0.668144	NM_011382	Six4	sine oculis-related homeobox 4 homolog (Drosophila)
10554502	9.7022	10.0505	9.7963	28.5712	29.6186	21.791	11.1901	12.019	16.8719	9.8496	26.6603	13.3603	1.7483	1.7483	1.7483	0.001139	2.70674	1	1	0	0.369448	1.99549	0.737229	NM_001004184	Slc28a1	solute carrier family 28 (sodium-coupled nucleoside t
10469066	11.7466	11.8029	9.6341	34.0438	31.9617	23.925	12.4812	14.271	13.4593	11.0612	29.9768	13.4038	1.8524	1.8524	1.8524	0.00068784	2.71009	1	1	0	0.368992	2.23644	0.825229	NM_028804	Ccdc3	coiled-coil domain containing 3
10352503	82.3999	76.2624	66.9759	190.347	195.969	226.807	102.525	108.513	94.587	75.2127	204.374	101.875	7.4118	7.4118	7.4118	4.0104e-05	2.71728	1	1	0	0.368014	2.00613	0.738285	NM_011794	Bpnt1	bisphosphate 3'-nucleotidase 1
10535807	13.2832	13.8793	14.7949	35.2754	37.2232	41.7386	27.3732	27.7003	24.4347	13.9858	38.0791	26.5027	1.2827	1.2827	1.2827	3.5531e-05	2.7227	1	1	1	0.367283	1.4368	0.527712	NM_010228	Flt1	FMS-like tyrosine kinase 1
10348632	12.4784	11.2919	12.6427	33.474	34.9582	30.7099	16.6074	16.8777	21.222	12.1376	33.0474	18.2357	1.1498	1.1498	1.1498	3.6473e-05	2.72273	1	1	0	0.367279	1.81224	0.665596	NM_007855	Twist2	twist homolog 2 (Drosophila)
10369783	17.9131	16.356	14.8714	37.4393	41.3221	55.1672	11.3016	12.9711	13.5871	16.3802	44.6429	12.62	3.172	3.172	3.172	0.00072123	3.53747	1	1	0	0.366916	3.53747	1.29796	NM_178679	Zfp365	zinc finger protein 365
10354418	76.8573	66.3484	97.7402	212.923	221.635	222.17	133.687	122.487	125.294	80.3153	218.909	127.156	5.9277	5.9277	5.9277	8.9581e-06	2.72562	1	1	1	0.366888	1.72158	0.631627	NM_028696	Obfc2a	oligonucleotide/oligosaccharide-binding fold containing 2
10484888	31.7655	35.4875	48.6521	112.593	108.707	94.9233	46.5007	42.2708	37.9222	38.635	105.408	42.2312	4.5134	4.5134	4.5134	7.1618e-05	2.72829	1	1	0	0.36653	2.49597	0.914845	XM_001002717	OTTMUSG00000014243	predicted gene, OTTMUSG00000014243
10538811	27.793	28.859	27.946	78.3228	73.5009	78.9863	42.8793	50.2183	38.1714	28.1993	76.9366	43.7563	2.2646	2.2646	2.2646	1.4215e-05	2.72832	1	1	1	0.366526	1.7583	0.644463	NM_027547	Prdm5	PR domain containing 5
10363894	53.0603	57.9056	57.1127	153.844	141.101	164.214	81.6562	69.5351	58.5319	56.0262	153.053	69.9077	5.5232	5.5232	5.5232	3.3292e-05	2.73181	1	1	0	0.366058	2.18936	0.801431	NM_027184	Ipmk	inositol polyphosphate multikinase
10533246	9.7196	8.5527	7.9092	20.9238	21.8712	28.9592	16.6351	19.9887	25.0909	8.7272	23.9181	20.5715	2.0617	2.0617	2.0617	0.0046391	2.74064	1	0	0	0.364878	1.16268	0.424237	NM_011852	Oas1g	2'-5' oligoadenylate synthetase 1G
10395805	31.4808	33.0246	31.3102	88.9412	84.7952	88.9412	48.8251	48.4599	58.1457	31.9385	87.5592	51.8102	2.021	2.021	2.021	3.5045e-06	2.74149	1	1	1	0.364765	1.69	0.616452	BC049669	1700047I17Rik1	RIKEN cDNA 1700047I17 gene 1
10405587	11.3277	11.9869	13.8262	31.9032	29.0535	40.8689	24.3352	24.0386	25.9584	12.3803	33.9419	24.7774	2.1282	2.1282	2.1282	0.001124	2.74161	1	0	0	0.36475	1.36987	0.499661	NM_009369	Tgfbi	transforming growth factor, beta induced
10595924	98.9941	91.9954	113.604	278.783	286.534	270.657	121.544	104.515	119.383	101.531	278.658	115.147	5.4828	5.4828	5.4828	7.7786e-07	2.74455	1	1	0	0.364358	2.42001	0.881751	NM_029094	Pik3cb	phosphatidylinositol 3-kinase, catalytic, beta polypeptid
10453178	80.8609	88.4604	79.5373	203.048	215.367	264.817	73.6907	76.2423	62.6994	82.9529	227.744	70.8775	11.2729	11.2729	11.2729	0.00010819	3.2132	1	1	0	0.364238	3.2132	1.17037	NM_001081357	Map4k3	mitogen-activated protein kinase kinase kinase kinase
10567297	10.1874	11.185	9.3603	25.499	28.3886	30.6537	14.8178	13.6604	13.7348	10.2442	28.1804	14.071	0.93865	0.93865	0.93865	2.3808e-05	2.75086	1	1	0	0.363522	2.00273	0.728036	NM_001033380	Itpripl2	inositol 1,4,5-triphosphate receptor interacting pro
10497622	19.7619	20.5864	18.299	51.5782	57.5949	52.3145	17.1794	13.5704	14.2031	19.5491	53.8292	14.9843	1.3261	1.3261	1.3261	1.5477e-06	3.59237	1	1	0	0.363169	3.59237	1.30464	NM_027941	Lrrc34	leucine rich repeat containing 34
10458767	16.8752	14.9306	13.5296	38.9465	39.4289	46.4694	17.6805	20.3214	14.0524	15.1118	41.6149	17.3514	1.8398	1.8398	1.8398	9.0483e-05	2.7538	1	1	0	0.363134	2.39836	0.870927	NM_178872	Trim36	tripartite motif-containing 36
10394674	174.377	148.394	129.018	415.879	426.63	402.103	174.629	185.956	162.597	150.597	414.87	174.394	9.4611	9.4611	9.4611	1.9106e-06	2.75485	1	1	0	0.362997	2.37892	0.863541	ENSMUST00000052528	ENSMUSG00000050974	predicted gene, ENSMUSG00000050974 /
10594066	11.9514	12.673	12.376	33.5495	37.3703	31.0799	24.1269	24.0051	21.6595	12.3335	33.9999	23.2638	1.16	1.16	1.16	3.6765e-05	2.75671	1	1	1	0.362751	1.46149	0.530158	NM_010729	Loxl1	lysyl oxidase-like 1
10443319	10.5139	10.9411	12.3739	29.9699	28.7721	34.756	12.32	12.1273	13.1782	11.2763	31.166	12.5418	1.1199	1.1199	1.1199	2.553e-05	2.76385	1	1	0	0.361814	2.48497	0.899097	NM_027185	Def6	differentially expressed in FDCP 6
10592237	123.647	122.087	128.797	317.06	330.105	388.042	122.857	110.425	99.9739	124.844	345.069	111.085	13.2126	13.2126	13.2126	2.5629e-05	3.10634	1	1	0	0.361793	3.10634	1.12385	NM_007915	Ei24	etoposide induced 2.4 mRNA
10439239	51.4693	50.644	55.2043	166.95	149.816	118.673	79.5693	74.7064	84.5522	52.4392	145.146	79.6093	8.361	8.361	8.361	0.00060395	2.7679	1	1	0	0.361285	1.82323	0.658707	NM_153550	Dirc2	disrupted in renal carcinoma 2 (human)
10444028	22.018	23.5684	22.6472	61.8435	58.6508	69.0223	20.0917	19.6843	25.1145	22.7445	63.1722	21.6302	2.054	2.054	2.054	1.0784e-05	2.92056	1	1	0	0.36004	2.92056	1.05152	NM_030697	Kank3	KN motif and ankyrin repeat domains 3
10432957	10.5953	12.9896	11.6373	27.1873	27.4631	43.2009	10.9842	11.4969	14.6268	11.7407	32.6171	12.3693	3.151	3.151	3.151	0.0053025	2.77812	1	1	0	0.359955	2.63694	0.949181	NM_013566	Itgb7	integrin beta 7
10565852	56.1611	50.4524	64.4519	158.864	156.024	161.999	40.4024	36.7273	33.7071	57.0218	158.962	36.9456	2.7834	2.7834	2.7834	1.5751e-07	4.3026	1	1	1	0.358713	4.3026	1.5434	AK173319	Rnf169	ring finger protein 169
10496091	85.3234	84.8263	84.3268	244.16	242.518	223.187	181.376	135.528	136.721	84.8255	236.622	151.208	9.5406	9.5406	9.5406	9.1325e-05	2.78951	1	1	1	0.358486	1.56487	0.560984	NM_010703	Lef1	lymphoid enhancer binding factor 1
10494281	18.6199	17.4795	17.0257	52.3592	43.3392	52.8602	17.8119	19.3224	17.2241	17.7083	49.5195	18.1195	1.8426	1.8426	1.8426	2.614e-05	2.7964	1	1	0	0.357603	2.73294	0.977306	NM_026489	Hormad1	HORMA domain containing 1
10469457	24.5571	24.7384	22.2983	62.6925	65.6635	71.8651	23.2949	18.3508	19.7712	23.8646	66.7404	20.4723	1.8328	1.8328	1.8328	3.325e-06	3.26003	1	1	0	0.357574	3.26003	1.1657	NM_026162	Plxdc2	plexin domain containing 2
10515396	18.0999	15.7091	14.9331	44.1368	44.4148	47.7924	18.4311	22.811	24.7537	16.2474	45.448	21.9986	1.3886	1.3886	1.3886	1.3155e-05	2.79725	1	1	0	0.357494	2.06595	0.738565	NR_024078	9530048O09Rik	RIKEN cDNA 9530048O09 gene
10353010	19.1571	21.6198	24.9215	55.4909	54.2533	74.6634	34.9653	28.5623	36.24	21.8995	61.4692	33.2558	4.1666	4.1666	4.1666	0.0013852	2.80688	1	1	0	0.356268	1.84838	0.658517	NM_008651	Mybl1	myeloblastosis oncogene-like 1
10413229	28.2228	26.0395	29.5615	86.1136	84.1184	65.0763	30.1142	22.5209	25.7746	27.9413	78.4361	26.1366	4.1168	4.1168	4.1168	0.00016225	3.00101	1	1	0	0.35623	3.00101	1.06905	NM_013469	Anxa11	annexin A11
10429573	9.1194	8.6734	8.7722	26.2273	27.6921	20.6791	17.1253	25.8514	15.1443	8.855	24.8662	19.3737	2.2655	2.2655	2.2655	0.0067204	2.80815	1	0	0	0.356106	1.2835	0.457063	NM_010741	Ly6c1	lymphocyte antigen 6 complex, locus C1
10375973	20.1937	23.4182	24.0801	68.0249	66.2547	55.9804	29.7917	29.6722	29.5921	22.564	63.42	29.6853	2.2761	2.2761	2.2761	3.1551e-05	2.81067	1	1	0	0.355787	2.13641	0.760107	NM_025444	Taf13	TAF13 RNA polymerase II, TATA box binding protein (TBP)-as
10518201	8.5158	8.8286	8.9724	23.2424	22.7597	28.0102	12.7352	14.9894	12.439	8.7723	24.6708	13.3879	1.0761	1.0761	1.0761	0.00012033	2.81235	1	1	0	0.355574	1.84277	0.655241	NM_029948	Pramef12	PRAME family member 12
10454039	178.823	172.337	187.588	476.179	449.841	589.795	712.606	833.721	666.504	179.583	505.272	737.61	38.078	38.078	38.078	0.00014433	4.10736	1	0	1	0.355418	0.685012	0.243465	NM_008378	Impact	imprinted and ancient
10395198	31.3061	25.4031	22.0866	69.9087	67.7923	84.0083	31.3375	30.0443	34.3086	26.2652	73.9031	31.8968	3.4041	3.4041	3.4041	0.00011623	2.81373	1	1	0	0.355401	2.31694	0.823443	XR_032641	EG668786	predicted gene, EG668786
10478633	9.9586	9.5965	9.9947	25.2992	27.3129	30.6918	17.5908	13.9929	14.6837	9.8499	27.768	15.4224	1.1115	1.1115	1.1115	7.5248e-05	2.81912	1	1	0	0.354721	1.8005	0.638675	NM_013599	Mmp9	matrix metallopeptidase 9
10585874	38.8413	38.8074	46.5936	108.63	107.002	135.359	200.972	172.731	157.704	41.4141	116.997	177.136	9.1666	9.1666	9.1666	0.00013808	4.27718	1	1	1	0.353976	0.660494	0.233799	NM_010421	Hexa	hexosaminidase A
10366043	119.241	105.847	60.8645	287.212	275.72	245.301	109.608	110.394	101.743	95.3174	269.411	107.248	12.5918	12.5918	12.5918	0.00010979	2.82646	1	1	0	0.353799	2.51203	0.888754	NM_026268	Dusp6	dual specificity phosphatase 6
10584710	166.278	155.69	125.993	414.363	409.174	443.445	126.488	99.4204	122.521	149.32	422.327	116.143	10.4935	10.4935	10.4935	1.5473e-06	3.63625	1	1	0	0.353565	3.63625	1.28565	NM_010436	H2afx	H2A histone family, member X
10590031	14.6261	12.6809	16.8482	39.5128	47.3585	38.1283	13.8805	11.8791	12.7365	14.7184	41.6665	12.832	1.8298	1.8298	1.8298	5.135e-05	3.24708	1	1	0	0.353243	3.24708	1.14701	NM_133721	Itga9	integrin alpha 9
10425852	11.393	13.1808	15.6931	40.9818	45.7957	27.2839	12.867	12.8937	11.5846	13.4223	38.0205	12.4484	3.291	3.291	3.291	0.0024059	3.05425	1	1	0	0.353028	3.05425	1.07823	NM_133167	Parvb	parvin, beta
10492123	9.7877	11.0384	11.2482	32.6805	31.5535	26.7664	52.3886	52.7793	50.6303	10.6914	30.3335	51.9327	1.1448	1.1448	1.1448	7.6721e-07	4.85743	1	1	1	0.352462	0.584092	0.20587	NM_028937	Sohlh2	spermatogenesis and oogenesis specific basic helix-loop-h
10425321	88.5494	86.8389	66.9165	217.186	208.121	262.523	138.505	115.867	107.638	80.7683	229.277	120.67	11.7834	11.7834	11.7834	0.00028582	2.8387	1	1	0	0.352274	1.90003	0.669333	NM_030255	Apobec3	apolipoprotein B mRNA editing enzyme, catalytic polypept
10536499	6.48	8.058	8.2711	20.9981	19.657	24.2476	18.876	16.6934	15.4765	7.603	21.6342	17.0153	1.0272	1.0272	1.0272	0.0001981	2.84548	1	0	1	0.351434	1.27146	0.446833	NM_007616	Cav1	caveolin 1, caveolae protein
10483046	17.5511	18.9054	15.3172	42.0648	52.0624	53.4053	10.8649	11.5242	10.8446	17.2579	49.1775	11.0779	2.1558	2.1558	2.1558	3.3605e-05	4.43924	1	1	0	0.350931	4.43924	1.55787	NM_010074	Dpp4	dipeptidylpeptidase 4
10589685	27.6993	29.5626	26.8677	78.0545	81.3838	80.4991	32.3555	37.993	31.6826	28.0432	79.9791	34.0104	1.3698	1.3698	1.3698	3.3154e-07	2.852	1	1	0	0.350632	2.35161	0.824548	NM_028838	Lrrc2	leucine rich repeat containing 2
10374083	30.3547	28.4483	28.3235	82.8391	84.7153	81.5193	47.3686	44.8467	44.5295	29.0422	83.0246	45.5816	0.83636	0.83636	0.83636	2.0478e-08	2.85876	1	1	1	0.349802	1.82145	0.637147	NM_009636	Aebp1	AE binding protein 1
10476301	11.0391	8.944	8.988	28.442	28.3892	26.0485	12.6274	13.5158	15.1466	9.657	27.6266	13.7633	0.74042	0.74042	0.74042	6.0408e-06	2.86078	1	1	0	0.349554	2.00727	0.701649	NM_145533	Smox	spermine oxidase
10553015	81.3353	94.8273	85.6493	236.911	237.083	275.495	98.4439	98.8206	98.6823	87.2706	249.829	98.649	7.757	7.757	7.757	9.8692e-06	2.8627	1	1	0	0.349321	2.53251	0.884658	NM_009737	Bcat2	branched chain aminotransferase 2, mitochondrial
10484203	8.9402	9.1353	10.7542	27.7971	24.1423	30.5919	9.8791	13.6383	15.6334	9.6099	27.5104	13.0503	1.4903	1.4903	1.4903	0.00032527	2.86271	1	1	0	0.349319	2.10803	0.736374	ENSMUST00000049544	2610301F02Rik	RIKEN cDNA 2610301F02 gene
10399540	11.1675	13.2913	14.1902	36.3154	34.7367	39.5995	16.4432	22.1044	16.4283	12.883	36.8839	18.3253	1.4634	1.4634	1.4634	5.9283e-05	2.86299	1	1	0	0.349285	2.01273	0.703017	NM_172574	Pqlc3	PQ loop repeat containing
10490845	12.9397	12.5121	12.5316	33.5686	33.3554	41.9224	18.8068	15.7062	22.7648	12.6611	36.2821	19.0926	2.0124	2.0124	2.0124	0.00042741	2.86564	1	1	0	0.348963	1.90032	0.663142	NM_025519	Chmp4c	chromatin modifying protein 4C
10546450	43.6446	37.3423	43.1503	113.06	117.017	125.894	123.845	127.926	107.172	41.3791	118.657	119.648	4.4269	4.4269	4.4269	2.2738e-05	2.8915	1	0	1	0.348729	0.99172	0.345841	NM_175314	Adamts9	a disintegrin-like and metallopeptidase (reprolysin type
10417053	50.7322	47.675	47.9746	115.215	122.551	182.067	73.8845	85.704	57.5554	48.7939	139.944	72.3813	13.11	13.11	13.11	0.0065636	2.86807	1	0	0	0.348666	1.93343	0.674123	NM_175341	Mbnl2	muscleblind-like 2
10448094	66.8076	76.5118	94.8365	207.872	203.023	272.898	108.365	117.133	110.605	79.3853	227.931	112.034	13.9275	13.9275	13.9275	0.00066232	2.8712	1	1	0	0.348286	2.03448	0.70858	NM_172827	Lnpep	leucyl/cystinyl aminopeptidase
10420935	16.2748	23.6115	13.3478	49.1003	50.945	53.2674	65.896	63.2358	57.4076	17.7447	51.1042	62.1798	2.3844	2.3844	2.3844	2.9488e-05	3.50413	1	0	1	0.347226	0.821878	0.285377	NM_007940	Ephx2	epoxide hydrolase 2, cytoplasmic
10519527	17.4182	16.4045	15.1881	47.6812	48.8596	44.7492	16.0881	17.6039	20.0976	16.3369	47.0967	17.9298	1.0449	1.0449	1.0449	1.2607e-06	2.88284	1	1	0	0.34688	2.62673	0.911159	NM_011076	Abcb1a	ATP-binding cassette, sub-family B (MDR/TAP), member 1A /
10372668	86.4252	90.2447	77.037	215.958	225.151	291.021	117.469	126.993	118.166	84.569	244.044	120.876	13.947	13.947	13.947	0.00045804	2.88573	1	1	0	0.346532	2.01896	0.699635	NM_010786	Mdm2	transformed mouse 3T3 cell double minute 2
10469581	63.6752	58.8651	56.9538	168.852	163.858	185.905	47.8183	39.3977	35.0813	59.8314	172.872	40.7658	4.5654	4.5654	4.5654	1.778e-06	4.24061	1	1	0	0.346103	4.24061	1.46769	NM_001081006	Etl4	enhancer trap locus 4
10564527	8.7376	9.1418	9.2471	30.1953	27.7009	20.5505	16.2579	17.2914	14.5541	9.0422	26.1489	16.0344	1.7335	1.7335	1.7335	0.0012819	2.89187	1	0	0	0.345797	1.6308	0.563925	NM_009697	Nr2f2	nuclear receptor subfamily 2, group F, member 2
10606178	8.8261	8.9631	7.8829	21.7519	23.4009	29.1011	11.3533	14.4167	10.6725	8.5573	24.7513	12.1475	1.4604	1.4604	1.4604	0.00053668	2.89242	1	1	0	0.345731	2.03756	0.704449	NR_001463	Xist	inactive X specific transcripts
10554370	61.5169	64.2146	49.8244	175.878	183.62	148.741	69.3296	58.3273	53.0286	58.5186	169.413	60.2285	7.1735	7.1735	7.1735	4.9969e-05	2.89503	1	1	0	0.34542	2.81284	0.97161	NM_175433	Zfp710	zinc finger protein 710
10429568	6.2387	6.8946	6.1339	20.963	17.6329	17.2456	14.6141	22.1633	13.1802	6.4224	18.6138	16.6525	1.7523	1.7523	1.7523	0.0055383	2.89826	1	0	0	0.345034	1.11778	0.385672	NM_010741	Ly6c1	lymphocyte antigen 6 complex, locus C1
10597758	18.2281	18.7055	19.0405	52.0018	51.3115	58.921	28.7514	26.04	22.4711	18.658	54.0781	25.7542	1.7575	1.7575	1.7575	1.6986e-05	2.89839	1	1	0	0.34502	2.09978	0.724464	NM_153287	Axud1	AXIN1 up-regulated 1
10443527	51.6333	50.4426	36.8673	132.576	144.952	125.411	145.33	97.8778	107.49	46.3144	134.313	116.899	9.3947	9.3947	9.3947	0.0012837	2.90003	1	0	1	0.344824	1.14896	0.396191	NM_008842	Pim1	proviral integration site 1
10595979	8.3026	9.2618	10.5406	28.8108	29.2209	23.5587	8.9462	9.8638	10.9606	9.3683	27.1968	9.9235	1.1665	1.1665	1.1665	5.5784e-05	2.90307	1	1	0	0.344463	2.74065	0.944052	NM_008624	Mras	muscle and microspikes RAS
10388902	12.9225	11.6049	10.9211	33.9512	29.4126	39.6234	15.5391	20.2785	17.498	11.8162	34.329	17.7719	1.9113	1.9113	1.9113	0.00041414	2.90525	1	1	0	0.344205	1.93164	0.664881	NM_010708	Lgals9	lectin, galactose binding, soluble 9
10589994	32.3109	28.9684	20.3735	74.7592	74.0465	88.9104	159.726	141.822	135.832	27.2176	79.2387	145.794	5.4034	5.4034	5.4034	1.4163e-05	5.35659	1	1	1	0.343489	0.543499	0.186686	NM_010136	Eomes	eomesodermin homolog (Xenopus laevis)
10380793	24.3679	26.1428	21.9765	64.2048	62.7855	84.2305	43.0315	38.5645	40.7845	24.1624	70.4069	40.7935	4.1255	4.1255	4.1255	0.00061709	2.9139	1	1	0	0.343182	1.72593	0.59231	NM_139311	Mllt6	myeloid/lymphoid or mixed-lineage leukemia (trithorax homo
10414065	8.8295	7.6421	8.7096	21.1247	21.7685	30.6446	11.6395	12.0356	12.9958	8.3937	24.5126	12.2236	1.8018	1.8018	1.8018	0.0017607	2.92036	1	1	0	0.342424	2.00535	0.68668	NM_013473	Anxa8	annexin A8
10379518	17.8739	16.528	15.119	44.7784	42.5165	57.5742	19.7131	26.7347	25.1515	16.507	48.2897	23.8664	3.0073	3.0073	3.0073	0.00071132	2.92541	1	1	0	0.341833	2.02333	0.691642	NM_013654	Ccl7	chemokine (C-C motif) ligand 7
10510170	273.23	270.557	143.142	671.27	649.538	689.554	141.587	202.791	193.298	228.976	670.121	179.225	27.9161	27.9161	27.9161	2.9873e-05	3.73899	1	1	0	0.341694	3.73899	1.27759	ENSMUST00000105730	OTTMUSG00000010173	predicted gene, OTTMUSG00000010173 /
10377588	17.8729	14.6382	15.9546	50.6679	48.5955	43.5624	20.0626	17.9518	19.3008	16.1552	47.6086	19.1051	1.3801	1.3801	1.3801	6.4181e-06	2.94695	1	1	0	0.339334	2.49193	0.845596	NM_009235	Sox15	SRY-box containing gene 15
10606206	16.0657	18.2445	15.2301	49.0374	51.3332	46.0054	12.7688	13.9687	12.7906	16.5134	48.792	13.176	1.0559	1.0559	1.0559	6.2966e-07	3.7031	1	1	0	0.338445	3.7031	1.25329	DQ975302	C77370	expressed sequence C77370
10478355	165.798	172.761	121.02	423.31	435.313	500.089	220.215	167.439	162.094	153.193	452.904	183.249	19.7941	19.7941	19.7941	7.0776e-05	2.95643	1	1	0	0.338245	2.47152	0.835979	NM_008652	Mybl2	myeloblastosis oncogene-like 2
10394498	89.4463	87.3775	93.4006	231.109	228.847	339.734	80.1905	80.0522	65.664	90.0748	266.563	75.3022	21.3327	21.3327	21.3327	0.0012453	3.53991	1	1	0	0.337912	3.53991	1.19618	NM_172470	Wdr35	WD repeat domain 35
10602223	282.522	314.276	280.085	827.531	833.403	940.126	630.237	660.48	587.136	292.294	867.02	625.951	25.2531	25.2531	25.2531	1.132e-05	2.96626	1	1	1	0.337125	1.38513	0.466961	NM_026247	Alg13	asparagine-linked glycosylation 13 homolog (S. cerevisiae)
10595981	9.6279	10.7993	10.2988	29.2712	29.9595	31.994	10.7238	9.7567	9.0103	10.242	30.4082	9.8303	0.58576	0.58576	0.58576	4.0251e-07	3.09331	1	1	0	0.336817	3.09331	1.04188	NM_008624	Mras	muscle and microspikes RAS
10499529	20.9986	22.2378	30.0499	61.5297	63.2406	92.8275	85.4412	81.9169	73.535	24.4288	72.5326	80.2977	6.4216	6.4216	6.4216	0.0016849	3.28701	1	0	1	0.336798	0.903296	0.304228	NM_009057	Rag1ap1	recombination activating gene 1 activating protein 1
10476648	311.181	313.689	244.242	838.856	859.194	888.637	362.39	338.509	339.27	289.704	862.229	346.723	16.2012	16.2012	16.2012	4.846e-07	2.97624	1	1	0	0.335994	2.48679	0.835549	NM_019771	Dstn	destrin
10444352	12.3251	13.0354	13.4337	33.6807	35.7859	46.2089	12.9021	12.9501	14.3654	12.9314	38.5585	13.4059	2.2611	2.2611	2.2611	0.00029545	2.98177	1	1	0	0.335371	2.87623	0.964605	NM_010929	Notch4	Notch gene homolog 4 (Drosophila)
10360914	39.4133	42.9951	44.9899	123.373	100.317	158.594	79.7897	69.8467	76.7753	42.4661	127.428	75.4705	9.9741	9.9741	9.9741	0.0027393	3.00069	1	0	0	0.333256	1.68844	0.562685	NM_146106	Lyplal1	lysophospholipase-like 1
10440566	91.441	94.2245	90.4833	253.393	265.591	309.825	87.608	84.864	95.7354	92.0496	276.269	89.4024	10.0963	10.0963	10.0963	1.7482e-05	3.09018	1	1	0	0.333188	3.09018	1.02961	NM_001081068	Rnf160	ring finger protein 160
10351623	40.5913	41.2991	32.9629	114.994	115.799	115.583	71.915	58.3079	69.6239	38.2845	115.458	66.6156	2.8793	2.8793	2.8793	4.1403e-06	3.0158	1	1	1	0.331587	1.7332	0.574708	NM_172647	F11r	F11 receptor
10447799	61.3406	68.2724	78.3771	199.564	204.879	223.096	224.623	192.976	215.092	69.33	209.18	210.897	7.3732	7.3732	7.3732	1.4021e-05	3.04193	1	0	1	0.331437	0.991858	0.328739	NM_010515	Igf2r	insulin-like growth factor 2 receptor
10489569	34.9485	39.0616	50.908	114.368	109.933	152.657	59.7849	51.5636	47.9019	41.6394	125.653	53.0835	8.5475	8.5475	8.5475	0.00087096	3.01764	1	1	0	0.331385	2.36708	0.784413	NM_011125	Pltp	phospholipid transfer protein
10553967	28.4558	22.8782	23.389	78.9343	83.7066	62.8988	20.5241	19.4462	18.7763	24.9077	75.1799	19.5822	3.7874	3.7874	3.7874	8.3599e-05	3.8392	1	1	0	0.331308	3.8392	1.27196	BC037450	Pcsk6	proprotein convertase subtilisin/kexin type 6
10488378	9.2491	9.7461	7.9866	25.1105	25.5705	30.7795	12.5439	13.3201	12.7689	8.994	27.1535	12.8776	1.1003	1.1003	1.1003	5.5753e-05	3.01907	1	1	0	0.331228	2.10858	0.698422	NM_009378	Thbd	thrombomodulin
10365104	17.146	19.975	18.1444	50.5521	52.9027	63.5249	27.6462	26.6342	28.4615	18.4218	55.6599	27.5807	2.3728	2.3728	2.3728	7.9148e-05	3.02142	1	1	0	0.330971	2.01807	0.667924	BC119790	F630110N24Rik	RIKEN cDNA F630110N24 gene
10360382	14.4808	16.9281	13.5442	46.3607	43.8541	45.9184	31.371	36.8489	26.0671	14.9844	45.3777	31.429	1.941	1.941	1.941	0.00010092	3.02833	1	1	1	0.330215	1.44382	0.47677	NM_008329	Ifi204	interferon activated gene 204
10445879	8.8031	8.447	9.5439	29.5923	27.9075	23.8451	9.2847	10.4435	9.9803	8.9313	27.115	9.9028	1.021	1.021	1.021	2.4438e-05	3.03595	1	1	0	0.329386	2.73811	0.901896	NM_001031811	Kcnh8	potassium voltage-gated channel, subfamily H (eag-relat
10485405	12.8993	12.2419	12.8433	34.249	34.4662	46.6754	40.8878	43.2842	36.9815	12.6615	38.4635	40.3845	2.6	2.6	2.6	0.00047488	3.18955	1	0	1	0.329182	0.952432	0.313524	NM_009851	Cd44	CD44 antigen
10428579	100.65	105.488	107.823	323.204	329.433	301.184	102.103	108.356	96.42	104.654	317.94	102.293	5.4702	5.4702	5.4702	1.9717e-07	3.10814	1	1	0	0.329162	3.10814	1.02308	NM_010162	Ext1	exostoses (multiple) 1
10409557	53.0048	57.5072	50.0632	155.283	155.759	177.476	109.805	93.9017	70.608	53.5251	162.839	91.4383	7.9123	7.9123	7.9123	0.0001897	3.0423	1	1	0	0.328699	1.78087	0.585368	NM_012015	H2afy	H2A histone family, member Y
10597413	36.8216	45.9031	30.1434	120.761	115.035	108.898	55.9505	41.2434	42.592	37.6227	114.898	46.5953	4.267	4.267	4.267	2.6126e-05	3.05395	1	1	0	0.327445	2.46587	0.807436	NM_019922	Crtap	cartilage associated protein
10450843	9.5616	10.9005	10.5311	31.0082	31.0293	32.6502	8.5359	10.0648	10.7707	10.3311	31.5626	9.7904	0.54472	0.54472	0.54472	1.8915e-07	3.22383	1	1	0	0.327321	3.22383	1.05523	NM_001115075	H2-M5	histocompatibility 2, M region locus 5
10519497	10.3438	9.9241	11.523	34.0693	31.2985	32.5296	18.8477	22.2458	21.8203	10.597	32.6324	20.9713	0.81934	0.81934	0.81934	4.3321e-06	3.0794	1	1	1	0.324739	1.55605	0.50531	NM_054098	Steap4	STEAP family member 4
10502284	41.4618	55.4644	58.8218	161.626	167.409	151.076	51.9607	62.2547	58.8957	51.916	160.037	57.7037	4.4836	4.4836	4.4836	4.1278e-06	3.08261	1	1	0	0.3244	2.77343	0.8997	NM_001040400	Tet2	tet oncogene family member 2
10510191	85.1787	67.8154	60.225	195.939	217.387	244.758	72.4142	84.1534	102.537	71.073	219.361	86.3682	10.5034	10.5034	10.5034	0.00010648	3.08642	1	1	0	0.324	2.53984	0.822907	ENSMUST00000092750	OTTMUSG00000010694	predicted gene, OTTMUSG00000010694 /
10591618	31.089	29.2394	34.6197	88.9609	83.2097	122.384	41.402	33.8804	28.2994	31.6493	98.1848	34.5273	7.4399	7.4399	7.4399	0.0011595	3.10227	1	1	0	0.322344	2.84369	0.916646	NM_177030	Dock6	dedicator of cytokinesis 6
10415472	30.9072	25.7441	28.2072	83.354	82.9155	97.2604	84.5715	84.4116	81.0607	28.2861	87.8433	83.3479	2.928	2.928	2.928	1.1931e-05	3.10553	1	0	1	0.322006	1.05394	0.339374	NM_001033043	Rnf17	ring finger protein 17
10591616	56.3659	63.6293	71.9035	205.542	197.136	193.912	78.1395	63.6364	73.2933	63.9662	198.864	71.6897	4.0961	4.0961	4.0961	6.5745e-07	3.10889	1	1	0	0.321659	2.77395	0.892265	NM_177030	Dock6	dedicator of cytokinesis 6
10397541	240.393	248.617	227.177	806.075	845.335	577.285	410.293	463.219	326.645	238.729	742.898	400.052	53.5568	53.5568	53.5568	0.0015165	3.11189	1	1	0	0.321348	1.857	0.596744	NR_003647	EG266459	predicted gene, EG266459
10423024	8.8076	9.0394	6.9065	23.8228	22.6409	30.6051	10.411	8.7241	8.5574	8.2512	25.6896	9.2308	1.5236	1.5236	1.5236	0.00030947	3.11344	1	1	0	0.321188	2.78303	0.893877	NM_029341	Capsl	calcyphosine-like
10346878	55.5691	73.3325	72.5282	201.615	200.582	225.54	84.7628	91.0742	80.6834	67.1432	209.246	85.5068	6.0317	6.0317	6.0317	5.777e-06	3.11641	1	1	0	0.320882	2.44712	0.785238	ENSMUST00000114132	Zdbf2	zinc finger, DBF-type containing 2
10542335	7.7288	6.7622	7.6325	23.9315	25.2042	19.8469	9.9819	11.435	10.8807	7.3745	22.9942	10.7658	0.98066	0.98066	0.98066	6.8868e-05	3.11807	1	1	0	0.320711	2.13586	0.684993	NM_181444	Gprc5a	G protein-coupled receptor, family C, group 5, member A /
10413482	9.2834	8.7906	7.9927	25.7241	28.0302	27.528	15.2213	14.0979	17.8884	8.6889	27.0941	15.7359	0.7948	0.7948	0.7948	9.9431e-06	3.11824	1	1	1	0.320693	1.7218	0.552171	NM_009524	Wnt5a	wingless-related MMTV integration site 5A
10487722	10.7422	10.0438	10.5599	25.6684	28.0387	44.1389	16.182	11.1179	14.1046	10.4486	32.6154	13.8015	3.4579	3.4579	3.4579	0.0080971	3.12151	1	0	0	0.320358	2.36318	0.757063	NM_001081162	Slc4a11	solute carrier family 4, sodium bicarbonate transport
10381697	38.2784	42.7464	32.8958	112.163	120.298	125.631	79.0909	94.2911	71.4935	37.9735	119.364	81.6252	4.7736	4.7736	4.7736	6.1981e-05	3.14335	1	1	1	0.318132	1.46234	0.465218	NM_138753	Hexim1	hexamethylene bis-acetamide inducible 1
10607467	60.8907	61.1813	78.5152	193.577	183.847	253.966	169.733	210.292	164.702	66.8624	210.463	181.575	15.5267	15.5267	15.5267	0.0013824	3.1477	1	0	1	0.317692	1.15909	0.368235	NM_009121	Sat1	spermidine/spermine N1-acetyl transferase 1
10439895	12.7596	11.6562	10.8109	36.7828	39.4157	34.9175	19.9448	18.234	21.7051	11.7422	37.0387	19.9613	1.0041	1.0041	1.0041	5.6795e-06	3.15432	1	1	1	0.317025	1.85553	0.588248	NM_009655	Alcam	activated leukocyte cell adhesion molecule
10605954	9.1147	9.8606	11.1667	30.8351	31.4407	32.8343	19.319	15.9155	13.427	10.0474	31.7033	16.2205	1.0994	1.0994	1.0994	2.2685e-05	3.15537	1	1	0	0.31692	1.95452	0.619426	NM_031384	Tex11	testis expressed gene 11
10355403	445.709	469.617	425.56	1356.15	1337.85	1548.98	1259.64	929.718	1006.39	446.962	1414.33	1065.25	69.9042	69.9042	69.9042	0.00019079	3.16431	1	0	1	0.316025	1.32769	0.419583	NM_010233	Fn1	fibronectin 1
10479852	13.5335	12.1491	12.9389	44.076	39.7262	38.626	12.959	14.7805	16.5479	12.8738	40.8094	14.7625	1.1551	1.1551	1.1551	4.2179e-06	3.16996	1	1	0	0.315462	2.7644	0.872061	NM_177343	Camk1d	calcium/calmodulin-dependent protein kinase ID
10404700	89.2537	75.6989	70.5601	272.963	279.123	196.035	70.9455	87.2885	70.7094	78.5042	249.374	76.3145	16.0791	16.0791	16.0791	0.000388	3.26771	1	1	0	0.314805	3.26771	1.02869	NM_145441	Ubxn2a	UBX domain protein 2A
10565570	80.5644	81.8539	77.052	238.582	248.431	273.77	93.0072	109.893	82.9086	79.8234	253.594	95.2697	7.6129	7.6129	7.6129	6.2797e-06	3.17694	1	1	0	0.314768	2.66185	0.837868	NM_001080995	4632434I11Rik	RIKEN cDNA 4632434I11 gene
10451721	9.7848	10.2673	10.9938	31.5938	31.4195	35.7614	15.9711	18.2892	17.5213	10.3486	32.9249	17.2605	0.93134	0.93134	0.93134	6.9422e-06	3.18158	1	1	1	0.314309	1.90753	0.599554	NM_010021	Dazl	deleted in azoospermia-like
10599174	12.7628	12.7543	12.8468	38.7859	37.0708	46.4662	25.9467	32.5937	21.585	12.788	40.7743	26.7085	2.4893	2.4893	2.4893	0.00065184	3.18848	1	0	0	0.313629	1.52664	0.478799	NM_133990	Il13ra1	interleukin 13 receptor, alpha 1
10370259	37.702	34.4289	32.501	108.083	109.63	116.502	39.5518	34.7738	36.3544	34.8773	111.405	36.8933	1.9125	1.9125	1.9125	1.8872e-07	3.1942	1	1	0	0.313067	3.01966	0.945356	NM_009929	Col18a1	collagen, type XVIII, alpha 1
10432636	56.2488	37.9569	39.597	148.404	148.076	132.351	97.9599	85.8961	86.3174	44.6009	142.944	90.0578	5.0934	5.0934	5.0934	3.016e-05	3.20495	1	1	1	0.312017	1.58725	0.495247	NM_174992	BC004728	cDNA sequence BC004728
10496276	9.1291	9.706	9.0814	29.3411	28.3436	31.861	13.7543	13.2378	12.2778	9.3055	29.8486	13.09	0.66404	0.66404	0.66404	1.3114e-06	3.20763	1	1	0	0.311757	2.28026	0.710886	NM_028946	Nhedc1	Na+/H+ exchanger domain containing 1
10536427	9.3181	8.0558	9.6202	26.3071	26.7462	33.6168	10.1894	8.4631	10.4565	8.998	28.89	9.703	1.4401	1.4401	1.4401	0.00010096	3.21071	1	1	0	0.311457	2.97743	0.927342	XR_031856	OTTMUSG00000023281	predicted gene, OTTMUSG00000023281
10563110	104.312	92.4781	89.2859	259.921	268.015	400.278	218.036	193.59	197.962	95.3586	309.405	203.196	26.755	26.755	26.755	0.0039357	3.24464	1	0	0	0.3082	1.52269	0.469294	NR_002455	Snord34	small nucleolar RNA, C/D box 34
10506201	11.0605	9.8944	11.9182	36.2111	38.9073	31.7022	17.4089	18.8338	24.5357	10.9577	35.6069	20.2594	1.7797	1.7797	1.7797	0.00019294	3.24949	1	1	0	0.307741	1.75755	0.54087	NM_013845	Ror1	receptor tyrosine kinase-like orphan receptor 1
10510574	43.2141	45.5595	40.9017	139.945	144.124	137.765	80.0461	80.0356	59.0698	43.2251	140.612	73.0505	4.2487	4.2487	4.2487	9.6472e-06	3.25301	1	1	1	0.307408	1.92486	0.591715	NM_133753	Errfi1	ERBB receptor feedback inhibitor 1
10391103	59.1239	58.6508	59.167	202.738	213.497	159.446	99.4962	50.7656	72.6228	58.9806	191.893	74.2949	12.5363	12.5363	12.5363	0.00054849	3.2535	1	1	0	0.307361	2.58286	0.793871	NM_010593	Jup	junction plakoglobin
10591610	54.9212	52.4543	52.3207	166.98	156.729	195.867	67.3721	65.4803	65.0226	53.2321	173.192	65.9584	6.7953	6.7953	6.7953	2.9556e-05	3.25353	1	1	0	0.307359	2.62578	0.807056	NM_177030	Dock6	dedicator of cytokinesis 6
10556061	9.7834	9.5889	10.6077	29.2361	28.6499	39.9931	10.5149	11.8016	9.4498	9.9933	32.6264	10.5888	2.1722	2.1722	2.1722	0.00048207	3.26483	1	1	0	0.306295	3.08122	0.943761	ENSMUST00000078065	EG434225	predicted gene, EG434225
10475414	66.2997	85.4098	62.4461	224.007	220.765	254.634	141.489	193.773	160.086	71.3852	233.135	165.116	11.5607	11.5607	11.5607	0.00018818	3.26588	1	0	1	0.306196	1.41195	0.432334	NM_009735	B2m	beta-2 microglobulin
10562192	12.6529	14.5275	11.8177	42.9579	45.7367	38.9111	20.5629	25.292	20.314	12.9994	42.5352	22.0563	1.5483	1.5483	1.5483	2.8241e-05	3.27209	1	1	0	0.305615	1.92848	0.589374	NM_008761	Fxyd5	FXYD domain-containing ion transport regulator 5
10484201	14.1614	14.4145	17.5399	52.4754	46.7392	52.4467	21.4576	18.9469	17.9893	15.3719	50.5538	19.4646	1.4009	1.4009	1.4009	3.8375e-06	3.28871	1	1	0	0.30407	2.59722	0.789736	ENSMUST00000049544	2610301F02Rik	RIKEN cDNA 2610301F02 gene
10483604	47.8272	49.2506	45.6822	151.386	157.236	161.216	42.5772	50.7639	41.8504	47.5867	156.613	45.0638	2.4077	2.4077	2.4077	7.7824e-08	3.47536	1	1	0	0.303849	3.47536	1.05599	NM_172436	Slc25a12	solute carrier family 25 (mitochondrial carrier, Aralar
10400605	19.5844	20.0845	25.1583	71.4717	75.6737	66.8979	33.4008	34.6415	40.741	21.609	71.3478	36.2611	2.2164	2.2164	2.2164	1.0737e-05	3.30176	1	1	1	0.302868	1.96761	0.595928	ENSMUST00000081908	Rpl10l	ribosomal protein L10-like
10558687	13.2855	14.5187	12.1822	44.519	45.4674	42.0761	19.5111	18.2378	15.95	13.3288	44.0208	17.8996	0.92398	0.92398	0.92398	7.9253e-07	3.30268	1	1	0	0.302784	2.45932	0.744642	NM_029821	1190003J15Rik	RIKEN cDNA 1190003J15 gene
10581538	11.024	10.3413	8.1723	27.3999	32.0813	38.3922	12.7069	12.9459	11.7307	9.8459	32.6245	12.4612	1.9166	1.9166	1.9166	0.00029048	3.31351	1	1	0	0.301795	2.61809	0.790125	NM_008706	Nqo1	NAD(P)H dehydrogenase, quinone 1
10472893	16.4524	15.7365	16.3863	51.7433	52.8064	56.8138	21.2191	17.886	22.7187	16.1917	53.7878	20.6079	1.2214	1.2214	1.2214	1.1529e-06	3.32194	1	1	0	0.301029	2.61006	0.785704	NM_023057	B230120H23Rik	RIKEN cDNA B230120H23 gene
10481627	8.2476	7.8621	9.1193	25.4955	25.0412	33.407	9.0515	11.338	8.5953	8.4097	27.9812	9.6616	1.6568	1.6568	1.6568	0.00026462	3.32725	1	1	0	0.300548	2.89612	0.870425	NM_008491	Lcn2	lipocalin 2
10571312	22.5039	20.6678	18.0398	69.1013	77.1888	57.5399	59.3674	44.9295	45.7817	20.4038	67.9433	50.0262	4.3229	4.3229	4.3229	0.0006964	3.32993	1	0	1	0.300306	1.35815	0.407862	NM_176933	Dusp4	dual specificity phosphatase 4
10467258	23.4137	22.8664	21.1546	67.5072	67.119	91.1203	58.371	55.2714	47.3142	22.4782	75.2488	53.6522	4.9764	4.9764	4.9764	0.00087041	3.34763	1	0	0	0.298718	1.40253	0.418961	NM_001099634	Myof	myoferlin
10360764	200.03	177.684	191.954	629.839	626.552	651.77	162.025	128.427	128.899	189.889	636.054	139.784	8.7372	8.7372	8.7372	2.8618e-08	4.55028	1	1	0	0.298543	4.55028	1.35845	NM_010135	Enah	enabled homolog (Drosophila)
10416657	13.0656	15.5577	13.2191	43.3626	41.3238	55.8479	19.5956	19.2432	18.5265	13.9475	46.8447	19.1218	2.6683	2.6683	2.6683	0.00026086	3.35865	1	1	0	0.297739	2.44981	0.729403	NM_007920	Elf1	E74-like factor 1
10479221	60.7562	47.9278	41.6	168.163	174.262	163.511	75.7078	105.461	93.2557	50.0946	168.645	91.4747	6.2184	6.2184	6.2184	2.993e-05	3.36653	1	1	1	0.297041	1.84363	0.547633	ENSMUST00000108947	OTTMUSG00000016571	predicted gene, OTTMUSG00000016571 /
10375402	39.3009	35.4701	40.8946	126.875	118.395	144.391	50.7977	42.5436	46.2112	38.5552	129.887	46.5175	4.7216	4.7216	4.7216	1.6517e-05	3.36886	1	1	0	0.296837	2.79222	0.828832	NM_009616	Adam19	a disintegrin and metallopeptidase domain 19 (meltrin bet
10478924	6.9588	7.5301	6.8332	22.1186	25.9748	24.1112	9.7158	11.147	12.1648	7.1074	24.0682	11.0092	0.77248	0.77248	0.77248	1.0918e-05	3.38636	1	1	0	0.295303	2.18619	0.645587	ENSMUST00000063891	ENSMUSG00000052368	predicted gene, ENSMUSG00000052368 /
10569344	22.7613	23.6112	28.2745	83.921	94.7484	74.1626	67.7388	60.0499	66.9364	24.8823	84.2773	64.9084	3.8401	3.8401	3.8401	9.7324e-05	3.38704	1	0	1	0.295243	1.2984	0.383345	NM_001122737	Igf2	insulin-like growth factor 2
10591624	45.2225	41.615	43.2683	136.633	137.467	166.953	63.8467	42.2863	43.9762	43.3686	147.018	50.0364	7.0338	7.0338	7.0338	7.5355e-05	3.38996	1	1	0	0.294989	2.93821	0.866741	NM_177030	Dock6	dedicator of cytokinesis 6
10372781	22.6563	21.1831	22.1575	64.582	80.3547	78.9436	25.6972	23.5529	20.9111	21.9989	74.6267	23.3871	3.0273	3.0273	3.0273	2.6086e-05	3.39229	1	1	0	0.294786	3.19093	0.940642	NM_028679	Irak3	interleukin-1 receptor-associated kinase 3
10581197	12.046	11.7044	11.8812	33.3728	34.5178	53.1191	12.0926	13.4894	14.6646	11.8772	40.3366	13.4155	3.7202	3.7202	3.7202	0.0027131	3.39614	1	1	0	0.294452	3.00672	0.885334	NM_177788	Exoc3l	exocyst complex component 3-like
10393573	12.172	8.2136	8.2881	30.5945	27.9925	38.8061	39.6982	37.0918	36.6756	9.5579	32.4644	37.8219	2.0994	2.0994	2.0994	0.00017017	3.95714	1	0	1	0.294412	0.858349	0.252708	NM_011150	Lgals3bp	lectin, galactoside-binding, soluble, 3 binding protein
10443408	14.804	16.4825	14.2911	50.0553	47.2519	57.9284	23.4025	26.6815	25.2731	15.1926	51.7452	25.119	1.9624	1.9624	1.9624	3.0735e-05	3.40595	1	1	0	0.293604	2.06	0.604825	NM_011950	Mapk13	mitogen-activated protein kinase 13
10400948	24.3341	24.9322	22.3291	73.965	80.382	89.6623	56.7331	69.4133	55.9544	23.8651	81.3364	60.7003	3.6702	3.6702	3.6702	9.4241e-05	3.40817	1	0	1	0.293412	1.33997	0.393163	NM_029444	Six6os1	Six6 opposite strand transcript 1
10408593	7.2036	8.2591	7.775	27.3616	21.6325	30.6085	9.2525	9.0265	10.0227	7.7459	26.5342	9.4339	1.535	1.535	1.535	0.00023159	3.42558	1	1	0	0.291921	2.81264	0.821071	NM_148942	Serpinb6c	serine (or cysteine) peptidase inhibitor, clade B, mem
10591628	86.9082	87.7289	79.6504	268.374	268.703	335.296	124.182	99.9185	98.9344	84.7625	290.791	107.678	13.7833	13.7833	13.7833	7.833e-05	3.43065	1	1	0	0.29149	2.70055	0.787183	NM_177030	Dock6	dedicator of cytokinesis 6
10532472	69.0749	70.7545	66.2427	235.838	235.3	238.309	124.994	93.0478	112.927	68.6907	236.482	110.323	5.457	5.457	5.457	1.5476e-06	3.44271	1	1	1	0.290469	2.14355	0.622633	NM_009469	Ulk1	Unc-51 like kinase 1 (C. elegans)
10506274	29.0265	26.2823	28.4889	88.232	89.3546	111.177	14.5463	14.3615	15.925	27.9326	96.2544	14.9442	4.3482	4.3482	4.3482	2.4063e-05	6.44092	1	1	0	0.290196	6.44092	1.86913	NM_198412	Dnajc6	DnaJ (Hsp40) homolog, subfamily C, member 6
10517067	29.679	41.9625	27.9195	106.515	98.1734	139.345	46.1555	60.8776	18.6143	33.187	114.678	41.8825	10.5015	10.5015	10.5015	0.0028502	3.4555	1	1	0	0.289393	2.73808	0.792383	NM_018754	Sfn	stratifin
10435704	8.8887	7.578	10.4989	31.2194	31.637	30.3436	12.3069	12.0889	12.2853	8.9885	31.0667	12.227	0.53651	0.53651	0.53651	2.2018e-07	3.45627	1	1	0	0.289329	2.54083	0.735135	NM_009855	Cd80	CD80 antigen
10499412	9.5451	9.1615	9.3515	32.1784	29.9061	34.8992	11.9883	10.0884	14.2936	9.3527	32.3279	12.1234	1.0914	1.0914	1.0914	1.0963e-05	3.45653	1	1	0	0.289307	2.66657	0.771459	NM_016899	Rab25	RAB25, member RAS oncogene family
10519555	39.7885	31.7563	34.6624	109.574	112.466	146.627	27.8553	25.2843	21.4094	35.4024	122.889	24.8497	7.0851	7.0851	7.0851	0.00012076	4.9453	1	1	0	0.288084	4.9453	1.42466	NM_011075	Abcb1b	ATP-binding cassette, sub-family B (MDR/TAP), member 1B /
10505705	22.0476	21.3724	19.2745	66.3227	75.0432	76.356	33.1115	34.121	40.073	20.8982	72.574	35.7685	2.2604	2.2604	2.2604	9.5273e-06	3.47274	1	1	1	0.287957	2.02899	0.584263	NM_019535	Sh3gl2	SH3-domain GRB2-like 2
10591626	85.5419	87.7946	95.5199	299.589	305.265	329.663	138.933	116.609	113.564	89.6188	311.506	123.035	7.2617	7.2617	7.2617	1.3067e-06	3.4759	1	1	0	0.287695	2.53184	0.728399	NM_177030	Dock6	dedicator of cytokinesis 6
10355984	46.1856	49.497	45.2398	147.887	155.34	187.791	66.8933	59.4387	62.162	46.9741	163.673	62.8313	7.2216	7.2216	7.2216	5.3086e-05	3.48432	1	1	0	0.287	2.60495	0.747623	NM_009255	Serpine2	serine (or cysteine) peptidase inhibitor, clade E, memb
10587639	7.6891	7.8143	8.0172	28.2216	27.923	25.902	13.2282	15.4369	10.3186	7.8402	27.3489	12.9946	0.9551	0.9551	0.9551	1.7737e-05	3.48829	1	1	0	0.286673	2.10464	0.603343	NM_011851	Nt5e	5' nucleotidase, ecto
10489759	52.1209	53.6416	54.1451	179.776	185.336	193.156	33.2149	24.5711	29.6948	53.3025	186.089	29.1603	2.6911	2.6911	2.6911	2.7917e-08	6.3816	1	1	1	0.286435	6.3816	1.82791	NM_028072	Sulf2	sulfatase 2
10495596	47.6139	38.0124	32.5742	137.393	130.134	146.159	44.3128	39.8597	44.621	39.4002	137.895	42.9312	3.793	3.793	3.793	2.5354e-06	3.49986	1	1	0	0.285726	3.212	0.917752	NM_001113478	Frrs1	ferric-chelate reductase 1
10591612	85.0683	104.276	99.897	318.812	298.851	394.746	150.147	125.058	98.6017	96.4137	337.469	124.602	19.2232	19.2232	19.2232	0.00021596	3.50022	1	1	0	0.285696	2.70838	0.773773	NM_177030	Dock6	dedicator of cytokinesis 6
10402783	8.994	7.9063	7.7265	25.1457	27.8244	33.49	13.3587	11.5483	13.5181	8.209	28.8201	12.8084	1.4839	1.4839	1.4839	0.00015244	3.51079	1	1	0	0.284836	2.25009	0.640908	BC138468	Ahnak2	AHNAK nucleoprotein 2
10509965	94.0874	90.0429	81.842	281.385	288.512	366.122	179.291	142.594	145.661	88.6574	312.006	155.849	17.1998	17.1998	17.1998	0.00025376	3.51924	1	1	0	0.284153	2.00198	0.568868	NM_010139	Epha2	Eph receptor A2
10412260	16.5113	16.5803	16.289	55.4494	53.6959	64.6918	51.4589	46.8335	45.9929	16.4602	57.9457	48.0951	2.2007	2.2007	2.2007	2.6994e-05	3.52035	1	0	1	0.284062	1.20482	0.342243	NM_008046	Fst	follistatin
10523490	26.5645	20.2211	15.5022	62.8073	71.4558	85.983	35.0157	45.0523	45.7716	20.7626	73.4154	41.9465	4.7625	4.7625	4.7625	0.00069022	3.53594	1	1	0	0.28281	1.75022	0.494978	NM_010203	Fgf5	fibroblast growth factor 5
10443764	17.5334	17.5443	18.4914	64.6214	62.5922	62.3462	21.0019	16.9881	19.9758	17.8563	63.1866	19.3219	0.83066	0.83066	0.83066	3.0082e-08	3.53862	1	1	0	0.282596	3.27021	0.924148	NM_153062	Slc37a1	solute carrier family 37 (glycerol-3-phosphate transport
10416503	23.8994	27.2737	27.315	81.0786	82.0829	114.973	69.4773	62.1172	56.6652	26.1627	92.7115	62.7532	6.8078	6.8078	6.8078	0.0013765	3.54365	1	0	0	0.282195	1.4774	0.416914	AF357400	Tpt1	tumor protein, translationally-controlled 1
10528864	18.7231	17.9251	17.4806	61.6449	68.1136	63.0105	19.3761	27.9309	23.613	18.0429	64.2563	23.64	1.8354	1.8354	1.8354	3.8246e-06	3.56131	1	1	0	0.280796	2.71812	0.763236	NM_175651	Cnpy1	canopy 1 homolog (zebrafish)
10403743	9.1553	8.0301	9.0707	30.5328	33.9858	29.3057	14.3957	15.3145	12.337	8.7521	31.2748	14.0158	0.97787	0.97787	0.97787	8.3013e-06	3.57341	1	1	0	0.279845	2.2314	0.624445	NM_008380	Inhba	inhibin beta-A
10470936	68.8154	79.4018	66.0616	244.895	242.954	278.291	82.1808	74.529	84.4983	71.4263	255.38	80.4027	7.2376	7.2376	7.2376	2.9858e-06	3.57543	1	1	0	0.279686	3.17626	0.888357	NM_146252	Tbc1d13	TBC1 domain family, member 13
10421774	17.5839	17.8087	23.5996	67.8013	69.7688	73.7239	20.9712	24.5869	25.3454	19.664	70.4313	23.6345	1.7059	1.7059	1.7059	1.2713e-06	3.58174	1	1	0	0.279194	2.98002	0.832004	NM_001081336	Dgkh	diacylglycerol kinase, eta
10351259	43.7281	42.0181	54.5698	155.178	182.113	165.451	45.7757	46.4112	37.5227	46.772	167.581	43.2365	5.3302	5.3302	5.3302	4.6768e-06	3.87591	1	1	0	0.279102	3.87591	1.08177	NM_054087	Slc19a2	solute carrier family 19 (thiamine transporter), member
10357137	14.6275	15.498	14.4484	52.3247	50.0095	58.7334	22.7379	20.4116	21.2656	14.858	53.6892	21.4717	1.5678	1.5678	1.5678	4.7411e-06	3.61349	1	1	0	0.276741	2.50046	0.691981	NM_001081125	Gli2	GLI-Kruppel family member GLI2
10461709	9.092	12.3288	10.9731	45.9585	43.5433	27.6112	10.0402	13.072	15.1756	10.798	39.0377	12.7626	3.4751	3.4751	3.4751	0.0020575	3.61527	1	1	0	0.276604	3.05876	0.846066	XR_033950	EG667078	predicted gene, EG667078
10591632	29.0607	27.2392	26.1402	97.4351	99.8237	100.791	40.9066	32.8338	41.1731	27.48	99.3501	38.3045	1.752	1.752	1.752	2.2645e-07	3.61536	1	1	0	0.276598	2.59369	0.717409	NM_177030	Dock6	dedicator of cytokinesis 6
10471555	12.5398	14.1232	13.557	48.9823	48.0522	48.6009	30.8199	26.4642	27.007	13.4067	48.5451	28.097	0.84961	0.84961	0.84961	3.2925e-07	3.62096	1	1	1	0.27617	1.72777	0.477158	NM_011923	Angptl2	angiopoietin-like 2
10414360	13.9479	12.7684	14.3761	51.3172	49.3624	48.1475	24.0996	30.0454	23.282	13.6975	49.609	25.809	1.3694	1.3694	1.3694	4.5537e-06	3.62176	1	1	1	0.276109	1.92216	0.530726	NM_010705	Lgals3	lectin, galactose binding, soluble 3
10583310	81.118	85.4305	67.403	251.292	248.019	348.429	270.509	248.908	259.703	77.9838	282.58	259.707	19.6072	19.6072	19.6072	0.00059388	3.62357	1	0	1	0.275971	1.08807	0.300277	BC056964	Taf1d	TATA box binding protein (Tbp)-associated factor, RNA polym
10420198	14.1506	15.3548	19.595	54.8839	58.3629	65.4808	38.9165	41.5789	37.7316	16.3668	59.5759	39.409	2.1406	2.1406	2.1406	2.3312e-05	3.64005	1	1	1	0.274722	1.51173	0.415306	NM_019955	Ripk3	receptor-interacting serine-threonine kinase 3
10487040	20.976	23.5842	26.2832	84.2807	78.8845	94.711	60.6922	51.5904	48.3395	23.6145	85.9587	53.5407	3.5398	3.5398	3.5398	5.1588e-05	3.64008	1	1	1	0.274719	1.60548	0.441057	NM_007993	Fbn1	fibrillin 1
10453057	9.6254	10.0836	10.1748	39.6574	38.1098	31.2365	19.7901	18.1814	18.9481	9.9613	36.3346	18.9732	1.5212	1.5212	1.5212	5.1457e-05	3.64758	1	1	0	0.274155	1.91505	0.52502	NM_009994	Cyp1b1	cytochrome P450, family 1, subfamily b, polypeptide 1
10485718	8.5621	9.7759	10.3134	29.0995	30.1064	45.6816	12.9936	10.9552	11.6554	9.5505	34.9625	11.8681	3.1324	3.1324	3.1324	0.0021846	3.6608	1	1	0	0.273164	2.94592	0.80472	NM_001128103	Ano3	anoctamin 3
10358879	14.9512	18.5762	15.5962	58.0394	58.8789	63.2468	31.3764	27.0563	30.6026	16.3745	60.055	29.6784	1.3688	1.3688	1.3688	1.3634e-06	3.66759	1	1	1	0.272658	2.02353	0.551731	NM_028749	Npl	N-acetylneuraminate pyruvate lyase
10430006	16.2669	16.39	15.1897	50.5728	56.074	68.8469	42.915	41.8385	31.5087	15.9489	58.4979	38.7541	3.7711	3.7711	3.7711	0.00063618	3.66783	1	0	0	0.272641	1.50946	0.411541	NM_028064	Slc39a4	solute carrier family 39 (zinc transporter), member 4 //
10493990	81.6228	79.8832	86.8191	293.171	300.364	319.006	201.173	198.143	206.588	82.775	304.181	201.968	4.8202	4.8202	4.8202	1.7982e-07	3.67479	1	1	1	0.272125	1.50608	0.409843	NM_016740	S100a11	S100 calcium binding protein A11 (calgizzarin)
10563597	9.9263	10.4821	11.917	36.4882	38.3709	44.3026	18.3863	18.1184	25.1032	10.7751	39.7206	20.536	1.925	1.925	1.925	0.00011595	3.68633	1	1	0	0.271272	1.93419	0.524693	NM_011315	Saa3	serum amyloid A 3
10346843	26.6675	23.0771	19.1898	80.9854	78.9578	94.1971	24.9767	24.0154	23.1775	22.9781	84.7134	24.0565	3.0419	3.0419	3.0419	1.0288e-05	3.6867	1	1	0	0.271245	3.52143	0.955172	NM_001077403	Nrp2	neuropilin 2
10582337	41.2045	43.6488	41.0486	156.584	161.62	146.312	39.2035	29.2663	31.5964	41.9673	154.838	33.3554	3.1623	3.1623	3.1623	2.7289e-07	4.64208	1	1	0	0.27104	4.64208	1.25819	BC039210	Fam38a	family with sequence similarity 38, member A
10559367	43.1339	44.9242	26.2878	137.54	148.47	136.628	24.9933	22.211	26.608	38.1153	140.88	24.6041	4.1377	4.1377	4.1377	1.973e-06	5.72586	1	1	0	0.270552	5.72585	1.54914	NM_010202	Fgf4	fibroblast growth factor 4
10552444	9.9777	10.4646	9.0226	35.1843	31.2276	42.4994	46.1222	55.8262	45.9757	9.8216	36.3038	49.308	2.6897	2.6897	2.6897	0.00013165	5.02036	1	0	1	0.270539	0.736266	0.199189	NM_028913	Zfp819	zinc finger protein 819
10415052	33.8276	37.249	33.9032	121.597	119.706	146.8	73.096	56.8071	59.0789	34.9933	129.368	62.994	5.8732	5.8732	5.8732	7.5098e-05	3.69693	1	1	0	0.270494	2.05365	0.555502	NM_008608	Mmp14	matrix metallopeptidase 14 (membrane-inserted)
10557575	8.3769	8.7274	7.7593	31.4841	34.8677	26.0146	8.3774	8.7944	8.9922	8.2879	30.7888	8.7214	1.5017	1.5017	1.5017	6.0491e-05	3.71491	1	1	0	0.269186	3.53026	0.950295	NM_016754	Mylpf	myosin light chain, phosphorylatable, fast skeletal muscle
10550925	20.4428	15.9397	12.9793	67.5217	66.9193	48.9803	22.7104	20.5756	21.8926	16.4539	61.1404	21.7262	3.7458	3.7458	3.7458	0.00028656	3.71586	1	1	0	0.269117	2.81413	0.75733	NM_146183	Zfp428	zinc finger protein 428
10591576	40.283	46.768	52.1491	170.227	163.406	184.37	54.09	47.4646	42.6224	46.4	172.668	48.059	4.5065	4.5065	4.5065	1.5135e-06	3.72129	1	1	0	0.268724	3.59283	0.96548	NM_177030	Dock6	dedicator of cytokinesis 6
10373542	49.1173	47.759	46.9027	162.126	157.509	215.492	39.4756	36.6495	28.3601	47.9263	178.376	34.8284	10.9198	10.9198	10.9198	0.00015518	5.12156	1	1	0	0.268682	5.12156	1.37607	NM_016811	Dgka	diacylglycerol kinase, alpha
10605370	21.5841	21.9494	26.2954	84.6366	90.6704	84.7147	30.2881	31.6405	25.8324	23.2763	86.6739	29.2537	1.7665	1.7665	1.7665	4.3594e-07	3.7237	1	1	0	0.26855	2.96284	0.79567	NM_008621	Mpp1	membrane protein, palmitoylated
10493820	8.7208	8.7274	6.8404	28.3469	34.4075	27.7047	16.0434	16.6849	11.3739	8.0962	30.153	14.7007	1.6078	1.6078	1.6078	0.0001858	3.72434	1	1	0	0.268504	2.05113	0.550736	NM_011313	S100a6	S100 calcium binding protein A6 (calcyclin)
10421581	8.5454	9.3494	10.2319	32.667	30.1321	42.4735	11.3023	11.7819	10.9599	9.3755	35.0908	11.348	2.1951	2.1951	2.1951	0.00028651	3.74282	1	1	0	0.267178	3.09225	0.826181	NM_001033439	Lrch1	leucine-rich repeats and calponin homology (CH) domain
10410214	28.3943	28.1882	24.7021	104.79	105.244	94.9845	37.1235	39.6206	51.7713	27.0949	101.673	42.8385	3.3218	3.3218	3.3218	9.227e-06	3.75247	1	1	0	0.266491	2.3734	0.632489	AB010371	ENSMUSG00000074837	predicted gene, ENSMUSG00000074837
10565813	40.4033	43.7952	37.4333	144.389	141.144	171.044	60.4378	64.8174	53.5829	40.5439	152.192	59.6127	5.8818	5.8818	5.8818	2.2609e-05	3.75376	1	1	0	0.266399	2.55302	0.680122	NR_002172	EG449630	predicted gene, EG449630
10344922	9.9028	7.8398	9.3183	36.6746	33.0413	31.9003	10.8695	14.868	16.503	9.0203	33.8721	14.0802	1.3227	1.3227	1.3227	2.5754e-05	3.7551	1	1	0	0.266305	2.40565	0.640637	XR_032242	LOC383490	similar to developmental pluripotency associated 5
10416371	15.5438	13.9696	11.1613	56.4707	48.7057	47.6565	19.0131	22.381	13.8317	13.5582	50.9443	18.4086	2.2768	2.2768	2.2768	4.769e-05	3.75745	1	1	0	0.266138	2.76742	0.736514	NM_175116	P2ry5	purinergic receptor P2Y, G-protein coupled, 5
10397633	7.1724	8.2455	9.2408	33.553	34.0006	25.85	13.4348	14.2049	14.5858	8.2196	31.1345	14.0752	1.5779	1.5779	1.5779	0.00012548	3.78784	1	1	0	0.264003	2.21201	0.583977	NM_201518	Flrt2	fibronectin leucine rich transmembrane protein 2
10410221	23.2238	23.7637	23.9473	86.5277	92.2726	90.1978	27.6204	27.2005	30.7299	23.6449	89.666	28.5169	1.1701	1.1701	1.1701	2.7681e-08	3.79219	1	1	0	0.2637	3.14431	0.829154	ENSMUST00000099417	C330022B21Rik	RIKEN cDNA C330022B21 gene
10398075	8.8549	9.5396	10.1044	34.9379	34.7004	38.5861	20.6729	17.7344	16.0204	9.4996	36.0748	18.1426	1.0889	1.0889	1.0889	6.8503e-06	3.79751	1	1	1	0.263331	1.9884	0.523607	NM_009252	Serpina3n	serine (or cysteine) peptidase inhibitor, clade A, mem
10485261	9.3413	10.9656	9.3848	34.1833	31.8787	46.7369	7.6002	8.2218	8.1762	9.8972	37.5996	7.9994	2.6858	2.6858	2.6858	0.00039009	4.7003	1	1	0	0.263226	4.7003	1.23724	NM_001033452	Accsl	1-aminocyclopropane-1-carboxylate synthase homolog (Ara
10591622	114.351	117.439	103.704	437.512	442.244	395.009	159.907	138.106	143.739	111.831	424.922	147.251	9.7564	9.7564	9.7564	8.9046e-07	3.79967	1	1	0	0.263181	2.8857	0.759462	NM_177030	Dock6	dedicator of cytokinesis 6
10489349	19.1066	23.0311	19.9828	87.6566	93.5704	55.6539	27.8011	25.3443	18.4579	20.7068	78.9603	23.8678	7.0225	7.0225	7.0225	0.0017787	3.81325	1	1	0	0.262243	3.30824	0.867562	NM_026630	Gtsf1l	gametocyte specific factor 1-like
10436050	57.664	68.1306	47.958	202.777	185.728	275.12	94.5496	106.332	96.3939	57.9175	221.209	99.0918	16.3111	16.3111	16.3111	0.00098935	3.81937	1	1	0	0.261823	2.23236	0.584483	NM_028610	Dppa4	developmental pluripotency associated 4
10358027	10.2884	8.5693	10.5312	39.7794	40.6386	32.2968	24.3212	18.6915	26.9654	9.7963	37.5716	23.326	2.1096	2.1096	2.1096	0.00027121	3.83528	1	1	1	0.260737	1.61072	0.419973	NM_007921	Elf3	E74-like factor 3
10373407	36.6558	36.649	37.1964	149.529	141.46	133.145	49.3709	45.5864	42.8969	36.8337	141.378	45.9514	2.94	2.94	2.94	4.5193e-07	3.83827	1	1	0	0.260534	3.07668	0.801579	NM_011843	Mbc2	membrane bound C2 domain containing protein
10425630	10.0836	9.2525	10.4025	38.0217	35.8095	41.0984	12.0634	11.0265	12.0887	9.9129	38.3098	11.7262	0.92947	0.92947	0.92947	1.046e-06	3.86464	1	1	0	0.258756	3.26703	0.845363	BC048460	1700029P11Rik	RIKEN cDNA 1700029P11 gene
10558769	48.1225	41.4351	43.7524	163.648	178.726	173.281	71.3044	77.5675	109.238	44.4367	171.885	86.0366	7.3285	7.3285	7.3285	4.9607e-05	3.86809	1	1	0	0.258526	1.99781	0.516486	NM_026820	Ifitm1	interferon induced transmembrane protein 1
10462853	6.0385	6.2746	6.4003	24.287	26.9479	21.2248	11.7781	12.1549	12.6291	6.2378	24.1532	12.1874	0.96709	0.96709	0.96709	3.4652e-05	3.87207	1	1	0	0.25826	1.98182	0.511824	NM_007811	Cyp26a1	cytochrome P450, family 26, subfamily a, polypeptide 1 /
10360674	12.6927	11.652	14.2172	54.6678	51.8463	44.176	30.7601	26.8085	38.3741	12.854	50.23	31.9809	2.7019	2.7019	2.7019	0.00020536	3.90773	1	1	1	0.255903	1.57062	0.401927	NM_013729	Mixl1	Mix1 homeobox-like 1 (Xenopus laevis)
10410237	18.7769	20.8949	18.356	78.7561	74.9834	73.2014	24.0379	25.4071	21.8185	19.3426	75.647	23.7545	1.2099	1.2099	1.2099	8.8685e-08	3.9109	1	1	0	0.255696	3.18453	0.814271	AY149175	Zfp640	zinc finger protein 640
10484276	12.029	14.9935	12.5885	41.762	52.7241	60.5611	10.6264	10.0295	9.1893	13.2037	51.6824	9.9484	3.2001	3.2001	3.2001	0.00015696	5.19505	1	1	0	0.255478	5.19505	1.32722	NM_010894	Neurod1	neurogenic differentiation 1
10467124	43.6331	46.2865	39.4108	171.123	187.089	148.201	228.953	193.752	178.25	43.1101	168.804	200.319	10.8994	10.8994	10.8994	0.0001176	4.64667	1	0	1	0.255385	0.842679	0.215208	NM_007392	Acta2	actin, alpha 2, smooth muscle, aorta
10399005	11.1773	11.7205	10.322	42.8936	43.2905	43.9222	19.5349	20.0017	19.4522	11.0733	43.3688	19.6629	0.30804	0.30804	0.30804	1.0499e-09	3.91652	1	1	1	0.255329	2.20562	0.563157	NM_007763	Crip1	cysteine-rich protein 1 (intestinal)
10533462	22.8552	21.0963	20.0114	75.7944	69.9315	104.957	35.9248	32.0235	27.808	21.321	83.5609	31.9188	6.4158	6.4158	6.4158	0.0010063	3.91918	1	1	0	0.255155	2.61792	0.667976	NM_144912	Rad9b	RAD9 homolog B (S. cerevisiae)
10588883	43.9704	48.4807	48.2478	176.673	168.62	206.631	43.1183	46.7	44.1429	46.8996	183.975	44.6537	6.758	6.758	6.758	9.3464e-06	4.12003	1	1	0	0.254924	4.12003	1.0503	NM_001013814	Amt	aminomethyltransferase
10479463	7.7236	7.9417	8.4617	27.9443	28.9548	37.928	13.6646	11.6303	13.3454	8.0423	31.609	12.8801	1.8721	1.8721	1.8721	0.00025669	3.93034	1	1	0	0.254431	2.4541	0.624397	NM_183161	1700019H03Rik	RIKEN cDNA 1700019H03 gene
10359801	8.2529	9.0149	7.6884	32.8803	34.6826	30.5328	21.9665	19.9052	19.7475	8.3187	32.6986	20.5397	0.83705	0.83705	0.83705	2.7138e-06	3.93073	1	1	1	0.254405	1.59197	0.405006	NM_175296	Mael	maelstrom homolog (Drosophila)
10466248	21.9286	22.4139	22.5519	80.6141	80.9972	102.051	22.9047	25.9688	23.7264	22.2981	87.8875	24.2	4.1247	4.1247	4.1247	4.4099e-05	3.94148	1	1	0	0.253712	3.63171	0.921409	NM_001025307	Stx3	syntaxin 3
10367746	42.9379	42.0336	42.8241	155.786	160.172	188.376	96.3004	83.9158	72.2192	42.5985	168.111	84.1451	7.1341	7.1341	7.1341	4.6665e-05	3.94641	1	1	0	0.253395	1.99787	0.506251	NM_175155	Sash1	SAM and SH3 domain containing 1
10485948	10.4012	12.1889	13.6096	43.4243	47.0878	52.4271	21.5768	25.8675	24.7744	12.0666	47.6464	24.0729	1.7655	1.7655	1.7655	2.1367e-05	3.94862	1	1	1	0.253253	1.97925	0.501252	NM_011824	Grem1	gremlin 1
10384423	20.8859	18.8143	20.0785	83.2714	79.1814	73.6707	14.0887	12.6614	14.4493	19.9263	78.7079	13.7331	1.6732	1.6732	1.6732	2.7323e-07	5.73125	1	1	0	0.253168	5.73126	1.45097	NM_172496	Cobl	cordon-bleu
10592719	19.0553	14.5622	15.9449	68.0319	70.5371	57.3798	26.3964	27.5466	28.4785	16.5208	65.3163	27.4738	2.4764	2.4764	2.4764	2.0347e-05	3.95358	1	1	0	0.252935	2.3774	0.601329	NM_178644	Oaf	OAF homolog (Drosophila)
10562989	12.9731	14.9653	17.9029	51.8402	54.1955	75.7577	16.6709	14.708	16.5175	15.2804	60.5978	15.9655	4.4857	4.4857	4.4857	0.0005546	3.96572	1	1	0	0.252161	3.79555	0.957089	NM_153679	Cpt1c	carnitine palmitoyltransferase 1c
10359929	9.8755	10.8595	12.3609	38.8281	42.0426	50.7885	18.9003	23.752	21.7441	11.032	43.8864	21.4655	2.2564	2.2564	2.2564	0.00013587	3.9781	1	1	0	0.251376	2.04451	0.513941	NM_022563	Ddr2	discoidin domain receptor family, member 2
10447317	57.7052	61.1101	50.5465	252.077	242.722	180.409	37.0664	32.0724	39.6679	56.454	225.069	36.2689	13.1729	13.1729	13.1729	9.8612e-05	6.20557	1	1	0	0.250829	6.20557	1.55654	NM_010137	Epas1	endothelial PAS domain protein 1
10492355	19.3508	18.105	20.2207	82.0317	83.8536	64.3581	18.0348	18.4403	20.102	19.2255	76.7478	18.859	3.6254	3.6254	3.6254	4.0365e-05	4.06956	1	1	0	0.250502	4.06956	1.01943	NM_008604	Mme	membrane metallo endopeptidase
10400405	21.8276	21.1885	18.2444	82.9442	72.3254	89.4048	54.1279	42.0286	45.9907	20.4202	81.5581	47.3824	3.5912	3.5912	3.5912	6.2011e-05	3.99399	1	1	1	0.250376	1.72127	0.430966	NM_010907	Nfkbia	nuclear factor of kappa light polypeptide gene enhancer i
10465314	14.2713	13.7379	12.4156	53.0971	52.2663	56.3678	20.9328	18.1837	16.9356	13.4749	53.9104	18.684	1.0433	1.0433	1.0433	3.0128e-07	4.0008	1	1	0	0.24995	2.88538	0.7212	NM_007600	Capn1	calpain 1
10600210	17.4253	19.6601	21.4083	73.8251	72.1997	88.7595	18.3657	18.9706	20.6433	19.4979	78.2614	19.3265	3.1393	3.1393	3.1393	1.5571e-05	4.04943	1	1	0	0.249138	4.04943	1.00887	NM_133987	Slc6a8	solute carrier family 6 (neurotransmitter transporter, cr
10423770	27.376	26.5443	21.2313	106.216	109.062	86.4713	15.5288	17.9667	13.4745	25.0505	100.583	15.6566	4.3146	4.3146	4.3146	1.5846e-05	6.42431	1	1	0	0.249054	6.42431	1.6	NM_026496	Grhl2	grainyhead-like 2 (Drosophila)
10591620	100.442	109.944	96.2103	390.092	385.519	455.479	173.402	122.031	111.729	102.199	410.363	135.721	17.2327	17.2327	17.2327	2.7608e-05	4.01534	1	1	0	0.249045	3.02358	0.753007	NM_177030	Dock6	dedicator of cytokinesis 6
10427471	7.7207	7.2061	7.518	25.7412	24.6036	39.9242	24.0368	20.9194	24.4154	7.4816	30.0897	23.1239	2.9176	2.9176	2.9176	0.0040968	4.02183	1	0	0	0.248643	1.30124	0.323544	NM_011019	Osmr	oncostatin M receptor
10599001	7.5421	7.2896	7.0001	26.1006	29.5141	32.6339	9.5684	10.5691	10.3175	7.2773	29.4162	10.1517	1.1067	1.1067	1.1067	1.5119e-05	4.04219	1	1	0	0.247391	2.89766	0.716855	NM_007429	Agtr2	angiotensin II receptor, type 2
10462091	61.0073	77.4343	76.9372	296.391	300.123	274.816	114.474	90.4488	121.279	71.7929	290.443	108.734	7.7194	7.7194	7.7194	2.1377e-06	4.04557	1	1	0	0.247184	2.67114	0.660262	NM_010638	Klf9	Kruppel-like factor 9
10571788	10.156	13.4662	10.5504	49.9305	47.0972	41.2674	16.9534	16.7274	18.1872	11.3909	46.0984	17.2893	1.6124	1.6124	1.6124	1.0813e-05	4.04695	1	1	0	0.2471	2.6663	0.658841	NM_009506	Vegfc	vascular endothelial growth factor C
10426016	58.0599	65.0853	52.3345	244.269	223.063	243.17	58.8728	45.4844	40.7707	58.4932	236.834	48.376	5.4925	5.4925	5.4925	5.0996e-07	4.8957	1	1	0	0.24698	4.8957	1.20914	NM_013882	Gtse1	G two S phase expressed protein 1
10559649	11.0133	10.2511	12.0309	41.7649	41.0879	53.2297	14.1478	13.4032	12.2735	11.0984	45.3608	13.2749	2.3152	2.3152	2.3152	7.3377e-05	4.08715	1	1	0	0.244669	3.41704	0.836044	NM_183406	Cox6b2	cytochrome c oxidase subunit VIb polypeptide 2
10393904	14.3227	12.493	13.1291	57.2094	58.6935	47.6419	12.3282	15.7055	15.5066	13.3149	54.515	14.5134	2.1196	2.1196	2.1196	1.3697e-05	4.09429	1	1	0	0.244243	3.75618	0.917421	NM_175263	Notum	notum pectinacetylesterase homolog (Drosophila)
10401527	10.209	10.4288	10.0549	45.8405	43.0115	37.9529	22.5965	20.4227	21.2936	10.2309	42.2683	21.4376	1.3824	1.3824	1.3824	9.5691e-06	4.13143	1	1	1	0.242047	1.97169	0.477241	NM_013589	Ltbp2	latent transforming growth factor beta binding protein 2 /
10523647	36.0998	35.0317	31.8506	137.111	139.254	149.283	119.456	91.4163	93.5179	34.3274	141.883	101.463	5.6863	5.6863	5.6863	3.2217e-05	4.13322	1	1	1	0.241942	1.39837	0.338324	NM_001080798	Aff1	AF4/FMR2 family, member 1
10442932	16.7476	16.0051	14.9998	60.0599	61.0052	76.5993	52.0949	34.0459	33.5705	15.9175	65.8881	39.9038	4.6971	4.6971	4.6971	0.00087965	4.13935	1	0	0	0.241584	1.65117	0.398897	NM_021793	Tmem8	transmembrane protein 8 (five membrane-spanning domains) /
10454067	10.9473	10.2438	9.1134	40.9471	42.5648	42.2802	10.4976	10.4683	11.9314	10.1015	41.9307	10.9658	0.50567	0.50567	0.50567	1.2613e-08	4.15094	1	1	0	0.240909	3.82377	0.921182	BC116990	Psma8	proteasome (prosome, macropain) subunit, alpha type, 8
10392347	36.8941	34.4805	47.8584	155.546	153.811	187.088	26.0133	22.3816	18.2094	39.7444	165.482	22.2014	6.8064	6.8064	6.8064	1.1013e-05	7.45366	1	1	0	0.240174	7.45367	1.79018	NM_145823	Pitpnc1	phosphatidylinositol transfer protein, cytoplasmic 1
10367744	16.2782	16.647	14.1504	60.0087	54.4976	81.5385	17.1077	16.476	23.4751	15.6919	65.3483	19.0196	4.9553	4.9553	4.9553	0.00066441	4.16446	1	1	0	0.240127	3.43584	0.825038	BC057932	LOC629446	gag protein
10486954	64.48	61.7411	39.7315	221.487	212.906	259.629	86.5817	90.1109	71.1228	55.3175	231.341	82.6051	10.0259	10.0259	10.0259	3.4349e-05	4.18206	1	1	0	0.239117	2.80056	0.669662	NM_001018002	Dppa4	developmental pluripotency associated 4
10360684	19.9712	19.7303	22.3915	72.2858	73.5452	113.912	27.1871	27.4195	28.1738	20.6977	86.5811	27.5934	7.9097	7.9097	7.9097	0.0019631	4.18313	1	1	0	0.239056	3.13775	0.750096	NM_010145	Ephx1	epoxide hydrolase 1, microsomal
10591614	110.296	105.191	112.292	451.693	457.659	461.802	149.138	109.333	130.872	109.26	457.051	129.781	6.9621	6.9621	6.9621	5.5043e-08	4.18317	1	1	0	0.239053	3.52172	0.841879	NM_177030	Dock6	dedicator of cytokinesis 6
10420488	10.9819	10.5171	10.3931	39.1709	40.433	53.8304	14.0759	15.1291	14.99	10.6307	44.4781	14.7317	2.7166	2.7166	2.7166	0.00022623	4.18393	1	1	0	0.23901	3.01921	0.721621	BC145673	D14Ertd668e	DNA segment, Chr 14, ERATO Doi 668, expressed
10356484	16.3687	15.4578	13.8141	64.9875	73.136	53.3516	16.0322	14.9398	13.7214	15.2135	63.825	14.8978	3.3645	3.3645	3.3645	6.9297e-05	4.28419	1	1	0	0.238363	4.28419	1.02119	NM_010262	Gbx2	gastrulation brain homeobox 2
10591630	172.801	156.101	145.214	678.794	695.728	615.259	213.115	195.038	229.006	158.039	663.26	212.386	15.9225	15.9225	15.9225	9.388e-07	4.19681	1	1	0	0.238276	3.1229	0.744111	NM_177030	Dock6	dedicator of cytokinesis 6
10457640	65.7004	66.9286	75.2792	282.502	285.145	306.414	174.523	179.743	183.662	69.3027	291.354	179.309	4.9447	4.9447	4.9447	2.0696e-07	4.20408	1	1	1	0.237864	1.62487	0.386498	NM_016740	S100a11	S100 calcium binding protein A11 (calgizzarin)
10517401	17.8129	19.1772	14.9195	78.8856	79.6228	60.6788	67.3567	50.3706	55.9141	17.3032	73.0624	57.8805	4.6537	4.6537	4.6537	0.00038127	4.22248	1	0	1	0.236828	1.2623	0.298947	NM_001013756	Grhl3	grainyhead-like 3 (Drosophila)
10523175	7.6383	7.0905	8.0867	32.2478	31.5969	32.6344	12.0859	12.3571	10.5294	7.6052	32.1597	11.6575	0.40779	0.40779	0.40779	2.366e-08	4.22865	1	1	1	0.236482	2.75871	0.652387	NM_007950	Ereg	epiregulin
10497817	33.8973	40.8578	48.5854	177.864	165.163	181.512	111.567	115.063	87.5121	41.1135	174.846	104.714	6.2593	6.2593	6.2593	1.6767e-05	4.25277	1	1	1	0.235141	1.66976	0.392627	NM_009673	Anxa5	annexin A5
10477250	9.7576	10.8432	10.9539	43.8389	44.7805	45.8392	10.2499	11.4274	10.8322	10.5182	44.8195	10.8365	0.44535	0.44535	0.44535	3.5738e-09	4.26114	1	1	0	0.234679	4.13598	0.970627	NM_010407	Hck	hemopoietic cell kinase
10522530	53.1545	56.6074	56.2636	256.577	249.124	203.43	92.6989	93.2538	87.0547	55.3419	236.377	91.0024	9.6804	9.6804	9.6804	2.6099e-05	4.27122	1	1	0	0.234125	2.59748	0.608137	NM_001122733	Kit	kit oncogene
10560624	95.6352	126.226	115.213	473.687	466.479	502.918	205.19	203.734	230.951	112.358	481.028	213.292	9.7002	9.7002	9.7002	4.5952e-07	4.2812	1	1	1	0.233579	2.25526	0.526782	NM_009696	Apoe	apolipoprotein E
10544133	16.4196	14.4882	13.4483	57.5957	58.2352	74.1888	124.859	136.116	132.898	14.7854	63.3399	131.291	3.7159	3.7159	3.7159	1.7068e-06	8.87977	1	1	1	0.233429	0.482439	0.112616	NM_172893	Parp12	poly (ADP-ribose) polymerase family, member 12
10380025	8.71	7.6434	8.2361	34.8443	34.1158	36.416	9.3459	12.2174	9.2933	8.1965	35.1254	10.2856	0.70454	0.70454	0.70454	2.8639e-07	4.28542	1	1	0	0.23335	3.41501	0.796891	NM_031386	Tex14	testis expressed gene 14
10481518	11.4596	11.0972	11.8684	49.4158	47.4245	51.1698	20.0181	22.3813	19.5553	11.4751	49.3367	20.6516	0.81362	0.81362	0.81362	1.2995e-07	4.29946	1	1	1	0.232588	2.389	0.555652	NM_022415	Ptges	prostaglandin E synthase
10474575	13.5134	15.1024	11.7728	66.685	61.2263	46.5639	13.7125	13.9862	13.8875	13.4629	58.1584	13.862	3.5129	3.5129	3.5129	0.00014984	4.3199	1	1	0	0.231487	4.19553	0.971209	BC062099	Slc12a6	solute carrier family 12, member 6
10353923	12.7872	12.2505	13.0519	52.4089	58.7216	53.6922	14.0393	16.085	16.2472	12.6965	54.9409	15.4572	1.1932	1.1932	1.1932	4.3706e-07	4.32725	1	1	0	0.231094	3.55439	0.821397	NM_201365	Fam178b	family with sequence similarity 178, member B
10600777	8.6899	9.2959	10.1464	45.4876	47.5878	29.255	13.6565	13.6313	11.3684	9.3774	40.7768	12.8854	3.3818	3.3818	3.3818	0.0011204	4.34841	1	1	0	0.229969	3.16457	0.727754	BC141215	AU015836	expressed sequence AU015836
10521972	10.3111	9.1532	8.3958	39.8539	42.1333	39.332	17.7345	13.9869	16.3364	9.2867	40.4397	16.0193	0.86515	0.86515	0.86515	5.6922e-07	4.35458	1	1	1	0.229643	2.52444	0.579719	NM_018764	Pcdh7	protocadherin 7
10526410	37.4912	37.1044	26.3392	157.005	161.173	122.074	44.1212	39.1223	42.827	33.6449	146.751	42.0235	7.5119	7.5119	7.5119	6.8315e-05	4.36176	1	1	0	0.229265	3.49212	0.800621	NM_013560	Hspb1	heat shock protein 1
10421526	20.7053	21.6684	34.7078	108.519	115.533	112.774	31.5446	27.1366	31.6886	25.6939	112.275	30.1233	2.988	2.988	2.988	1.3826e-06	4.36972	1	1	0	0.228848	3.72719	0.852958	NM_009029	Rb1	retinoblastoma 1
10410931	56.3557	40.3118	43.2429	202.652	198.521	211.24	36.0496	35.491	30.0208	46.6368	204.138	33.8538	3.7444	3.7444	3.7444	1.0085e-07	6.02998	1	1	0	0.228457	6.02998	1.37759	NM_001081249	Vcan	versican
10408928	40.3842	44.7678	37.3786	200.641	187.003	148.977	53.4986	45.9244	57.7576	40.8435	178.874	52.3936	9.229	9.229	9.229	7.2807e-05	4.37949	1	1	0	0.228337	3.41404	0.779551	NM_013560	Hspb1	heat shock protein 1
10500204	14.1392	11.6841	12.5628	50.4206	52.6062	65.1553	37.4416	31.3473	21.812	12.7954	56.0607	30.2003	3.754	3.754	3.754	0.00054937	4.38132	1	1	0	0.228242	1.8563	0.423685	NM_007899	Ecm1	extracellular matrix protein 1
10401616	14.9623	15.6774	14.5589	66.5677	65.6785	66.0213	45.0012	43.0297	46.5684	15.0662	66.0892	44.8664	0.63825	0.63825	0.63825	6.4009e-09	4.38659	1	1	1	0.227968	1.47302	0.335801	NM_175337	Mlh3	mutL homolog 3 (E coli)
10422013	18.5884	17.0401	20.2	73.0524	69.9858	102.728	28.0699	24.9824	19.5686	18.6095	81.9222	24.207	6.2186	6.2186	6.2186	0.00064245	4.40217	1	1	0	0.227161	3.38424	0.768765	NM_010636	Klf12	Kruppel-like factor 12
10375123	123.877	123.489	136.873	526.15	503.595	663.227	138.804	181.08	145.898	128.079	564.324	155.261	29.8778	29.8778	29.8778	7.9019e-05	4.40605	1	1	0	0.226961	3.63468	0.824931	ENSMUST00000101381	C530030P08Rik	RIKEN cDNA C530030P08 gene
10345791	7.9066	7.8869	7.1878	34.509	34.3036	32.7279	11.9007	12.263	11.8974	7.6604	33.8468	12.0204	0.35921	0.35921	0.35921	7.5594e-09	4.41841	1	1	1	0.226326	2.81578	0.637283	NM_001025602	Il1rl1	interleukin 1 receptor-like 1
10545130	34.198	29.8173	30.6425	141.035	139.845	137.516	51.5807	50.8167	49.2711	31.5526	139.465	50.5562	1.0545	1.0545	1.0545	1.013e-09	4.42009	1	1	1	0.22624	2.75862	0.624109	NM_007836	Gadd45a	growth arrest and DNA-damage-inducible 45 alpha
10375121	131.7	127.746	141.834	549.384	528.845	696.79	144.788	184.245	150.887	133.76	591.673	159.973	31.4406	31.4406	31.4406	7.9086e-05	4.4234	1	1	0	0.226071	3.69857	0.836139	ENSMUST00000101381	C530030P08Rik	RIKEN cDNA C530030P08 gene
10412155	9.2912	9.2289	12.0737	43.7703	37.3353	54.2974	32.9298	30.2072	23.5586	10.1979	45.1343	28.8985	3.32	3.32	3.32	0.00093048	4.42584	1	0	0	0.225946	1.56182	0.352887	NM_010029	Ddx4	DEAD (Asp-Glu-Ala-Asp) box polypeptide 4
10568968	10.1176	9.6835	10.5676	43.2543	40.6499	50.9666	24.8501	26.6259	28.6943	10.1229	44.9569	26.7234	1.9055	1.9055	1.9055	4.1566e-05	4.44111	1	1	1	0.225169	1.6823	0.378803	ENSMUST00000026553	Syce1	synaptonemal complex central element protein 1 //
10436053	40.1	39.0005	26.6897	129.175	125.689	215.994	33.4103	35.1948	25.3045	35.2634	156.953	31.3032	17.3227	17.3227	17.3227	0.0033738	5.01396	1	1	0	0.224675	5.01396	1.12651	NM_028615	Dppa2	developmental pluripotency associated 2
10352905	10.4749	8.5616	10.7832	38.6303	37.3361	57.1056	15.1768	12.8601	13.1106	9.9399	44.3573	13.7158	3.7323	3.7323	3.7323	0.001157	4.46255	1	1	0	0.224087	3.23403	0.724704	NM_001111059	Cd34	CD34 antigen
10373179	14.8929	14.4863	14.5225	67.9886	66.9304	61.2178	19.8668	17.2642	18.9944	14.6339	65.3789	18.7085	1.2941	1.2941	1.2941	2.4765e-07	4.46763	1	1	0	0.223832	3.49461	0.782206	NM_010296	Gli1	GLI-Kruppel family member GLI1
10370210	12.5078	13.9575	13.8198	58.3904	57.5546	64.2275	50.227	39.7389	38.9797	13.4284	60.0575	42.9818	2.4351	2.4351	2.4351	2.9718e-05	4.47242	1	1	1	0.223592	1.39728	0.312421	NM_009933	Col6a1	collagen, type VI, alpha 1
10535065	9.7986	9.8477	9.688	51.1598	49.3768	31.3962	11.4389	8.9562	10.1142	9.7781	43.9776	10.1698	3.6676	3.6676	3.6676	0.00085119	4.49756	1	1	0	0.222343	4.32433	0.961484	NM_172723	Adap1	ArfGAP with dual PH domains 1
10428536	15.4925	18.9841	18.0325	74.7535	77.5261	83.9222	22.4437	27.1086	21.3585	17.5031	78.7339	23.637	1.9636	1.9636	1.9636	1.0212e-06	4.49828	1	1	0	0.222307	3.33096	0.740496	NM_032000	Trps1	trichorhinophalangeal syndrome I (human)
10345548	7.2309	8.6377	10.2511	33.33	37.581	46.9427	8.6179	10.7107	9.6014	8.7065	39.2846	9.6434	2.401	2.401	2.401	0.00015829	4.5121	1	1	0	0.221626	4.07373	0.902845	XR_032810	LOC100046859	hypothetical protein LOC100046859
10461369	12.6277	12.8908	12.8825	57.7797	57.0466	58.7746	34.3672	39.9934	41.7481	12.8003	57.867	38.7029	1.3184	1.3184	1.3184	1.0275e-06	4.52075	1	1	1	0.221202	1.49516	0.330732	NM_009643	Ahnak	AHNAK nucleoprotein (desmoyokin)
10485624	32.0524	31.3343	20.2661	125.677	137.695	117.926	40.8417	34.1367	38.3446	27.8843	127.099	37.7743	4.1413	4.1413	4.1413	4.8569e-06	4.5581	1	1	0	0.21939	3.36471	0.738182	NM_178695	Prrg4	proline rich Gla (G-carboxyglutamic acid) 4 (transmembrane
10393559	30.2332	30.6427	37.5635	149.989	157.94	141.165	67.7984	57.3778	52.2823	32.8131	149.698	59.1528	4.0815	4.0815	4.0815	2.2586e-06	4.56213	1	1	1	0.219196	2.5307	0.554718	NM_011594	Timp2	tissue inhibitor of metalloproteinase 2
10592001	17.4486	18.979	19.5936	87.6007	80.527	88.2968	27.2788	23.4904	25.9849	18.6737	85.4748	25.5847	1.6128	1.6128	1.6128	1.9004e-07	4.57728	1	1	0	0.21847	3.34086	0.729878	NM_011176	St14	suppression of tumorigenicity 14 (colon carcinoma)
10603896	28.0176	30.3712	30.0256	128.41	142.311	135.268	23.673	20.7197	21.812	29.4714	135.329	22.0682	2.4073	2.4073	2.4073	8.0159e-08	6.13233	1	1	0	0.217775	6.13233	1.33547	NM_026167	Klhl13	kelch-like 13 (Drosophila)
10501164	10.2297	11.076	12.8409	57.9064	62.0191	38.2416	22.0563	25.4614	22.3495	11.3822	52.7223	23.2891	4.3055	4.3055	4.3055	0.0013083	4.632	1	1	0	0.21589	2.26382	0.488735	NM_007778	Csf1	colony stimulating factor 1 (macrophage)
10404649	10.4975	8.8861	11.349	51.4572	56.6891	34.3934	37.5383	28.7484	37.3234	10.2442	47.5132	34.5367	4.2511	4.2511	4.2511	0.0022764	4.63806	1	0	0	0.215607	1.37573	0.296618	NM_023842	Dsp	desmoplakin
10583090	8.4543	8.7427	11.2433	45.6873	47.0154	39.2182	12.1943	15.8301	13.9481	9.4801	43.9736	13.9908	1.6007	1.6007	1.6007	9.7995e-06	4.63852	1	1	0	0.215586	3.14304	0.677595	NM_019471	Mmp10	matrix metallopeptidase 10
10446713	25.2477	20.6115	29.4395	104.332	96.8211	150.622	66.697	69.5404	59.4086	25.0996	117.258	65.2153	9.9764	9.9764	9.9764	0.0018466	4.67173	1	0	0	0.214054	1.79802	0.384873	AF357377	Snord53	small nucleolar RNA, C/D box 53
10550730	30.7691	30.8881	27.1028	143.919	152.974	120.345	42.0047	42.9343	37.1479	29.5867	139.079	40.6957	5.7544	5.7544	5.7544	1.8871e-05	4.70073	1	1	0	0.212733	3.41754	0.727023	NM_022409	Zfp296	zinc finger protein 296
10419744	37.4416	41.9867	45.7811	198.281	197.507	201.353	54.0926	48.8315	59.1883	41.7365	199.047	54.0375	2.3187	2.3187	2.3187	9.2988e-09	4.76913	1	1	0	0.209682	3.68349	0.772362	NM_011405	Slc7a7	solute carrier family 7 (cationic amino acid transporter,
10411226	11.6775	11.4523	10.4991	50.107	47.7335	62.7003	25.0968	20.6656	22.4619	11.2096	53.5136	22.7414	2.7901	2.7901	2.7901	0.00010093	4.77391	1	1	0	0.209472	2.35314	0.492916	NM_007974	F2rl1	coagulation factor II (thrombin) receptor-like 1
10469505	16.2036	15.1341	18.8008	72.1691	75.8991	93.4	29.5593	31.7576	35.1626	16.7128	80.4894	32.1598	3.9443	3.9443	3.9443	6.6216e-05	4.81603	1	1	0	0.20764	2.5028	0.51968	NM_147778	Commd3	COMM domain containing 3
10509204	17.6229	17.5852	15.0225	84.6748	89.9038	68.6987	34.6778	26.5425	27.4442	16.7435	81.0924	29.5548	4.0021	4.0021	4.0021	6.2896e-05	4.84322	1	1	0	0.206474	2.7438	0.566524	NM_011542	Tcea3	transcription elongation factor A (SII), 3
10491860	96.8815	99.7165	88.5395	461.194	466.108	455.997	297.561	320.449	284.84	95.0459	461.1	300.95	6.5399	6.5399	6.5399	5.4697e-08	4.85134	1	1	1	0.206129	1.53215	0.31582	NM_172303	Phf17	PHD finger protein 17
10447860	16.7596	13.5159	13.7578	63.8516	62.6438	87.5861	45.0339	52.0552	49.6444	14.6778	71.3605	48.9112	4.8741	4.8741	4.8741	0.00052037	4.8618	1	0	1	0.205685	1.45898	0.300091	NM_001034866	Pnldc1	poly(A)-specific ribonuclease (PARN)-like domain conta
10569017	117.702	129.114	106.666	503.27	503.448	717.358	564.129	521.127	564.821	117.827	574.692	550.025	42.1869	42.1869	42.1869	0.00041884	4.87742	1	0	1	0.205027	1.04485	0.214221	NM_025378	Ifitm3	interferon induced transmembrane protein 3
10492021	8.4369	7.9405	8.1367	38.071	38.1709	45.2103	29.7645	28.282	26.4756	8.1714	40.4841	28.174	1.4731	1.4731	1.4731	1.3642e-05	4.95437	1	1	1	0.201842	1.43693	0.290033	NM_015784	Postn	periostin, osteoblast specific factor
10413100	50.1379	53.413	57.734	250.605	256.673	293.214	48.0668	36.2154	34.0563	53.7617	266.831	39.4462	8.1832	8.1832	8.1832	1.8318e-06	6.76442	1	1	0	0.201482	6.76442	1.36291	NM_017479	Myst4	MYST histone acetyltransferase monocytic leukemia 4
10522503	10.3741	8.8406	10.1594	46.0558	46.444	53.5628	46.2503	54.4647	47.4025	9.7914	48.6875	49.3725	2.0638	2.0638	2.0638	1.4326e-05	5.04244	1	0	1	0.201107	0.986126	0.198317	NM_011058	Pdgfra	platelet derived growth factor receptor, alpha polypeptid
10535043	15.7743	13.8021	15.3916	83.7455	85.3305	55.9672	24.0233	23.0651	24.2305	14.9893	75.0144	23.7729	5.5197	5.5197	5.5197	0.00051219	5.00453	1	1	0	0.199819	3.15546	0.63052	NM_008808	Pdgfa	platelet derived growth factor, alpha
10510201	352.786	328.248	271.288	1631.29	1638.77	1498.29	396.391	495.506	489.98	317.44	1589.45	460.626	35.1145	35.1145	35.1145	4.3245e-07	5.00709	1	1	0	0.199717	3.45063	0.68915	NM_009051	Rex2	reduced expression 2
10562657	15.1534	15.2129	15.2065	82.6951	67.0511	78.9792	23.0594	25.0177	24.4097	15.1909	76.2418	24.1623	2.7449	2.7449	2.7449	8.4604e-06	5.01891	1	1	0	0.199246	3.1554	0.628703	NM_001008427	EG434179	predicted gene, EG434179
10387536	16.523	14.0363	14.9929	61.8388	63.6536	103.695	55.0012	67.9857	61.2059	15.1841	76.396	61.3976	8.1889	8.1889	8.1889	0.0044937	5.03132	1	0	0	0.198755	1.24428	0.247308	NM_009853	Cd68	CD68 antigen
10415784	53.7838	43.5397	43.8644	233.604	246.757	236.363	54.8941	74.4676	75.7524	47.0627	238.908	68.3714	4.929	4.929	4.929	2.8085e-07	5.07638	1	1	0	0.196991	3.49427	0.688339	NM_023233	Trim13	tripartite motif-containing 13
10385271	142.097	144.831	124.402	691.497	690.324	710.386	186.553	174.271	175.007	137.11	697.403	178.61	5.7466	5.7466	5.7466	1.047e-09	5.08644	1	1	1	0.196601	3.9046	0.76765	NM_009831	Ccng1	cyclin G1
10500911	66.5898	77.8319	67.0038	369.19	381.947	326.98	157.015	128.476	113.599	70.4752	359.373	133.03	12.2703	12.2703	12.2703	7.0532e-06	5.09928	1	1	0	0.196106	2.70143	0.529768	NM_008619	Mov10	Moloney leukemia virus 10
10560685	15.58	15.0607	15.4598	89.4122	94.5496	52.9614	28.4302	21.022	23.355	15.3668	78.9744	24.2691	7.6632	7.6632	7.6632	0.0021619	5.13929	1	1	0	0.19458	3.25411	0.633184	NM_033601	Bcl3	B-cell leukemia/lymphoma 3
10485745	7.0715	7.6287	7.0475	29.3183	29.1643	53.3028	12.3355	10.6364	8.584	7.2492	37.2618	10.5187	4.6741	4.6741	4.6741	0.0073798	5.14013	1	0	0	0.194548	3.54243	0.689173	NM_001128103	Ano3	anoctamin 3
10541524	186.072	187.229	159.593	955.942	938.719	845.529	618.56	639.957	622.224	177.631	913.397	626.913	20.8275	20.8275	20.8275	8.2331e-07	5.14209	1	1	1	0.194473	1.45697	0.283343	NM_028016	Nanog	Nanog homeobox
10542355	10.6498	10.7549	11.1104	54.0911	53.9623	60.1807	27.9042	31.9621	26.71	10.8384	56.0781	28.8588	1.5006	1.5006	1.5006	2.1247e-06	5.17402	1	1	1	0.193273	1.94319	0.375567	NM_010128	Emp1	epithelial membrane protein 1
10475643	9.6486	7.951	8.3859	42.8288	42.3908	49.7254	18.2908	14.2449	16.8433	8.6618	44.9817	16.4597	1.5601	1.5601	1.5601	7.5093e-06	5.19311	1	1	0	0.192563	2.73284	0.526243	NM_008008	Fgf7	fibroblast growth factor 7
10355456	18.4283	17.3119	12.6882	90.7295	80.6409	80.7024	21.2774	22.6077	20.5317	16.1428	84.0243	21.4722	2.2133	2.2133	2.2133	1.064e-06	5.20506	1	1	0	0.192121	3.91317	0.7518	NM_001005423	Mreg	melanoregulin
10365983	8.8298	8.9199	9.921	42.2219	51.5525	51.3474	15.3666	13.8895	18.1568	9.2236	48.3739	15.8043	1.9281	1.9281	1.9281	1.5161e-05	5.24458	1	1	0	0.190673	3.06081	0.583613	NM_008524	Lum	lumican
10525016	11.4289	13.1531	12.7869	69.8733	71.2516	55.0107	18.4492	20.0132	20.7243	12.4563	65.3785	19.7289	3.0418	3.0418	3.0418	3.4742e-05	5.24863	1	1	0	0.190526	3.31384	0.631373	NM_011535	Tbx3	T-box 3
10498273	10.5762	9.9422	10.7111	52.4071	51.8787	60.6027	24.6361	29.0265	23.2096	10.4098	54.9628	25.6241	1.9231	1.9231	1.9231	9.4953e-06	5.27991	1	1	1	0.189397	2.14497	0.40625	NM_008536	Tm4sf1	transmembrane 4 superfamily member 1
10522585	7.6497	7.6223	7.6809	46.9883	51.1765	23.109	15.0254	14.3795	10.5487	7.651	40.4246	13.3179	5.1112	5.1112	5.1112	0.0084217	5.28357	1	0	0	0.189266	3.03536	0.57449	ENSMUST00000115900	EG620639	predicted gene, EG620639
10449284	88.9276	88.1855	92.2694	401.379	399.317	630.731	1106.43	911.899	992.264	89.7942	477.142	1003.53	55.0292	55.0292	55.0292	7.0969e-05	11.1759	1	1	1	0.188192	0.475463	0.0894782	NM_013642	Dusp1	dual specificity phosphatase 1
10428534	18.3573	17.6257	19.6068	90.2222	103.089	102.293	18.9589	21.8924	19.2226	18.5299	98.5347	20.0246	2.486	2.486	2.486	6.7549e-07	5.31761	1	1	0	0.188055	4.92068	0.925357	NM_032000	Trps1	trichorhinophalangeal syndrome I (human)
10421436	13.205	12.7333	14.6243	80.3836	74.6086	63.0454	21.375	23.0981	22.4975	13.5209	72.6792	22.3235	2.9754	2.9754	2.9754	1.64e-05	5.37532	1	1	0	0.186035	3.25573	0.60568	NM_008004	Fgf17	fibroblast growth factor 17
10422227	93.6203	108.757	96.85	559.425	560.958	493.583	108.617	96.4755	108.114	99.7423	537.989	104.402	13.2925	13.2925	13.2925	5.7145e-07	5.39379	1	1	0	0.185398	5.15304	0.955365	NM_011897	Spry2	sprouty homolog 2 (Drosophila)
10403584	29.7484	30.4861	37.3193	160.947	161.535	203.923	68.8116	50.5739	56.9396	32.5179	175.468	58.775	8.8847	8.8847	8.8847	6.0662e-05	5.39605	1	1	0	0.185321	2.98542	0.553261	NM_010917	Nid1	nidogen 1
10375817	10.6068	9.1889	8.8182	45.3428	48.9365	60.3445	60.0274	51.7383	53.1608	9.538	51.5413	54.9755	3.0164	3.0164	3.0164	6.8417e-05	5.76384	1	0	1	0.185055	0.937532	0.173495	ENSMUST00000074198	OTTMUSG00000007521	predicted gene, OTTMUSG00000007521 /
10416230	12.8126	14.0284	14.3904	75.5322	71.2363	80.9321	34.3027	24.4589	26.6899	13.7438	75.9002	28.4838	2.3787	2.3787	2.3787	3.9728e-06	5.5225	1	1	0	0.181077	2.66468	0.482513	NM_020275	Tnfrsf10b	tumor necrosis factor receptor superfamily, member 10b
10420254	8.1499	7.6024	7.4531	52.6901	49.5722	26.1446	12.7169	12.7819	11.9682	7.7351	42.8023	12.489	4.8406	4.8406	4.8406	0.0043033	5.53352	1	0	0	0.180717	3.4272	0.619353	NM_008572	Mcpt8	mast cell protease 8
10575052	102.411	99.0572	54.3896	455.586	445.277	517.416	189.06	154.785	177.108	85.286	472.76	173.651	16.8114	16.8114	16.8114	8.1784e-06	5.54323	1	1	0	0.1804	2.72247	0.491134	NM_009864	Cdh1	cadherin 1
10345550	7.3143	7.8645	7.0377	30.6979	34.9941	58.8145	7.6639	8.9998	8.5171	7.4055	41.5022	8.3936	5.0556	5.0556	5.0556	0.0048402	5.60424	1	1	0	0.178436	4.94451	0.882279	XR_032810	LOC100046859	hypothetical protein LOC100046859
10478997	19.0136	19.7336	17.022	104.612	103.201	106.203	58.5562	49.0003	57.8358	18.5897	104.672	55.1308	1.9016	1.9016	1.9016	1.9292e-07	5.63063	1	1	1	0.1776	1.89861	0.337193	NM_009335	Tcfap2c	transcription factor AP-2, gamma
10549836	18.7517	19.3409	17.1475	104.808	85.9407	122.404	29.8097	30.0422	31.2922	18.4134	104.384	30.3814	6.096	6.096	6.096	0.00011692	5.66893	1	1	0	0.1764	3.43579	0.606075	AY226991	EG627821	predicted gene, EG627821
10362201	23.5465	20.0617	17.9518	126.449	107.236	115.478	65.1503	74.8443	56.6149	20.52	116.388	65.5365	4.5224	4.5224	4.5224	1.7532e-05	5.67192	1	1	1	0.176307	1.77592	0.313108	NM_010217	Ctgf	connective tissue growth factor
10350146	16.3047	17.2651	12.6793	93.1381	93.0188	77.1284	20.7187	19.7914	17.9845	15.4164	87.7618	19.4982	3.2074	3.2074	3.2074	6.171e-06	5.69276	1	1	0	0.175662	4.50102	0.790658	NM_013750	Phlda3	pleckstrin homology-like domain, family A, member 3
10523316	7.8891	7.9152	8.1784	52.7621	58.4674	25.7236	16.0026	14.3949	11.7534	7.9942	45.651	14.0503	5.8745	5.8745	5.8745	0.0082479	5.71052	1	0	0	0.175116	3.24911	0.56897	ENSMUST00000101011	EG622744	predicted gene, EG622744
10539850	35.185	34.7334	44.0375	219.367	231.01	205.183	41.7921	40.5008	36.1895	37.9853	218.52	39.4942	4.7542	4.7542	4.7542	2.4461e-07	5.75275	1	1	0	0.17383	5.53296	0.961794	BC024401	8430410A17Rik	RIKEN cDNA 8430410A17 gene
10591522	10.3993	10.8056	9.6439	56.8536	54.4674	66.8516	11.3649	12.5961	12.6629	10.2829	59.3909	12.208	2.2124	2.2124	2.2124	6.4642e-06	5.7757	1	1	0	0.173139	4.86492	0.842308	NM_001110300	Ap1m2	adaptor protein complex AP-1, mu 2 subunit
10574023	61.5745	55.7558	49.3853	292.42	314.612	359.373	424.668	394.792	363.165	55.5719	322.135	394.208	15.4424	15.4424	15.4424	1.063e-05	7.09366	1	0	1	0.172511	0.81717	0.140971	NM_008630	Mt2	metallothionein 2
10503259	55.6496	61.234	81.5521	357.091	367.943	429.621	138.348	115.156	152.872	66.1452	384.885	135.459	15.1954	15.1954	15.1954	1.3922e-05	5.81879	1	1	0	0.171857	2.84135	0.488305	NM_021897	Trp53inp1	transformation related protein 53 inducible nuclear pr
10522558	6.9281	6.7511	6.595	46.1881	50.2099	21.9948	13.6872	13.2853	9.5687	6.7581	39.4643	12.1804	5.1437	5.1437	5.1437	0.0086523	5.83955	1	0	0	0.171246	3.23998	0.554834	ENSMUST00000115900	EG620639	predicted gene, EG620639
10580033	13.8635	13.6172	13.0078	67.6346	65.7163	103.301	16.7985	22.078	17.067	13.4962	78.884	18.6479	7.1266	7.1266	7.1266	0.0011043	5.8449	1	1	0	0.171089	4.23018	0.723738	NM_011925	Cd97	CD97 antigen
10346015	15.0375	13.251	14.2242	70.6521	72.378	105.572	54.981	50.7255	39.4704	14.1709	82.8673	48.3923	7.0898	7.0898	7.0898	0.0014556	5.84771	1	0	0	0.171007	1.71241	0.292834	NM_009930	Col3a1	collagen, type III, alpha 1
10595159	16.0254	13.3166	17.5405	83.6811	94.1142	97.4554	36.9407	25.2629	28.2377	15.6275	91.7502	30.1471	3.2151	3.2151	3.2151	6.4673e-06	5.87107	1	1	0	0.170327	3.04342	0.518375	NM_026480	Ooep	oocyte expressed protein homolog (dog)
10492689	14.1514	13.2872	11.4833	70.7035	78.8495	81.1399	16.4688	15.1796	17.6831	12.974	76.8977	16.4438	1.9295	1.9295	1.9295	6.2937e-07	5.92706	1	1	0	0.168718	4.67639	0.78899	NM_019971	Pdgfc	platelet-derived growth factor, C polypeptide
10402514	9.1269	8.526	10.9139	53.9993	59.882	55.9994	12.2451	15.6718	13.8314	9.5222	56.6269	13.9161	1.2216	1.2216	1.2216	2.8342e-07	5.94683	1	1	0	0.168157	4.06916	0.684258	NM_009337	Tcl1	T-cell lymphoma breakpoint 1
10387170	10.7331	9.7644	10.5136	63.8268	66.9151	53.7995	13.5201	12.0238	14.9394	10.337	61.5138	13.4944	2.3429	2.3429	2.3429	7.562e-06	5.95084	1	1	0	0.168044	4.55847	0.766021	NM_008744	Ntn1	netrin 1
10481272	18.4819	12.4802	15.9231	86.7126	89.437	104.424	18.3354	23.6151	23.5556	15.6284	93.5246	21.8354	3.4835	3.4835	3.4835	6.9166e-06	5.98427	1	1	0	0.167105	4.28316	0.715737	BC099566	1700007K13Rik	RIKEN cDNA 1700007K13 gene
10536151	7.7181	7.8342	8.0688	54.2748	60.2041	27.2246	16.5504	14.7963	11.0519	7.8737	47.2345	14.1328	5.9349	5.9349	5.9349	0.0069758	5.99902	1	0	0	0.166694	3.34219	0.557122	ENSMUST00000101011	EG622744	predicted gene, EG622744
10356520	11.974	12.0917	13.171	64.4617	66.1189	92.8642	50.9737	45.3871	43.7585	12.4122	74.4816	46.7064	5.4659	5.4659	5.4659	0.00061085	6.00068	1	0	0	0.166648	1.59468	0.265749	AF064749	Col6a3	collagen, type VI, alpha 3
10574027	59.7141	68.8412	90.4269	376.684	368.576	581.034	613.109	474.153	484.808	72.9941	442.098	524.024	47.9852	47.9852	47.9852	0.0012206	7.17898	1	0	1	0.165108	0.843661	0.139295	NM_013602	Mt1	metallothionein 1
10605542	14.5341	14.7378	14.9468	86.3653	91.3638	91.0029	38.5883	38.6488	39.529	14.7396	89.5773	38.922	0.9481	0.9481	0.9481	6.285e-09	6.07732	1	1	1	0.164546	2.30146	0.378696	NM_001111315	OTTMUSG00000018935	predicted gene, OTTMUSG00000018935
10369792	32.6627	35.4701	34.2359	206.439	203.883	215.096	76.4418	65.1765	68.8345	34.1229	208.473	70.1509	2.7798	2.7798	2.7798	2.0322e-08	6.10947	1	1	1	0.16368	2.97178	0.486421	NM_023598	Arid5b	AT rich interactive domain 5B (MRF1-like)
10345546	6.2547	7.5208	7.1027	38.6477	39.4786	49.5547	7.546	6.5714	9.2016	6.9594	42.5603	7.773	2.0829	2.0829	2.0829	2.8511e-05	6.11551	1	1	0	0.163519	5.4754	0.89533	XR_032810	LOC100046859	hypothetical protein LOC100046859
10416777	50.5161	44.2363	39.9557	276.288	287.241	271.126	151.715	121.922	134.417	44.9027	278.219	136.018	5.9607	5.9607	5.9607	4.4771e-07	6.19603	1	1	1	0.161394	2.04546	0.330124	NM_009769	Klf5	Kruppel-like factor 5
10581013	21.8961	22.3298	25.9451	147.902	140.951	146.264	86.5349	85.5129	90.58	23.3903	145.039	87.5426	1.6776	1.6776	1.6776	1.1768e-08	6.20082	1	1	1	0.161269	1.65678	0.267188	NM_009866	Cdh11	cadherin 11
10348244	13.8824	11.6875	11.8941	73.9819	74.4252	83.9449	13.064	13.363	11.4031	12.488	77.4507	12.61	1.9512	1.9512	1.9512	5.2532e-07	6.20201	1	1	0	0.161238	6.14201	0.990325	NM_010566	Inpp5d	inositol polyphosphate-5-phosphatase D
10530841	11.9446	13.1358	13.6879	83.6492	85.369	72.837	53.2467	54.7171	46.9694	12.9228	80.6184	51.6444	2.6641	2.6641	2.6641	5.9525e-06	6.23846	1	1	1	0.160296	1.56103	0.250227	NM_008048	Igfbp7	insulin-like growth factor binding protein 7
10424404	12.3728	12.2059	11.6774	71.0577	66.6813	89.6226	23.2271	37.914	25.8704	12.0854	75.7872	29.0039	4.8278	4.8278	4.8278	0.00021976	6.27097	1	1	0	0.159465	2.613	0.416682	NR_003368	Pvt1	plasmacytoma variant translocation 1
10463732	72.1311	50.7642	58.4641	400.664	430.864	309.771	67.6501	73.208	83.5576	60.4532	380.433	74.8053	21.4868	21.4868	21.4868	6.7292e-05	6.29302	1	1	0	0.158906	5.08565	0.808141	NM_146100	Ina	internexin neuronal intermediate filament protein, alpha
10526797	10.3062	10.5852	12.6495	57.3376	55.5833	101.492	21.4116	22.2321	18.0781	11.1803	71.4709	20.5739	8.7126	8.7126	8.7126	0.0056314	6.39257	1	0	0	0.156431	3.47386	0.543422	NM_016964	Stag3	stromal antigen 3
10550189	6.9758	7.4218	7.3706	58.1038	53.5094	28.1572	14.5429	12.297	12.3615	7.2561	46.5901	13.0671	5.3934	5.3934	5.3934	0.0042665	6.42082	1	0	0	0.155743	3.56545	0.555295	ENSMUST00000098806	ENSMUSG00000074371	predicted gene, ENSMUSG00000074371 /
10604551	7.619	11.2182	8.9868	61.3321	67.7233	51.2724	292.917	317.574	299.215	9.2746	60.1092	303.236	5.1229	5.1229	5.1229	3.2137e-08	32.6953	1	1	1	0.154296	0.198226	0.0305855	NM_031388	Usp26	ubiquitin specific peptidase 26
10471154	94.2767	83.9489	65.028	541.655	528.966	506.546	137.81	107.393	117.992	81.0846	525.722	121.065	9.2763	9.2763	9.2763	7.6671e-08	6.48363	1	1	0	0.154235	4.34247	0.669759	NM_007494	Ass1	argininosuccinate synthetase 1
10363541	79.2731	61.4423	49.8894	437.949	438.198	360.082	113.462	71.7999	76.6216	63.5349	412.076	87.2946	17.5313	17.5313	17.5313	1.3375e-05	6.48583	1	1	0	0.154182	4.72053	0.727822	NM_007494	Ass1	argininosuccinate synthetase 1
10346882	53.6881	62.9485	60.6918	385.899	373.139	397.869	41.8061	39.6737	33.7934	59.1095	385.636	38.4244	4.6366	4.6366	4.6366	4.8895e-09	10.0362	1	1	0	0.153278	10.0362	1.53833	NM_011780	Adam23	a disintegrin and metallopeptidase domain 23
10536103	7.4717	7.8052	7.7005	60.1515	63.7817	28.242	16.3205	14.1752	11.0327	7.6591	50.7251	13.8428	6.5787	6.5787	6.5787	0.0072114	6.62285	1	0	0	0.150992	3.66437	0.553291	ENSMUST00000115900	EG620639	predicted gene, EG620639
10471474	18.3503	16.8782	19.5628	110.491	117.646	138.239	33.1131	34.4894	27.3066	18.2638	122.126	31.6364	4.9874	4.9874	4.9874	1.1917e-05	6.68675	1	1	0	0.149549	3.86028	0.577303	NM_021515	Ak1	adenylate kinase 1
10416541	11.6082	11.594	11.906	85.1303	84.5791	65.9029	11.4476	13.4737	13.9985	11.7027	78.5374	12.9732	3.6764	3.6764	3.6764	1.9685e-05	6.71105	1	1	0	0.149008	6.05382	0.902067	NM_172813	Enox1	ecto-NOX disulfide-thiol exchanger 1
10354374	21.7115	19.095	20.0482	142.25	140.477	133.538	38.961	42.2286	35.7643	20.2849	138.755	38.9847	1.9263	1.9263	1.9263	2.0498e-08	6.8403	1	1	1	0.146192	3.55921	0.52033	NM_016917	Slc40a1	solute carrier family 40 (iron-regulated transporter), m
10405866	53.7607	45.1355	51.6508	376.856	379.588	274.327	58.6887	76.6907	85.9342	50.1823	343.59	73.7712	20.5809	20.5809	20.5809	9.5037e-05	6.84684	1	1	0	0.146053	4.65751	0.680242	AB010343	ENSMUSG00000063905	predicted gene, ENSMUSG00000063905
10540085	17.3827	19.2161	21.0808	130.079	134.581	135.101	94.2885	64.0275	75.1307	19.2265	133.254	77.8156	5.2216	5.2216	5.2216	1.4778e-05	6.93073	1	1	1	0.144285	1.71243	0.247078	NM_007992	Fbln2	fibulin 2
10373702	16.6877	18.1959	17.238	100.839	113.936	146.876	91.8355	88.9122	78.8637	17.3738	120.55	86.5372	8.2297	8.2297	8.2297	0.000321	6.93864	1	0	1	0.144121	1.39305	0.200767	NR_003517	LOC236604	phosphatidylserine decarboxylase pseudogene
10380419	43.8328	41.2485	62.431	333.654	317.922	375.157	364.762	246.141	278.911	49.1708	342.244	296.604	22.9985	22.9985	22.9985	0.00021583	6.96032	1	0	1	0.143672	1.15387	0.165779	NM_007742	Col1a1	collagen, type I, alpha 1
10534395	20.1442	16.2324	21.0327	112.207	115.148	174.345	25.8711	20.2877	25.2253	19.1364	133.9	23.7947	11.7608	11.7608	11.7608	0.00071789	6.99714	1	1	0	0.142916	5.62731	0.80423	NM_009903	Cldn4	claudin 4
10562651	50.529	51.5382	43.4134	333.34	357.451	327.6	94.1403	109.496	99.6598	48.4935	339.463	101.099	6.0645	6.0645	6.0645	9.5342e-08	7.00018	1	1	1	0.142853	3.35775	0.479665	NM_001034857	C330019L16Rik	RIKEN cDNA C330019L16 gene
10585438	48.4002	50.5126	56.8808	385.982	369.313	335.901	131.137	113.78	149.419	51.9312	363.732	131.445	10.4749	10.4749	10.4749	1.8995e-06	7.00411	1	1	1	0.142773	2.76717	0.395079	NM_013496	Crabp1	cellular retinoic acid binding protein I
10351368	18.4702	17.8559	20.315	131.506	130.459	141.596	24.5585	27.8231	22.6382	18.8804	134.52	25.0066	2.269	2.269	2.269	4.8022e-08	7.12486	1	1	0	0.140354	5.37939	0.755017	NM_021610	Gpa33	glycoprotein A33 (transmembrane)
10521911	6.7243	6.6439	7.4144	52.7263	54.4692	45.0489	8.4546	9.9048	10.9324	6.9276	50.7481	9.7639	1.7272	1.7272	1.7272	3.154e-06	7.3255	1	1	0	0.13651	5.19752	0.709512	AY512934	Rbpj	recombination signal binding protein for immunoglobulin kapp
10436666	28.3888	25.0412	24.0033	189.797	191.924	186.518	25.7512	26.0641	24.3618	25.8111	189.413	25.3924	1.2243	1.2243	1.2243	1.2687e-10	7.45943	1	1	0	0.136269	7.45942	1.01649	NM_023844	Jam2	junction adhesion molecule 2
10569341	14.2694	14.1279	16.1236	111.124	109.832	105.98	182.519	146.2	188.737	14.8403	108.978	172.485	7.719	7.719	7.719	2.1088e-05	11.6227	1	1	1	0.136177	0.631813	0.0860382	NR_001592	H19	H19 fetal liver mRNA
10436057	11.4328	10.8879	11.609	91.3593	83.0501	78.3087	21.6612	26.3948	20.576	11.3099	84.2394	22.8773	2.4348	2.4348	2.4348	1.4988e-06	7.44829	1	1	0	0.134259	3.68223	0.494372	NM_010816	Morc1	microrchidia 1
10567106	28.9978	32.7572	32.1351	232.106	246.235	234.429	207.957	203.107	186.041	31.2967	237.59	199.035	4.6424	4.6424	4.6424	1.5277e-07	7.59154	1	1	1	0.131726	1.19371	0.157242	ENSMUST00000059737	EG627967	predicted gene, EG627967
10595211	8.4515	7.8181	8.5675	62.2206	60.6889	66.0401	52.0592	49.2489	47.6806	8.279	62.9832	49.6629	1.1869	1.1869	1.1869	1.3793e-07	7.60759	1	1	1	0.131448	1.26821	0.166704	NM_007730	Col12a1	collagen, type XII, alpha 1
10572800	25.1918	21.2688	16.8919	158.289	152.018	173.215	59.6616	42.5808	57.377	21.1175	161.174	53.2064	4.9642	4.9642	4.9642	2.4856e-06	7.63226	1	1	1	0.131023	3.02923	0.396898	NM_008452	Klf2	Kruppel-like factor 2 (lung)
10421418	12.0651	10.9398	13.849	97.5453	101.891	81.9294	15.6076	15.9178	14.6593	12.2847	93.7885	15.3949	3.5399	3.5399	3.5399	5.1951e-06	7.63458	1	1	0	0.130983	6.09218	0.797972	NM_013514	Epb4.9	erythrocyte protein band 4.9
10445071	54.2402	57.9489	45.4198	401.362	399.826	406.077	43.0359	41.0454	37.9995	52.5363	402.422	40.6936	2.5488	2.5488	2.5488	9.8119e-11	9.88907	1	1	0	0.13055	9.88907	1.29102	NM_001013745	Zfp57	zinc finger protein 57
10572635	9.3889	10.6209	10.3253	66.6374	69.6992	97.4993	11.9528	12.9669	13.3524	10.1117	77.9453	12.7574	5.6769	5.6769	5.6769	0.00023221	7.70843	1	1	0	0.129728	6.10981	0.792614	AF152893	Sfn	stratifin
10359793	6.0525	7.3788	6.613	51.4418	56.3034	47.1531	7.6966	7.4082	9.708	6.6814	51.6328	8.2709	1.5976	1.5976	1.5976	1.5744e-06	7.72784	1	1	0	0.129402	6.24271	0.80782	NM_001033344	Dusp27	dual specificity phosphatase 27 (putative)
10568202	14.9226	14.1396	15.1046	115.186	115.86	113.013	12.4189	13.5885	13.1058	14.7223	114.686	13.0377	0.56003	0.56003	0.56003	2.1401e-11	8.79651	1	1	0	0.12837	8.79651	1.12921	NM_017461	Sept1	septin 1
10410317	8.0912	9.8962	8.6832	56.326	71.788	81.2339	10.7028	12.3261	10.4188	8.8902	69.7826	11.1492	4.2167	4.2167	4.2167	7.8616e-05	7.84938	1	1	0	0.127399	6.25898	0.797385	NM_177811	Zfp459	zinc finger protein 459
10463737	59.6508	52.8034	60.5292	437.688	469.194	465.33	68.8421	54.3135	59.8737	57.6612	457.404	61.0098	6.3848	6.3848	6.3848	1.2325e-08	7.93261	1	1	0	0.126062	7.49722	0.945114	AK144917	Ina	internexin neuronal intermediate filament protein, alpha
10583044	8.33	7.6483	7.6797	67.2443	78.0702	42.6499	14.8799	16.7246	13.9244	7.886	62.6548	15.1763	6.0702	6.0702	6.0702	0.001371	7.94507	1	1	0	0.125864	4.12846	0.519626	NM_008607	Mmp13	matrix metallopeptidase 13
10419261	14.2395	14.5887	13.8403	117.276	118.58	103.551	14.7176	11.7864	11.859	14.2228	113.136	12.7877	2.8335	2.8335	2.8335	3.7727e-07	8.84723	1	1	0	0.125715	8.84723	1.11223	NM_007554	Bmp4	bone morphogenetic protein 4
10560481	11.7859	11.4862	8.7615	73.533	72.5579	110.701	138.747	127.989	144.382	10.6779	85.5972	137.039	7.782	7.782	7.782	7.9826e-05	12.8339	1	1	1	0.124746	0.624618	0.0779186	NM_008036	Fosb	FBJ osteosarcoma oncogene B
10512067	15.9745	14.117	16.3976	113.967	116.924	143.61	72.5634	71.6165	65.2303	15.4964	124.834	69.8034	5.6172	5.6172	5.6172	2.8934e-05	8.05565	1	1	1	0.124136	1.78836	0.222001	NM_172689	Ddx58	DEAD (Asp-Glu-Ala-Asp) box polypeptide 58
10530100	12.5055	11.4762	11.0647	91.1443	89.5816	102.46	12.8167	14.6558	15.8797	11.6821	94.3953	14.4507	2.4111	2.4111	2.4111	4.821e-07	8.08034	1	1	0	0.123757	6.53223	0.808411	NM_178407	Arap2	ArfGAP with RhoGAP domain, ankyrin repeat and PH domain 2
10352302	11.6299	13.2928	10.9445	78.0123	82.5079	136.291	110.097	121.61	136.348	11.9557	98.9372	122.685	11.6722	11.6722	11.6722	0.0012373	10.2616	1	0	1	0.120841	0.806433	0.0974504	NM_177099	Lefty2	left-right determination factor 2
10511560	32.722	34.397	25.6165	254.297	275.925	248.104	44.5227	37.9916	38.1426	30.9118	259.442	40.219	5.2597	5.2597	5.2597	1.2031e-07	8.39297	1	1	0	0.119147	6.45072	0.768587	NM_194055	Rbm35a	RNA binding motif protein 35A
10570434	46.9164	43.5923	41.1825	343.044	365.734	398.78	118.975	85.1792	89.0541	43.8971	369.186	97.736	11.2345	11.2345	11.2345	1.8619e-06	8.41026	1	1	0	0.118902	3.77738	0.44914	NM_026820	Ifitm1	interferon induced transmembrane protein 1
10579925	31.6219	35.4231	44.9024	318.44	317.286	307.423	117.591	101.247	107.756	37.3158	314.383	108.865	4.0981	4.0981	4.0981	1.4342e-08	8.42493	1	1	1	0.118695	2.88782	0.342771	NM_021356	Gab1	growth factor receptor bound protein 2-associated protein 1
10553004	12.2715	12.7171	12.5509	113.718	115.168	96.4902	13.745	14.2865	16.3624	12.5132	108.458	14.798	3.4947	3.4947	3.4947	1.7613e-06	8.66752	1	1	0	0.115373	7.32926	0.845601	NM_025330	Hsd17b14	hydroxysteroid (17-beta) dehydrogenase 14
10441669	22.4727	20.0231	15.7388	169.458	170.133	176.465	233.296	217.554	208.01	19.4115	172.019	219.62	4.59	4.59	4.59	1.8954e-07	11.3139	1	1	1	0.112845	0.783255	0.0883867	NM_009309	T	brachyury
10399588	13.994	12.3429	11.6726	118.304	133.456	103.426	16.3638	18.935	19.6949	12.6698	118.395	18.3312	5.0545	5.0545	5.0545	9.5406e-06	9.34469	1	1	0	0.107013	6.45868	0.69116	AJ005350	Zfp125	zinc finger protein 125
10552363	45.3613	39.4827	37.0733	382.024	394.054	370.279	65.1124	69.9722	62.2068	40.6391	382.119	65.7638	4.4082	4.4082	4.4082	4.1492e-09	9.40275	1	1	0	0.106352	5.81048	0.617955	NM_001034857	C330019L16Rik	RIKEN cDNA C330019L16 gene
10449756	16.2347	16.2066	17.15	156.06	163.717	153.818	18.996	17.2631	19.4589	16.5305	157.865	18.5727	1.7816	1.7816	1.7816	3.0406e-09	9.54993	1	1	0	0.104713	8.49985	0.890043	ENSMUST00000002145	Hsf2bp	heat shock transcription factor 2 binding protei
10581996	19.5517	17.1221	23.402	194.603	197.597	181.575	23.0936	18.5387	18.521	20.0253	191.258	20.0511	3.1542	3.1542	3.1542	2.8233e-08	9.55084	1	1	0	0.104703	9.53855	0.998713	NM_029441	Cdyl2	chromodomain protein, Y chromosome-like 2
10513008	12.2423	13.2647	13.6096	121.756	130.603	124.251	42.9754	36.6955	44.7951	13.0388	125.537	41.4887	2.0915	2.0915	2.0915	5.578e-08	9.62792	1	1	1	0.103865	3.0258	0.314274	NM_010637	Klf4	Kruppel-like factor 4 (gut)
10430993	7.8958	8.155	8.3643	76.6328	82.5931	80.5504	50.6138	47.1433	58.841	8.1384	79.9254	52.1994	2.2441	2.2441	2.2441	1.4801e-06	9.82078	1	1	1	0.101825	1.53116	0.15591	BC099567	1700001L05Rik	RIKEN cDNA 1700001L05 gene
10458894	10.8246	9.8823	16.8883	123.297	120.337	127.269	87.1948	68.2492	51.3699	12.5317	123.634	68.9379	6.2162	6.2162	6.2162	4.7447e-05	9.86571	1	1	1	0.101361	1.79341	0.181782	NM_010728	Lox	lysyl oxidase
10508663	11.2298	10.5529	9.5251	108.665	103.647	103.343	16.3608	17.573	17.5724	10.4359	105.218	17.1687	1.0626	1.0626	1.0626	1.77e-09	10.0823	1	1	1	0.0991834	6.12849	0.607845	NM_010686	Laptm5	lysosomal-associated protein transmembrane 5
10536220	22.0049	20.8667	25.51	221.61	225.707	247.165	179.882	137.128	173.821	22.7938	231.494	163.611	9.0025	9.0025	9.0025	9.2671e-06	10.156	1	1	1	0.0984638	1.41491	0.139317	NM_007743	Col1a2	collagen, type I, alpha 2
10494889	16.6587	16.2158	18.6569	170.948	169.928	183.596	69.3412	71.6577	70.2127	17.1771	174.824	70.4039	2.6041	2.6041	2.6041	3.1351e-08	10.1777	1	1	1	0.0982538	2.48316	0.243979	NM_177857	Dennd2c	DENN/MADD domain containing 2C
10443598	10.5515	11.6893	11.9301	104.201	98.92	145.902	65.0921	61.4981	58.4629	11.3903	116.341	61.6844	8.6534	8.6534	8.6534	0.00042842	10.2141	1	0	0	0.0979043	1.88607	0.184654	NM_013811	Dnahc8	dynein, axonemal, heavy chain 8
10578393	9.1854	9.9066	9.7455	87.526	86.3701	122.044	8.9076	10.1495	13.3322	9.6125	98.6468	10.7964	6.8009	6.8009	6.8009	0.00012895	10.2623	1	1	0	0.0974436	9.13701	0.890343	NM_177742	Triml1	tripartite motif family-like 1
10552358	49.7671	44.0818	41.8255	470.431	471.097	451.891	70.1125	76.1773	67.8121	45.2248	464.473	71.3673	4.1402	4.1402	4.1402	8.0776e-10	10.2703	1	1	0	0.097368	6.5082	0.633691	ENSMUST00000087694	ENSMUSG00000071952	predicted gene, ENSMUSG00000071952 /
10469167	21.4428	19.6658	22.4663	227.648	205.445	231.942	257.015	297.361	261.432	21.1916	221.678	271.936	8.7809	8.7809	8.7809	2.1834e-06	12.8322	1	0	1	0.0955962	0.815186	0.0779287	NM_177386	Sfmbt2	Scm-like with four mbt domains 2
10410244	35.8704	41.5948	27.1391	416.288	387.881	357.671	50.9836	49.0353	54.5894	34.8681	387.28	51.5361	10.1116	10.1116	10.1116	4.5641e-07	11.107	1	1	0	0.0900333	7.51474	0.676576	AY149175	Zfp640	zinc finger protein 640
10471486	9.1568	9.4919	9.9021	107.908	109.724	105.422	11.5965	14.344	12.5106	9.5169	107.684	12.8171	0.86671	0.86671	0.86671	3.8042e-10	11.3151	1	1	0	0.0883776	8.40163	0.742516	NM_007932	Eng	endoglin
10359624	9.0974	8.6745	8.4498	94.4828	93.8705	110.885	40.1651	36.8614	38.5808	8.7406	99.7461	38.5358	3.2658	3.2658	3.2658	3.1411e-06	11.4118	1	1	1	0.0876285	2.5884	0.226818	NM_175686	Prrx1	paired related homeobox 1
10364346	24.6957	26.0832	21.9762	302.242	307.027	233.254	117.158	113.007	123.877	24.2517	280.841	118.014	13.8986	13.8986	13.8986	3.6712e-05	11.5803	1	1	1	0.0863538	2.37973	0.205499	NM_019448	Dnmt3l	DNA (cytosine-5-)-methyltransferase 3-like
10530269	10.2217	8.3034	7.8973	104.686	114.402	95.3969	20.0319	17.4131	16.8463	8.8075	104.829	18.0971	3.2446	3.2446	3.2446	1.3804e-06	11.9022	1	1	0	0.0840182	5.79256	0.48668	NM_178446	Rbm47	RNA binding motif protein 47
10484389	25.2652	30.1476	30.0458	358.649	358.836	306.591	71.5336	69.3695	50.5175	28.4862	341.359	63.8069	10.7911	10.7911	10.7911	1.6255e-06	11.9833	1	1	0	0.0834495	5.34987	0.446444	NM_011576	Tfpi	tissue factor pathway inhibitor
10358210	10.2356	10.2787	9.6723	112.786	120.097	130.19	15.0881	15.5678	12.9756	10.0622	121.024	14.5438	2.9512	2.9512	2.9512	2.8481e-07	12.0276	1	1	0	0.083142	8.32136	0.691855	NM_030676	Nr5a2	nuclear receptor subfamily 5, group A, member 2
10534667	19.165	19.8344	16.1241	229.475	238.805	243.237	165.569	159.48	160.349	18.3745	237.172	161.799	2.669	2.669	2.669	5.1493e-09	12.9077	1	1	1	0.0774732	1.46584	0.113564	NM_008871	Serpine1	serine (or cysteine) peptidase inhibitor, clade E, memb
10447951	11.0836	12.5272	13.5453	131.911	143.823	222.827	114.627	92.4518	85.6671	12.3853	166.187	97.5822	17.232	17.232	17.232	0.0022213	13.4181	1	0	0	0.0745263	1.70305	0.126922	NM_011581	Thbs2	thrombospondin 2
10562468	18.5128	23.9536	18.1563	262.021	268.097	290.57	25.4485	20.087	25.6593	20.2076	273.562	23.7316	5.2354	5.2354	5.2354	5.8478e-08	13.5376	1	1	0	0.0738683	11.5274	0.851506	NM_028034	Tdrd12	tudor domain containing 12
10605874	11.6548	11.4251	9.7412	145.822	136.259	165.922	13.7357	14.2845	13.4317	10.9404	149.334	13.8173	5.0607	5.0607	5.0607	1.7872e-06	13.6498	1	1	0	0.073261	10.8078	0.79179	NM_175540	Eda2r	ectodysplasin A2 isoform receptor
10520417	10.6179	8.3707	8.2749	128.168	126.029	132.638	14.1897	11.119	13.5038	9.0878	128.945	12.9375	1.322	1.322	1.322	1.4381e-09	14.1888	1	1	0	0.0704782	9.96676	0.702439	ENSMUST00000001611	Gm1040	gene model 1040, (NCBI)
10410248	39.5222	44.7526	27.6349	581.538	547.297	497.33	61.3219	57.7144	62.6039	37.3032	542.055	60.5467	14.4404	14.4404	14.4404	4.4696e-07	14.5311	1	1	0	0.0688181	8.95268	0.616106	AY149175	Zfp640	zinc finger protein 640
10578401	25.5922	17.6444	15.8436	292.579	324.315	248.974	40.6001	45.2498	39.1305	19.6934	288.622	41.6601	12.7711	12.7711	12.7711	9.8988e-06	14.6558	1	1	0	0.0682324	6.92803	0.472716	NM_009556	Zfp42	zinc finger protein 42
10545096	18.4682	13.638	15.9566	238.496	268.724	246.098	90.1784	87.0004	67.6065	16.0209	251.106	81.5951	6.6863	6.6863	6.6863	7.3664e-07	15.6736	1	1	1	0.0638014	3.07746	0.196346	NM_001111315	OTTMUSG00000018935	predicted gene, OTTMUSG00000018935
10475653	13.6688	12.5572	13.0293	205.492	202.182	215.147	14.8677	13.1691	12.8634	13.0851	207.607	13.6334	2.2817	2.2817	2.2817	1.9078e-09	15.8659	1	1	0	0.0630282	15.2278	0.959783	NM_011978	Slc27a2	solute carrier family 27 (fatty acid transporter), membe
10443463	8.7838	9.4597	9.8151	135.924	134.852	177.139	47.7186	42.4526	46.5652	9.3528	149.305	45.5788	8.0917	8.0917	8.0917	4.6236e-05	15.9637	1	1	0	0.0626422	3.27576	0.205201	NM_007669	Cdkn1a	cyclin-dependent kinase inhibitor 1A (P21)
10420780	39.9261	35.5764	26.6765	541.966	574.825	523.676	212.91	239.618	265.743	34.0597	546.823	239.424	12.5399	12.5399	12.5399	3.4796e-07	16.0548	1	1	1	0.0622866	2.28391	0.142257	NM_021480	Tdh	L-threonine dehydrogenase
10466606	11.532	10.0074	9.784	150.139	156.241	197.212	74.176	110.131	54.002	10.4411	167.864	79.4364	12.7565	12.7565	12.7565	0.00038422	16.0772	1	1	0	0.0621998	2.11319	0.13144	NM_010730	Anxa1	annexin A1
10410254	33.6203	35.7859	23.7338	533.739	517.796	452.866	50.1185	49.4233	53.3897	31.0467	501.467	50.9772	14.4563	14.4563	14.4563	6.7705e-07	16.152	1	1	0	0.0619118	9.83708	0.609031	AY149175	Zfp640	zinc finger protein 640
10523717	69.6359	73.7919	55.454	999.574	985.246	1248.52	398.048	443.657	381.447	66.2939	1077.78	407.717	50.6019	50.6019	50.6019	2.2411e-05	16.2576	1	1	1	0.0615097	2.64345	0.162598	NM_009263	Spp1	secreted phosphoprotein 1
10510159	30.392	36.7767	27.8221	538.663	565.123	481.86	76.9623	79.5004	55.3012	31.6636	528.549	70.588	14.937	14.937	14.937	6.5621e-07	16.6926	1	1	0	0.0599067	7.4878	0.448569	NM_001103158	OTTMUSG00000011070	predicted gene, OTTMUSG00000011070
10407126	22.3272	22.98	18.8696	284.906	300.435	497.196	82.7857	79.6968	64.4094	21.3923	360.846	75.6307	39.5889	39.5889	39.5889	0.0019011	16.868	1	1	0	0.0592838	4.77115	0.282852	NM_152804	Plk2	polo-like kinase 2 (Drosophila)
10569335	24.8263	28.6214	32.7556	497.085	495.881	507.544	994.529	756.166	757.977	28.7344	500.17	836.224	45.7688	45.7688	45.7688	4.9791e-05	29.1018	1	1	1	0.0574492	0.598129	0.0343621	NR_001592	H19	H19 fetal liver mRNA
10405872	23.2268	19.9704	15.6408	421.831	453.296	294.462	52.3864	57.453	53.2168	19.6127	389.863	54.3521	28.078	28.078	28.078	0.00015347	19.8781	1	1	0	0.0503066	7.17292	0.360845	AY149175	Zfp640	zinc finger protein 640
10600169	8.5883	9.1746	8.7403	162.18	165.511	199.263	135.199	106.045	114.285	8.8344	175.651	118.51	8.478	8.478	8.478	2.4715e-05	19.8826	1	1	1	0.0502952	1.48217	0.0745459	NM_007542	Bgn	biglycan
10429564	7.6969	7.3102	7.0448	170.464	157.668	117.689	51.2056	83.3506	38.0074	7.3506	148.607	57.5212	12.0273	12.0273	12.0273	0.00047504	20.217	1	1	0	0.0494634	2.58352	0.127789	NM_010738	Ly6a	lymphocyte antigen 6 complex, locus A
10350516	10.3355	11.3023	10.0902	180.595	196.687	273.675	114.251	99.1156	83.7821	10.576	216.986	99.0495	17.3446	17.3446	17.3446	0.00046779	20.5168	1	1	0	0.0487406	2.19068	0.106775	NM_011198	Ptgs2	prostaglandin-endoperoxide synthase 2
10571522	8.0752	6.1972	9.7555	158.035	153.298	228.247	7.31	8.7784	7.521	8.0093	179.86	7.8698	14.0054	14.0054	14.0054	0.00017904	22.8545	1	1	0	0.0445307	22.8545	1.01773	EU599038	Triml2	tripartite motif family-like 2
10457077	15.3372	14.5423	10.3274	291.839	285.334	335.189	70.4267	62.5419	66.2312	13.4023	304.121	66.3999	9.1731	9.1731	9.1731	1.1315e-06	22.6917	1	1	0	0.044069	4.58014	0.201842	NM_015798	Fbxo15	F-box protein 15
10569687	8.7394	9.1677	8.8894	207.24	240.081	184.774	9.5782	12.3854	12.3044	8.9322	210.699	11.4227	9.2873	9.2873	9.2873	6.7928e-06	23.5887	1	1	0	0.0423933	18.4456	0.781969	NM_001004153	AU018091	expressed sequence AU018091
10524698	26.8195	30.3379	32.8588	708.115	693.244	724.926	88.6482	83.7809	67.5007	30.0054	708.762	79.9766	6.5244	6.5244	6.5244	7.0885e-10	23.6211	1	1	1	0.042335	8.86211	0.375177	NM_011107	Pla2g1b	phospholipase A2, group IB, pancreas
10397440	8.56	10.702	8.5236	237.167	234.574	217.721	34.7639	29.818	32.6529	9.2619	229.821	32.4116	3.6392	3.6392	3.6392	1.9616e-08	24.8136	1	1	1	0.0403005	7.0907	0.285759	NM_011934	Esrrb	estrogen related receptor, beta
10405876	29.2592	19.9693	18.4201	658.455	649.484	460.466	33.88	40.95	39.6031	22.5495	589.468	38.1443	37.3419	37.3419	37.3419	5.7393e-05	26.1411	1	1	0	0.038254	15.4536	0.591163	ENSMUST00000079272	ENSMUSG00000071302	predicted gene, ENSMUSG00000071302 /
10349295	11.5911	13.8594	12.4986	330.029	329.988	338.286	32.478	30.1413	26.8623	12.6497	332.768	29.8272	1.8886	1.8886	1.8886	3.5904e-11	26.3064	1	1	1	0.0380136	11.1565	0.424099	NM_023755	Tcfcp2l1	transcription factor CP2-like 1
10410211	30.8193	22.7268	15.9908	668.837	697.718	494.827	63.5614	69.2264	79.6416	23.1789	620.46	70.8098	36.7696	36.7696	36.7696	4.475e-05	26.7683	1	1	0	0.0373576	8.76235	0.32734	AY149175	Zfp640	zinc finger protein 640
10474700	17.9165	16.3035	14.9178	470.588	462.122	411.147	231.942	209.335	176.486	16.3793	447.952	205.921	14.196	14.196	14.196	2.0753e-06	27.3487	1	1	1	0.0365648	2.17536	0.0795417	NM_011580	Thbs1	thrombospondin 1
10365974	8.5543	8.1743	8.6321	195.829	186.16	312.846	88.7441	77.9901	74.9975	8.4536	231.612	80.5773	23.629	23.629	23.629	0.0014965	27.398	1	1	0	0.036499	2.87441	0.104913	NM_007833	Dcn	decorin
10474520	28.8007	32.53	18.1141	772.055	738.447	872.669	255.539	239.327	230.458	26.4816	794.39	241.775	23.7949	23.7949	23.7949	1.2284e-06	29.9978	1	1	1	0.0333358	3.28566	0.10953	AY116662	Tdh	L-threonine dehydrogenase
10583071	6.7347	7.3043	8.1897	309.329	304.11	266.871	51.5489	56.4996	56.3956	7.4096	293.437	54.8147	7.7793	7.7793	7.7793	4.5057e-07	39.6023	1	1	0	0.0252511	5.35325	0.135175	NM_010809	Mmp3	matrix metallopeptidase 3
10377550	11.8598	12.1807	10.1383	526.964	528.9	540.136	11.052	10.0786	12.4084	11.393	532	11.1797	2.4305	2.4305	2.4305	7.5336e-12	47.5862	1	1	0	0.0214154	47.5862	1.01908	NM_001127233	Trp53	transformation related protein 53
10513739	8.6966	9.7701	7.7379	420.744	413.539	489.736	219.834	202.096	192.261	8.7349	441.34	204.73	14.7796	14.7796	14.7796	2.6126e-06	50.526	1	1	1	0.0197918	2.15571	0.0426654	NM_011607	Tnc	tenascin C
10595156	21.1649	19.5084	17.8824	2313.88	2385.21	2016.17	115.479	124.823	135.854	19.5185	2238.42	125.385	65.3415	65.3415	65.3415	5.3334e-07	114.682	1	1	0	0.00871977	17.8523	0.155668	NM_025274	Dppa5a	developmental pluripotency associated 5A
