# Supplementary material for: Linking Incomplete Reprogramming to the Improved Pluripotency of Murine Embryonal Carcinoma Cell-Derived Pluripotent Stem Cells
Source: PLoS One. 2010 Apr 26;5(4):e10320. doi: 10.1371/journal.pone.0010320 (PMC2859941; doi:10.1371/journal.pone.0010320)
Supplement: Dataset S2 — Raw data of Real-time PCR for the Verification of Microarray results. (0.03 MB XLS) [file pone.0010320.s005.xls]

## Sheet: Sheet1
			Avg Ct/endo	Ct h19	Final value	Value Average	Error Bar
P19	h19	Target	10.822	27.926	7.09877e-06
P19	h19	Target	10.822	29	3.37192e-06
P19	h19	Target	10.822	27.805	7.71983e-06	6.0635e-06	1.92005e-06
P19NTES7	h19	Target	11.397	21.399	0.00097521
P19NTES7	h19	Target	11.397	21.643	0.000823468
P19NTES7	h19	Target	11.397	21.707	0.000787736	0.000862138	8.12736e-05
R1	h19	Target	12.48	20.752	0.00323504
R1	h19	Target	12.48	21.009	0.00270717
R1	h19	Target	12.48	20.21	0.00471019	0.0035508	0.000847663
P19NTES1	h19	Target	12.143	23.095	0.0005048
P19NTES1	h19	Target	12.143	23.085	0.000508311
P19NTES1	h19	Target	12.143	23.526	0.000374434	0.000462515	6.22992e-05
			Avg Ct/endo	Ct Klf4	Final value	Value Average	Error Bar
P19	klf4	Target	10.822	25.682	3.36275e-05
P19	klf4	Target	10.822	25.612	3.52993e-05
P19	klf4	Target	10.822	25.573	3.62666e-05	3.50645e-05	1.09013e-06
P19NTES7	klf4	Target	11.397	21.923	0.000678201
P19NTES7	klf4	Target	11.397	22.019	0.000634541
P19NTES7	klf4	Target	11.397	21.926	0.000676792	0.000663178	2.02577e-05
R1	klf4	Target	12.48	18.136	0.0198324
R1	klf4	Target	12.48	18.107	0.020235
R1	klf4	Target	12.48	18.231	0.0185685	0.0195453	0.000710004
P19NTES1	klf4	Target	12.143	21.66	0.00136489
P19NTES1	klf4	Target	12.143	21.945	0.00112022
P19NTES1	klf4	Target	12.143	22	0.00107832	0.00118781	0.000126377
			Avg Ct/endo	Ct Nanog	Final value	Value Average	Error Bar
P19	nanog	Target	10.822	21	0.00086321
P19	nanog	Target	10.822	20.837	0.000966462
P19	nanog	Target	10.822	20.713	0.0010532	0.000960959	7.76619e-05
P19NTES7	nanog	Target	11.397	17.473	0.0148232
P19NTES7	nanog	Target	11.397	17.388	0.0157228
P19NTES7	nanog	Target	11.397	17.37	0.0159202	0.0154887	0.000477446
R1	nanog	Target	12.48	18.153	0.0196
R1	nanog	Target	12.48	18.161	0.0194916
R1	nanog	Target	12.48	18.225	0.0186459	0.0192459	0.000426552
P19NTES1	nanog	Target	12.143	19.282	0.00709491
P19NTES1	nanog	Target	12.143	19.398	0.00654677
P19NTES1	nanog	Target	12.143	19.506	0.00607458	0.00657209	0.000416933
			Avg Ct/endo	Ct p53	Final value	Value Average	Error Bar
P19	p53	Target	10.822	25	5.39507e-05
P19	p53	Target	10.822	24.847	5.99866e-05
P19	p53	Target	10.822	24.815	6.1332e-05	5.84231e-05	3.20984e-06
P19NTES7	p53	Target	11.397	22.319	0.000515407
P19NTES7	p53	Target	11.397	22.157	0.000576657
P19NTES7	p53	Target	11.397	22.194	0.000562055	0.000551373	2.6121e-05
R1	p53	Target	12.48	17.383	0.0334233
R1	p53	Target	12.48	17.388	0.0333077
R1	p53	Target	12.48	17.684	0.0271294	0.0312868	0.00294013
P19NTES1	p53	Target	12.143	23.375	0.000415749
P19NTES1	p53	Target	12.143	23.482	0.00038603
P19NTES1	p53	Target	12.143	23.586	0.000359181	0.000386987	2.31035e-05
			Avg Ct/endo	Ct Fbx015	Final value	Value Average	Error Bar
P19	Fbxo15	Target	11.654	23.982	0.000194492
P19	Fbxo15	Target	11.654	24	0.000192081
P19	Fbxo15	Target	11.654	23.903	0.000205439	0.000197337	5.8129e-06
P19NTES7	Fbxo15	Target	12.096	19.794	0.00481583
P19NTES7	Fbxo15	Target	12.096	19.364	0.00648805
P19NTES7	Fbxo15	Target	12.096	19.75	0.00496497	0.00542295	0.000755596
R1	Fbxo15	Target	13.049	18.423	0.0241138
R1	Fbxo15	Target	13.049	18.427	0.024047
R1	Fbxo15	Target	13.049	18.517	0.0225927	0.0235845	0.000701828
P19NTES1	Fbxo15	Target	12.341	19.643	0.00633693
P19NTES1	Fbxo15	Target	12.341	19.877	0.00538813
P19NTES1	Fbxo15	Target	12.341	19.944	0.00514362	0.00562289	0.000514673
			Avg Ct/endo	Ct Dppa5a	Final value	Value Average	Error Bar
P19	Dppa5a	Target	11.654	21.648	0.000980632
P19	Dppa5a	Target	11.654	21.527	0.00106643
P19	Dppa5a	Target	11.654	21.58	0.00102796	0.00102501	3.50875e-05
P19NTES7	Dppa5a	Target	12.096	17.925	0.0175912
P19NTES7	Dppa5a	Target	12.096	17.883	0.0181109
P19NTES7	Dppa5a	Target	12.096	18	0.0167001	0.0174674	0.000582567
R1	Dppa5a	Target	13.049	14.482	0.37036
R1	Dppa5a	Target	13.049	14.515	0.361985
R1	Dppa5a	Target	13.049	14.515	0.361985	0.364776	0.0039482
P19NTES1	Dppa5a	Target	12.341	15.787	0.0917594
P19NTES1	Dppa5a	Target	12.341	15.911	0.0842021
P19NTES1	Dppa5a	Target	12.341	15.97	0.0808281	0.0855965	0.00457034
			Avg Ct/endo	Ct Esrrb	Final value	Value Average	Error Bar
P19	Esrrb	Target	11.654	29.363	4.66724e-06
P19	Esrrb	Target	11.654	29.083	5.66693e-06
P19	Esrrb	Target	11.654	29.169	5.339e-06	5.22439e-06	4.16093e-07
P19NTES7	Esrrb	Target	12.096	24.782	0.000151752
P19NTES7	Esrrb	Target	12.096	24.863	0.000143466
P19NTES7	Esrrb	Target	12.096	24.917	0.000138196	0.000144471	5.57964e-06
R1	Esrrb	Target	13.049	22.232	0.00172045
R1	Esrrb	Target	13.049	22.354	0.00158094
R1	Esrrb	Target	13.049	22.268	0.00167805	0.00165981	5.83946e-05
P19NTES1	Esrrb	Target	12.341	25.454	0.000112874
P19NTES1	Esrrb	Target	12.341	25.702	9.5047e-05
P19NTES1	Esrrb	Target	12.341	26	7.73092e-05	9.50767e-05	1.45192e-05
			Avg Ct/endo	Ct BMP4	Final value	Value Average	Error Bar
P19	bmp4	Target	11.654	23.202	0.000333969
P19	bmp4	Target	11.654	23.136	0.000349602
P19	bmp4	Target	11.654	22.964	0.000393868	0.000359146	2.53681e-05
P19NTES7	bmp4	Target	12.096	23.633	0.000336525
P19NTES7	bmp4	Target	12.096	23.733	0.000313989
P19NTES7	bmp4	Target	12.096	23.687	0.000324161	0.000324892	9.21478e-06
R1	bmp4	Target	13.049	20.369	0.00625836
R1	bmp4	Target	13.049	20.409	0.00608722
R1	bmp4	Target	13.049	20.467	0.00584736	0.00606431	0.000168572
P19NTES1	bmp4	Target	12.341	23.762	0.000364701
P19NTES1	bmp4	Target	12.341	24	0.000309237
P19NTES1	bmp4	Target	12.341	24.213	0.000266791	0.000313576	4.00888e-05
			Avg Ct/endo	Ct myc	Final value	Value Average	Error Bar
P19	cmyc	Target	11.654	23.226	0.000328459
P19	cmyc	Target	11.654	23.241	0.000325061
P19	cmyc	Target	11.654	23.045	0.000372364	0.000341961	2.15424e-05
P19NTES7	cmyc	Target	12.096	20.72	0.00253465
P19NTES7	cmyc	Target	12.096	20.583	0.00278714
P19NTES7	cmyc	Target	12.096	20.634	0.00269033	0.00267071	0.000104009
R1	cmyc	Target	13.049	20.428	0.00600758
R1	cmyc	Target	13.049	20.493	0.00574292
R1	cmyc	Target	13.049	20.552	0.0055128	0.00575443	0.000202159
P19NTES1	cmyc	Target	12.341	21.58	0.00165495
P19NTES1	cmyc	Target	12.341	21.749	0.00147201
P19NTES1	cmyc	Target	12.341	22	0.00123695	0.00145463	0.000171089
