# Supplementary material for: Linking Incomplete Reprogramming to the Improved Pluripotency of Murine Embryonal Carcinoma Cell-Derived Pluripotent Stem Cells
Source: PLoS One. 2010 Apr 26;5(4):e10320. doi: 10.1371/journal.pone.0010320 (PMC2859941; doi:10.1371/journal.pone.0010320)
Supplement: Dataset S3 — Normalized Microarray Expression Data for GeneSet B. (0.18 MB XLS) [file pone.0010320.s006.xls]

## Sheet: net
ID	P19-1	P19-2	P19-3	R1-1	R1-2	R1-3	N7P8-1	N7P8-2	N7P8-3	P19_mean	R1_mean	N7P8_mean	P19_std	R1_std	N7P8_std	p_value	max_fold	1vs2	2vs3	1vs3	fold_1vs2	fold_2vs3	fold_1vs3	RefSeq_ID	Gene_Symbol	Gene_description
10607972	74.8458	79.1381	73.9824	8.0809	7.9529	11.0098	8.689	8.8262	8.5568	75.9888	9.0145	8.6907	1.0869	1.0869	1.0869	1.3036e-08	8.74369	1	0	1	8.42962	1.03726	8.74369	NM_011419	Jarid1d	jumonji, AT rich interactive domain 1D (Rbp2 like)
10357579	497.051	562.068	595.361	71.5307	84.0934	72.3098	68.7472	65.8828	62.8656	551.493	75.978	65.8319	16.8597	16.8597	16.8597	1.3134e-06	8.37729	1	0	1	7.25859	1.15412	8.37729	NM_008551	Mapkapk2	MAP kinase-activated protein kinase 2
10548118	65.5276	78.345	77.2804	32.8958	36.6693	36.4948	10.9533	10.9877	12.3826	73.7177	35.3533	11.4412	2.4898	2.4898	2.4898	6.3259e-06	6.44318	1	1	1	2.08517	3.09	6.44318	NM_201371	Prmt8	protein arginine N-methyltransferase 8
10368159	89.1912	84.3444	70.7584	15.5065	13.9274	12.3417	12.3801	12.6297	13.4459	81.4313	13.9252	12.8186	3.2339	3.2339	3.2339	7.8935e-06	6.35259	1	0	1	5.84777	1.08633	6.35259	NM_029529	Slc35d3	solute carrier family 35, member D3
10368317	965.552	996.945	898.485	290.37	273.394	267.601	186.646	166.43	160.428	953.66	277.122	171.168	17.8213	17.8213	17.8213	1.4549e-07	5.57149	1	0	1	3.4413	1.61901	5.57149	NM_134005	Enpp3	ectonucleotide pyrophosphatase/phosphodiesterase 3
10556509	78.1455	80.4271	84.0829	12.2992	13.2932	11.7307	15.8191	14.5688	13.6849	80.8851	12.441	14.6909	1.0927	1.0927	1.0927	1.3205e-08	6.5015	1	0	1	6.5015	0.846851	5.5058	NM_145584	Spon1	spondin 1, (f-spondin) extracellular matrix protein
10458685	156.366	172.001	174.854	14.3085	16.3676	22.8909	32.4285	35.0643	27.4535	167.74	17.8556	31.6488	3.8598	3.8598	3.8598	2.709e-07	9.39426	1	0	1	9.39426	0.564179	5.30005	ENSMUST00000097589	Jakmip2	janus kinase and microtubule interacting protei
10560919	131.263	136.615	149.23	31.3089	32.9181	33.6133	23.6595	26.8381	28.2211	139.036	32.6134	26.2396	3.1965	3.1965	3.1965	4.3502e-07	5.2987	1	0	1	4.26315	1.24291	5.29871	NM_144921	Atp1a3	ATPase, Na+/K+ transporting, alpha 3 polypeptide
10575693	58.5172	57.6924	71.1499	12.3389	12.1899	13.3118	11.5129	12.4717	11.4	62.4532	12.6135	11.7949	2.5301	2.5301	2.5301	1.1095e-05	5.29493	1	0	1	4.9513	1.0694	5.29493	NM_173016	Vat1l	vesicle amine transport protein 1 homolog-like (T. califor
10361771	278.335	314.824	377.005	36.6772	34.5415	38.3119	56.4973	72.0622	55.9067	323.388	36.5102	61.4887	16.9196	16.9196	16.9196	3.5581e-05	8.85747	1	0	1	8.85747	0.593771	5.25931	NM_009538	Plagl1	pleiomorphic adenoma gene-like 1
10512279	175.983	165.194	160.684	18.2096	19.5085	15.2192	40.7419	28.28	29.4527	167.287	17.6458	32.8249	3.5589	3.5589	3.5589	1.728e-07	9.48027	1	0	1	9.48027	0.537574	5.09634	NM_001136056	Cntfr	ciliary neurotrophic factor receptor
10462922	371.269	411.173	501.773	15.6914	15.4232	15.4664	102.155	87.2825	68.3491	428.071	15.527	85.9289	22.9954	22.9954	22.9954	3.1392e-05	27.5695	1	0	1	27.5695	0.180696	4.98169	NM_019588	Plce1	phospholipase C, epsilon 1
10592251	76.8466	81.4465	61.4193	8.9299	7.5959	8.8858	15.5171	17.6097	13.2964	73.2375	8.4705	15.4744	3.5788	3.5788	3.5788	2.5711e-05	8.64618	1	0	1	8.64618	0.547388	4.73282	NM_001029838	Pknox2	Pbx/knotted 1 homeobox 2
10361918	40.9931	42.5864	31.5905	9.7812	9.7827	7.6431	8.1765	8.6892	7.8658	38.39	9.069	8.2439	2.0278	2.0278	2.0278	6.4748e-05	4.65678	1	0	1	4.2331	1.10009	4.65678	NM_172786	Il20ra	interleukin 20 receptor, alpha
10394209	364.322	352.305	312.697	79.2858	75.4966	109.86	83.3679	70.1023	76.1552	343.108	88.2141	76.5418	11.1994	11.1994	11.1994	4.3387e-06	4.48262	1	0	1	3.88949	1.1525	4.48262	NM_007872	Dnmt3a	DNA methyltransferase 3A
10446777	257.436	288.249	287.315	18.1942	19.1704	20.8171	68.3363	61.1864	60.5712	277.667	19.3939	63.3646	6.0329	6.0329	6.0329	1.8383e-07	14.3172	1	1	1	14.3172	0.306068	4.38205	NM_020578	Ehd3	EH-domain containing 3
10604961	52.5417	51.2969	69.2062	10.4963	10.8577	11.9097	11.5322	14.1087	14.1148	57.6816	11.0879	13.2519	3.379	3.379	3.379	0.00010508	5.20221	1	0	1	5.20221	0.836703	4.3527	NM_008067	Gabra3	gamma-aminobutyric acid (GABA-A) receptor, subunit alpha
10344837	197.733	190.817	203.625	28.7999	33.2783	37.5151	42.4202	50.8276	43.8052	197.392	33.1978	45.6843	2.989	2.989	2.989	3.2696e-08	5.94593	1	0	1	5.94593	0.726679	4.32078	NM_029525	Prex2	phosphatidylinositol-3,4,5-trisphosphate-dependent Rac exc
10542929	50.1536	53.3006	79.8948	16.0299	16.6348	16.0449	14.3133	13.3645	14.8211	61.1163	16.2365	14.1663	5.453	5.453	5.453	0.0014235	4.3142	1	0	1	3.76413	1.14614	4.3142	NM_007588	Calcr	calcitonin receptor
10345436	350.947	457.329	688.981	42.5303	29.548	32.0051	104.76	101.547	141.121	499.086	34.6945	115.809	58.1235	58.1235	58.1235	0.0028293	14.3852	1	0	1	14.3852	0.299583	4.30954	X16670	LOC280487	pol polyprotein
10595695	107.119	86.8191	90.7691	11.6406	11.8086	11.8684	24.6778	20.145	22.7567	94.9024	11.7725	22.5265	3.667	3.667	3.667	7.2493e-06	8.06136	1	0	1	8.06136	0.522607	4.21292	NM_009573	Zic1	zinc finger protein of the cerebellum 1
10361926	128.703	127.319	121.522	29.9045	29.7121	28.4443	39.2679	25.8905	27.1805	125.848	29.3537	30.7796	2.7809	2.7809	2.7809	4.2664e-07	4.28729	1	0	1	4.28729	0.953674	4.08867	NM_008580	Map3k5	mitogen-activated protein kinase kinase kinase 5
10557177	226.904	224.602	226.24	14.8861	17.6145	26.9926	56.8375	54.0964	55.3239	225.916	19.831	55.4192	2.2014	2.2014	2.2014	1.7137e-09	11.392	1	1	1	11.392	0.357836	4.07649	NM_008855	Prkcb	protein kinase C, beta
10417411	126.952	144.104	137.863	41.9436	38.8691	55.706	33.7492	37.6297	35.4676	136.306	45.5062	35.6155	4.2103	4.2103	4.2103	4.8886e-06	3.82716	1	0	1	2.99534	1.27771	3.82717	EF651836	ENSMUSG00000079376	predicted gene, ENSMUSG00000079376
10511631	30.5161	39.2837	34.803	10.3385	10.1823	8.3079	8.7835	9.371	9.6666	34.8676	9.6096	9.2737	1.5166	1.5166	1.5166	2.9854e-05	3.75984	1	0	1	3.62841	1.03622	3.75984	NM_145947	Slc26a7	solute carrier family 26, member 7
10387100	37.9977	34.649	27.679	9.2068	9.1525	9.1161	8.0705	9.9357	8.7273	33.4419	9.1585	8.9112	1.7829	1.7829	1.7829	9.6204e-05	3.75279	1	0	1	3.65146	1.02775	3.75279	NM_001034874	Gm879	gene model 879, (NCBI)
10579165	50.7125	47.8358	59.1194	15.5416	16.8735	20.588	13.3772	14.8181	13.9133	52.5559	17.6677	14.0362	2.1538	2.1538	2.1538	2.6585e-05	3.74431	1	0	1	2.97469	1.25872	3.74431	NM_007789	Ncan	neurocan
10496324	131.933	133.206	138.182	15.6767	17.5265	18.473	37.2552	42.077	31.1487	134.441	17.2254	36.827	2.1839	2.1839	2.1839	4.73e-08	7.80479	1	1	1	7.80479	0.467738	3.6506	NM_001135149	Slc39a8	solute carrier family 39 (metal ion transporter), mem
10407337	38.4406	32.9318	39.5671	9.6576	9.1056	9.9609	10.9065	9.6335	10.1233	36.9799	9.5747	10.2211	1.2114	1.2114	1.2114	5.5281e-06	3.86225	1	0	1	3.86225	0.936758	3.618	NM_010408	Hcn1	hyperpolarization-activated, cyclic nucleotide-gated K+ 1 /
10412537	138.906	138.106	144.344	58.1549	57.4307	71.777	35.2475	43.1118	39.3382	140.452	62.4542	39.2325	3.2026	3.2026	3.2026	1.2689e-06	3.58	1	1	1	2.24888	1.5919	3.58	EF651810	B930046C15Rik	RIKEN cDNA B930046C15 gene
10591706	83.9513	81.2018	75.7734	27.9201	29.1297	28.9628	27.5878	19.1342	20.661	80.3088	28.6709	22.461	2.056	2.056	2.056	1.9146e-06	3.57548	1	0	1	2.80106	1.27647	3.57548	NM_010487	Elavl3	ELAV (embryonic lethal, abnormal vision, Drosophila)-like
10427928	121.049	129.044	121.529	43.886	44.7753	56.3475	39.5285	34.4244	33.1726	123.874	48.3363	35.7085	2.9772	2.9772	2.9772	1.5459e-06	3.46904	1	0	1	2.56276	1.35364	3.46904	NM_001081302	Trio	triple functional domain (PTPRF interacting)
10601519	40.8876	36.3865	30.0633	9.3484	9.0013	9.869	9.2475	10.8941	11.0267	35.7791	9.4062	10.3894	1.8482	1.8482	1.8482	8.4225e-05	3.80378	1	0	1	3.80378	0.905365	3.44381	NM_172781	Klhl4	kelch-like 4 (Drosophila)
10464836	132.705	140.826	151.868	41.1708	41.3613	62.7094	48.2728	41.9413	34.0186	141.8	48.4138	41.4109	5.7426	5.7426	5.7426	2.8464e-05	3.42421	1	0	1	2.92891	1.16911	3.42421	NM_013456	Actn3	actinin alpha 3
10417366	99.958	119.414	100.157	37.2191	33.103	42.768	28.4288	34.1634	30.7288	106.51	37.6967	31.107	4.1734	4.1734	4.1734	2.4614e-05	3.42398	1	0	1	2.82544	1.21184	3.42398	ENSMUST00000090647	ENSMUSG00000057445	predicted gene, ENSMUSG00000057445 /
10500283	276.257	277.305	298.877	17.1424	16.9484	22.2624	79.7698	79.3215	90.1553	284.147	18.7844	83.0822	4.8267	4.8267	4.8267	4.7988e-08	15.1267	1	1	1	15.1267	0.226094	3.42007	NM_011797	Car14	carbonic anhydrase 14
10540401	61.0513	57.957	84.0765	12.833	12.7825	16.3688	18.1603	21.9608	19.7597	67.6949	13.9948	19.9603	4.848	4.848	4.848	0.00042636	4.83715	1	0	1	4.83715	0.701132	3.39148	NM_008516	Lrrn1	leucine rich repeat protein 1, neuronal
10607089	322.275	328.682	365.457	100.284	102.126	119.438	99.0963	103.886	98.019	338.805	107.283	100.334	8.5923	8.5923	8.5923	1.6772e-06	3.37678	1	0	1	3.15805	1.06926	3.37678	NM_207625	Acsl4	acyl-CoA synthetase long-chain family member 4
10561153	295.917	290.231	349.638	19.9329	22.3893	22.1327	97.4838	108.046	71.6468	311.929	21.485	92.3921	12.5922	12.5922	12.5922	8.3944e-06	14.5185	1	0	1	14.5185	0.232542	3.37614	NM_001081148	Cyp2b23	cytochrome P450, family 2, subfamily b, polypeptide 2
10571567	59.9393	61.6355	58.4119	10.7238	10.6625	19.9885	17.7393	17.5956	18.0755	59.9956	13.7916	17.8035	1.8697	1.8697	1.8697	3.9109e-06	4.35015	1	0	1	4.35016	0.774657	3.36988	NM_172752	Sorbs2	sorbin and SH3 domain containing 2
10352152	78.8369	88.6353	67.813	11.2707	13.4432	14.3279	28.8674	21.0165	20.7129	78.4284	13.0139	23.5323	3.835	3.835	3.835	4.1148e-05	6.02651	1	0	1	6.02651	0.553023	3.3328	NM_177757	Kif26b	kinesin family member 26B
10483439	204.584	183.593	215.084	45.4094	46.2201	46.8605	61.381	61.6684	58.9508	201.087	46.1634	60.6667	5.3733	5.3733	5.3733	1.5983e-06	4.35599	1	0	1	4.35599	0.760935	3.31462	NM_001081088	Lrp2	low density lipoprotein receptor-related protein 2
10485309	43.2947	41.3693	44.0928	11.9482	9.982	8.654	11.706	12.6663	14.506	42.9189	10.1947	12.9594	0.86484	0.86484	0.86484	3.0986e-07	4.20992	1	0	1	4.20992	0.786665	3.3118	ENSMUST00000099688	E530001K10Rik	RIKEN cDNA E530001K10 gene
10578829	140.368	149.454	139.882	30.092	30.0539	30.8667	50.4027	42.4261	44.283	143.235	30.3375	45.7039	2.2779	2.2779	2.2779	7.0706e-08	4.72138	1	1	1	4.72138	0.663784	3.13397	NM_001081390	Palld	palladin, cytoskeletal associated protein
10362186	55.2874	54.9253	63.3016	13.6316	13.1562	16.9304	19.737	17.6148	18.0507	57.8381	14.5727	18.4675	1.7607	1.7607	1.7607	4.0776e-06	3.96894	1	0	1	3.96894	0.7891	3.13189	NM_021509	Moxd1	monooxygenase, DBH-like 1
10417359	189.268	196.903	194.359	75.7713	76.4662	92.8809	55.4671	66.6351	65.0262	193.51	81.7061	62.3761	4.0185	4.0185	4.0185	8.7758e-07	3.10231	1	0	1	2.36837	1.30989	3.10231	EF651808	Hn1l	hematological and neurological expressed 1-like
10371092	41.4692	44.3764	43.617	16.86	15.5939	15.8648	12.5746	14.2709	14.9874	43.1542	16.1062	13.9443	0.68746	0.68746	0.68746	1.5085e-07	3.09476	1	0	1	2.67935	1.15504	3.09476	NM_178662	Atcay	ataxia, cerebellar, Cayman type homolog (human)
10546631	242.461	258.555	288.981	26.1573	27.2348	47.1331	99.8603	85.1031	71.7327	263.332	33.5084	85.5654	9.9755	9.9755	9.9755	8.1736e-06	7.8587	1	0	1	7.8587	0.391612	3.07756	NM_145148	Frmd4b	FERM domain containing 4B
10569714	105.863	121.26	114.328	43.477	40.7354	50.2813	43.308	36.2081	32.4386	113.817	44.8312	37.3182	3.5602	3.5602	3.5602	9.1813e-06	3.04991	1	0	1	2.5388	1.20132	3.04991	NM_133189	Cacng7	calcium channel, voltage-dependent, gamma subunit 7
10423243	37.1379	37.3656	50.6563	15.0871	15.6903	13.4818	13.6702	12.7819	15.2448	41.7199	14.753	13.899	2.6408	2.6408	2.6408	0.00045889	3.00165	1	0	1	2.82789	1.06144	3.00165	NM_009865	Cdh10	cadherin 10
10379489	247.228	227.711	216.291	19.1299	19.6864	22.796	82.4279	67.8483	81.2745	230.41	20.5375	77.1835	5.9099	5.9099	5.9099	6.8372e-07	11.219	1	1	1	11.219	0.266087	2.98522	NM_029537	Tmem98	transmembrane protein 98
10414333	100.457	98.2442	88.5224	31.0384	28.3902	28.8216	36.0368	27.8822	32.9935	95.7413	29.4167	32.3042	2.5671	2.5671	2.5671	2.6701e-06	3.25466	1	0	1	3.25466	0.910615	2.96374	NM_001037221	Samd4	sterile alpha motif domain containing 4
10419704	29.8892	35.6411	26.5118	12.8024	10.6294	13.8921	10.2179	10.0094	11.0236	30.6807	12.4413	10.417	1.6449	1.6449	1.6449	0.00022898	2.94525	1	0	1	2.46604	1.19433	2.94525	NM_015772	Sall2	sal-like 2 (Drosophila)
10445325	36.9525	34.9558	38.5757	11.4999	11.4544	10.5728	12.6605	11.7852	13.1339	36.828	11.1757	12.5265	0.66906	0.66906	0.66906	2.6247e-07	3.29536	1	0	1	3.29536	0.892165	2.94001	NM_030598	Rcan2	regulator of calcineurin 2
10352143	55.1692	48.7155	47.871	10.5176	11.4712	10.869	17.0021	17.7124	17.1449	50.5852	10.9526	17.2865	1.3462	1.3462	1.3462	1.6652e-06	4.61856	1	0	1	4.61856	0.633593	2.92628	BC120791	D230039L06Rik	RIKEN cDNA D230039L06 gene
10428698	77.0093	76.5176	86.8034	23.7636	25.946	22.6866	30.3076	27.7834	24.8835	80.1101	24.1321	27.6582	2.2057	2.2057	2.2057	3.1329e-06	3.31965	1	0	1	3.31965	0.872512	2.89643	NM_016667	Sntb1	syntrophin, basic 1
10417461	145.438	142.059	150.039	56.4605	58.041	69.7731	45.3453	53.4149	53.4797	145.845	61.4249	50.7466	3.1766	3.1766	3.1766	1.3422e-06	2.87399	1	0	1	2.37437	1.21042	2.87399	EF651833	ENSMUSG00000072735	predicted gene, ENSMUSG00000072735
10542896	73.6192	66.079	48.8881	25.4829	26.3257	27.3487	21.945	23.1733	20.5405	62.8621	26.3858	21.8863	4.2593	4.2593	4.2593	0.00092102	2.87221	1	0	1	2.38242	1.20559	2.87221	NM_009753	Bicd1	bicaudal D homolog 1 (Drosophila)
10526181	106.353	98.2265	118.179	25.3844	23.9837	23.6984	42.7508	30.5058	39.3696	107.586	24.3555	37.5421	3.9647	3.9647	3.9647	1.2201e-05	4.41732	1	0	1	4.41732	0.648752	2.86574	NM_030719	Gats	opposite strand transcription unit to Stag3
10417421	114.191	111.385	122.171	49.8126	48.3415	60.4328	39.7703	42.9037	39.1296	115.916	52.8623	40.6012	2.9613	2.9613	2.9613	3.9848e-06	2.85498	1	0	1	2.19278	1.30199	2.85498	EF651808	Hn1l	hematological and neurological expressed 1-like
10483215	35.2053	40.8646	37.7844	17.2104	19.581	18.1782	12.234	13.7488	14.6035	37.9514	18.3232	13.5288	1.0999	1.0999	1.0999	9.5479e-06	2.80523	1	0	1	2.07122	1.35438	2.80523	NM_018732	Scn3a	sodium channel, voltage-gated, type III, alpha
10524844	153.734	147.76	168.85	22.1363	21.2722	33.3208	57.3969	56.5047	53.8913	156.781	25.5764	55.931	4.3031	4.3031	4.3031	1.5762e-06	6.12992	1	1	1	6.12992	0.457285	2.80312	NM_001081308	Taok3	TAO kinase 3
10426244	54.7088	50.2343	56.2219	13.3119	13.9549	16.8563	23.2887	16.9457	17.6019	53.7216	14.7077	19.2788	1.6808	1.6808	1.6808	6.1203e-06	3.65262	1	0	1	3.65262	0.762895	2.78656	NM_021921	Mapk8ip2	mitogen-activated protein kinase 8 interacting protein
10431872	199.315	210.45	177.236	87.303	86.2552	103.237	91.6778	63.7202	56.6082	195.667	92.2649	70.6687	8.9443	8.9443	8.9443	0.00013282	2.76879	1	0	1	2.12071	1.3056	2.76879	ENSMUST00000100262	Slc38a1	solute carrier family 38, member 1
10547177	45.1414	49.8047	53.4275	10.8587	10.2661	9.4458	18.6506	19.9053	15.4834	49.4579	10.1902	18.0131	1.5969	1.5969	1.5969	5.2696e-06	4.85348	1	0	1	4.85348	0.565711	2.74566	NM_178045	Rassf4	Ras association (RalGDS/AF-6) domain family member 4
10415248	87.3823	93.0794	95.3645	18.1148	17.9843	22.9183	37.8106	30.8342	32.8495	91.9421	19.6725	33.8315	2.0465	2.0465	2.0465	6.1285e-07	4.67364	1	1	1	4.67364	0.581485	2.71765	NM_028994	Pck2	phosphoenolpyruvate carboxykinase 2 (mitochondrial)
10354649	1294.79	1279.35	1270.16	193.926	206.254	224.978	471.986	529.89	412.706	1281.44	208.386	471.527	20.6357	20.6357	20.6357	6.7312e-08	6.14934	1	1	1	6.14934	0.441938	2.71763	ENSMUST00000094950	Pgap1	post-GPI attachment to proteins 1
10354647	293.129	258.058	243.165	71.4237	80.6856	72.6328	96.7219	89.2803	106.654	264.784	74.914	97.5519	9.1854	9.1854	9.1854	1.2157e-05	3.5345	1	0	1	3.5345	0.76794	2.71429	ENSMUST00000097739	Pgap1	post-GPI attachment to proteins 1
10556528	165.984	157.281	206.666	27.0006	27.3975	27.6564	75.0105	57.1321	63.1438	176.644	27.3515	65.0955	9.2965	9.2965	9.2965	7.0198e-05	6.45829	1	0	1	6.45829	0.420175	2.71361	NM_011055	Pde3b	phosphodiesterase 3B, cGMP-inhibited
10482237	55.9936	62.5327	59.6578	9.0664	8.8708	9.096	21.0193	22.3814	22.3127	59.3947	9.0111	21.9044	1.1228	1.1228	1.1228	1.6551e-07	6.59128	1	1	1	6.59128	0.411383	2.71154	NM_139051	Nr5a1	nuclear receptor subfamily 5, group A, member 1
10528385	46.8157	46.3071	45.4091	13.6854	14.3119	12.9112	17.0336	15.9007	18.3658	46.1773	13.6362	17.1	0.52936	0.52936	0.52936	1.809e-08	3.38638	1	1	1	3.38638	0.797439	2.70043	NM_011261	Reln	reelin
10579894	28.8398	26.5217	24.4669	10.0018	8.8673	9.6594	8.9574	9.4065	11.24	26.6095	9.5095	9.868	0.85552	0.85552	0.85552	1.1364e-05	2.7982	1	0	1	2.7982	0.96367	2.69654	NM_020259	Hhip	Hedgehog-interacting protein
10477649	76.5935	74.7256	84.984	18.4992	18.5264	20.5203	31.9563	30.787	25.4914	78.7677	19.182	29.4116	2.1875	2.1875	2.1875	2.7108e-06	4.10633	1	0	1	4.10633	0.652192	2.67812	NM_019811	Acss2	acyl-CoA synthetase short-chain family member 2
10513957	110.72	94.4396	109.387	13.8812	14.6643	14.2954	38.4908	36.8553	42.1783	104.849	14.2803	39.1748	3.1499	3.1499	3.1499	2.4136e-06	7.34221	1	1	1	7.34221	0.364528	2.67644	NM_011211	Ptprd	protein tyrosine phosphatase, receptor type, D
10417373	152.89	147.359	151.138	67.5704	64.6259	84.168	49.7619	63.4571	55.9486	150.462	72.1214	56.3892	4.2951	4.2951	4.2951	9.7073e-06	2.66828	1	0	1	2.08624	1.27899	2.66828	EF651835	ENSMUSG00000079376	predicted gene, ENSMUSG00000079376
10404913	57.4992	61.8791	85.8389	14.1743	13.9637	20.6353	24.6552	24.5708	27.7801	68.4057	16.2578	25.6687	5.2753	5.2753	5.2753	0.00092811	4.20756	1	0	1	4.20756	0.633371	2.66495	NM_026056	Cap2	CAP, adenylate cyclase-associated protein, 2 (yeast)
10601942	78.3049	78.5293	88.7552	26.0933	27.8524	20.2782	35.6693	25.9422	30.5754	81.8631	24.7413	30.729	2.8872	2.8872	2.8872	1.5153e-05	3.30876	1	0	1	3.30876	0.805145	2.66403	NM_013724	Nrk	Nik related kinase
10483228	32.0624	35.0043	30.8838	15.7008	15.2046	16.5547	10.9289	11.5133	14.4251	32.6502	15.8201	12.2891	0.97053	0.97053	0.97053	1.2671e-05	2.65684	1	0	1	2.06384	1.28733	2.65684	NM_018732	Scn3a	sodium channel, voltage-gated, type III, alpha
10353309	173.364	200.356	255.523	35.1229	38.3023	34.8655	89.6431	75.285	76.7029	209.748	36.0969	80.5437	14.2203	14.2203	14.2203	0.00033396	5.81068	1	0	1	5.81068	0.448165	2.60415	AK081751	Jph1	junctophilin 1
10471994	67.7538	78.8883	91.7789	18.3816	20.5891	28.3253	33.162	29.7053	29.4136	79.4737	22.432	30.7603	4.4243	4.4243	4.4243	0.00019768	3.54287	1	0	1	3.54287	0.729252	2.58365	NM_008449	Kif5c	kinesin family member 5C
10598138	25.9827	28.7478	29.0416	11.4255	12.4774	8.9074	11.0168	9.442	12.1327	27.924	10.9367	10.8638	0.94522	0.94522	0.94522	1.9675e-05	2.57037	1	0	1	2.55324	1.00671	2.57037	NM_001030293	Spry3	sprouty homolog 3 (Drosophila)
10349081	113.294	121.817	115.113	34.7023	40.2677	51.1737	55.4102	42.8579	38.8015	116.741	42.0479	45.6899	4.286	4.286	4.286	2.7375e-05	2.77639	1	0	1	2.77639	0.920289	2.55508	BC059254	Phlpp	PH domain and leucine rich repeat protein phosphatase
10492798	103.154	98.5695	97.0953	43.2465	40.5478	61.3278	46.3636	31.0467	39.9291	99.6064	48.374	39.1132	4.6763	4.6763	4.6763	0.0001971	2.54662	1	0	1	2.05909	1.23677	2.54662	NM_009144	Sfrp2	secreted frizzled-related protein 2
10461439	326.722	356.132	454.763	92.6295	92.6353	138.796	179.709	125.2	142.734	379.206	108.02	149.214	25.7823	25.7823	25.7823	0.00062293	3.51051	1	0	1	3.51051	0.723926	2.54135	NM_146094	Fads1	fatty acid desaturase 1
10445308	95.2627	97.0973	122.533	29.8052	31.0128	40.1284	46.9437	43.6782	33.577	104.965	33.6488	41.3996	5.895	5.895	5.895	0.00025908	3.11941	1	0	1	3.11941	0.812781	2.5354	NM_018887	Cyp39a1	cytochrome P450, family 39, subfamily a, polypeptide 1 /
10426557	207.94	208.621	239.734	74.177	76.957	99.1053	107.992	85.4507	69.4316	218.765	83.4131	87.6247	9.9542	9.9542	9.9542	0.00010916	2.62267	1	0	1	2.62267	0.951936	2.49661	NM_021514	Pfkm	phosphofructokinase, muscle
10568765	36.0044	28.4943	32.1628	17.1903	15.6299	15.1427	11.1339	14.8978	13.0884	32.2205	15.9876	13.0401	1.4449	1.4449	1.4449	0.00017055	2.47088	1	0	1	2.01534	1.22603	2.47088	NM_183289	Tcerg1l	transcription elongation regulator 1-like
10401673	43.365	48.9064	41.7288	15.3418	15.3807	13.4042	20.8775	17.8208	15.5682	44.6667	14.7089	18.0888	1.5821	1.5821	1.5821	1.9985e-05	3.03671	1	0	1	3.03671	0.81315	2.4693	NM_009368	Tgfb3	transforming growth factor, beta 3
10524684	124.353	131.177	140.397	27.3483	31.2484	25.8561	60.9718	47.1766	52.5613	131.976	28.1509	53.5699	3.6655	3.6655	3.6655	2.5018e-06	4.68816	1	1	1	4.68816	0.525498	2.46362	NM_008629	Msi1	Musashi homolog 1(Drosophila)
10421100	37.6057	35.9635	39.0167	10.0212	11.1909	9.0367	14.0295	13.9692	17.8871	37.5286	10.0829	15.2953	0.97395	0.97395	0.97395	2.3089e-06	3.722	1	0	1	3.722	0.659216	2.4536	NM_008691	Nefm	neurofilament, medium polypeptide
10417458	127.255	132.437	119.348	56.6082	53.7506	55.2369	45.8719	57.498	51.2109	126.347	55.1986	51.527	2.9694	2.9694	2.9694	3.1455e-06	2.45205	1	0	1	2.28895	1.07126	2.45205	ENSMUST00000096121	EG432825	predicted gene, EG432825
10465895	492.599	509.448	559.215	139.314	145.082	228.876	251.958	188.043	197.008	520.421	171.09	212.336	23.3569	23.3569	23.3569	7.9401e-05	3.04178	1	0	1	3.04179	0.805752	2.45093	NM_019699	Fads2	fatty acid desaturase 2
10464917	42.2058	42.4555	53.4693	19.1751	20.6325	20.9804	18.2912	17.1383	21.2297	46.0436	20.2627	18.8864	2.2789	2.2789	2.2789	0.00024324	2.43792	1	0	1	2.27233	1.07287	2.43792	NM_009920	Cnih2	cornichon homolog 2 (Drosophila)
10605104	234.014	230.453	215.381	94.1259	95.942	98.6693	104.069	93.6405	82.0141	226.616	96.2457	93.241	4.9976	4.9976	4.9976	2.0755e-06	2.43044	1	0	1	2.35456	1.03223	2.43044	NM_001029868	Pdzd4	PDZ domain containing 4
10595404	33.7104	42.6369	51.315	12.3557	13.2023	12.3305	16.6273	16.3132	19.7128	42.5541	12.6295	17.5511	3.0048	3.0048	3.0048	0.00086251	3.36942	1	0	1	3.36942	0.719585	2.42458	ENSMUST00000034802	Fam46a	family with sequence similarity 46, member A
10575880	33.2739	32.842	28.3762	15.3034	15.5018	13.7307	12.5523	12.1794	14.3163	31.4974	14.8453	13.016	1.0327	1.0327	1.0327	2.6802e-05	2.4199	1	0	1	2.12171	1.14054	2.4199	NM_054095	Necab2	N-terminal EF-hand calcium binding protein 2
10458843	240.005	220.023	171.397	77.2691	78.6367	84.5241	86.1041	84.0992	91.0925	210.475	80.1433	87.0986	11.8928	11.8928	11.8928	0.00039147	2.62623	1	0	1	2.62623	0.920145	2.41651	NM_018744	Sema6a	sema domain, transmembrane domain (TM), and cytoplasmic d
10573979	46.4099	41.1959	54.7957	15.175	16.8973	16.557	19.4147	19.7405	19.9646	47.4672	16.2097	19.7066	2.309	2.309	2.309	0.00013828	2.92832	1	0	1	2.92832	0.822552	2.4087	NM_010308	Gnao1	guanine nucleotide binding protein, alpha O
10543333	86.6171	87.4405	125.521	28.8318	26.2101	31.3419	42.4802	38.3932	43.9259	99.8594	28.7946	41.5998	7.5193	7.5193	7.5193	0.0011818	3.46799	1	0	1	3.46799	0.692181	2.40048	NM_013930	Aass	aminoadipate-semialdehyde synthase
10559837	38.0924	33.5367	30.3615	12.4338	11.2958	12.2485	13.3684	14.1996	15.0006	33.9969	11.9927	14.1895	1.3391	1.3391	1.3391	4.4102e-05	2.8348	1	0	1	2.8348	0.845181	2.39592	NR_003555	Vmn2r29	vomeronasal 2, receptor 29
10357249	63.0354	62.8757	59.8003	21.1825	20.8026	20.2982	20.8252	25.6849	31.4021	61.9038	20.7611	25.9708	1.8723	1.8723	1.8723	8.6485e-06	2.98172	1	0	1	2.98172	0.799402	2.38359	NM_001085409	Steap3	STEAP family member 3
10417452	99.5811	111.246	103.797	46.4508	46.6702	62.001	38.1122	47.2961	47.1021	104.875	51.7073	44.1701	3.9708	3.9708	3.9708	7.1047e-05	2.37434	1	0	1	2.02824	1.17064	2.37434	NM_175393	4930555G01Rik	RIKEN cDNA 4930555G01 gene
10492815	27.1474	21.2745	23.4733	11.6527	12.1818	10.5998	9.7125	9.9601	10.6529	23.965	11.4781	10.1085	1.0376	1.0376	1.0376	0.00014467	2.37078	1	0	1	2.08789	1.13549	2.37078	NM_177260	Tmem154	transmembrane protein 154
10374197	61.1313	63.7057	47.7176	13.54	12.5783	19.1982	23.4174	26.1372	23.5245	57.5182	15.1055	24.3597	3.1422	3.1422	3.1422	0.00017761	3.80776	1	0	1	3.80777	0.620102	2.3612	NM_019511	Ramp3	receptor (calcitonin) activity modifying protein 3
10420988	214.534	201.044	228.313	63.3152	70.6477	92.0554	98.7542	74.6117	100.479	214.63	75.3394	91.2816	8.287	8.287	8.287	4.0126e-05	2.84885	1	0	1	2.84885	0.825351	2.3513	NM_009955	Dpysl2	dihydropyrimidinase-like 2
10598626	660.2	742.64	659.555	181.322	177.424	203.686	304.733	278.663	295.364	687.465	187.477	292.92	17.187	17.187	17.187	1.9989e-06	3.66693	1	0	1	3.66693	0.640029	2.34694	NM_019634	Tspan7	tetraspanin 7
10508405	50.8741	48.9864	35.24	19.5894	21.4435	26.5173	20.9127	18.3631	18.3001	45.0335	22.5167	19.192	3.1254	3.1254	3.1254	0.0021528	2.34647	1	0	1	2	1.17323	2.34647	NM_025452	Tmem54	transmembrane protein 54
10417501	113.415	121.186	109.932	57.0668	52.1849	57.7677	45.2109	54.8899	47.1789	114.844	55.6731	49.0933	2.7611	2.7611	2.7611	5.0375e-06	2.33931	1	0	1	2.06284	1.13403	2.33931	NM_001024706	EG432825	predicted gene, EG432825
10569702	32.5172	27.1671	26.3211	12.877	12.535	12.0061	12.2404	12.7101	11.9249	28.6685	12.4727	12.2918	1.1371	1.1371	1.1371	7.4222e-05	2.33233	1	0	1	2.2985	1.01472	2.33233	NM_133190	Cacng8	calcium channel, voltage-dependent, gamma subunit 8
10368598	48.3241	48.6187	42.2902	15.6514	17.4177	17.5724	20.7027	21.9324	17.1289	46.411	16.8805	19.9213	1.4953	1.4953	1.4953	1.5241e-05	2.74939	1	0	1	2.74939	0.847359	2.32972	NM_175448	Rlbp1l2	retinaldehyde binding protein 1-like 2
10526191	36.1589	35.3368	43.9387	14.4672	12.9817	10.1422	16.7784	18.5296	14.5053	38.4781	12.5304	16.6044	1.8688	1.8688	1.8688	0.00013312	3.07078	1	0	1	3.07078	0.754643	2.31734	BC026208	Gats	opposite strand transcription unit to Stag3
10514520	29.0712	31.2198	34.1225	8.4118	7.2163	8.1003	16.3045	12.4623	12.0008	31.4712	7.9095	13.5892	1.1735	1.1735	1.1735	1.8814e-05	3.97891	1	0	1	3.97891	0.582043	2.3159	NM_028979	Cyp2j9	cytochrome P450, family 2, subfamily j, polypeptide 9
10453629	102.596	106.866	139.767	38.1947	34.685	49.1493	50.3214	52.6613	48.0625	116.41	40.6763	50.3484	7.272	7.272	7.272	0.00062303	2.86186	1	0	1	2.86186	0.807897	2.31208	NM_001081963	9430020K01Rik	RIKEN cDNA 9430020K01 gene
10431410	57.7797	62.7277	46.4517	11.8353	12.3815	15.6606	24.4633	22.2489	25.5206	55.653	13.2925	24.0776	2.919	2.919	2.919	0.00012578	4.1868	1	0	1	4.1868	0.552069	2.3114	NM_011161	Mapk11	mitogen-activated protein kinase 11
10412844	209.473	207.058	262.336	91.3055	99.7331	116.232	116.404	90.744	88.017	226.289	102.423	98.3884	12.3919	12.3919	12.3919	0.0005151	2.29995	1	0	1	2.20935	1.04101	2.29995	NM_009409	Top2b	topoisomerase (DNA) II beta
10498024	59.0498	55.3803	36.3383	18.1274	19.0461	21.3266	25.3872	19.2382	20.9814	50.2561	19.5	21.8689	4.2348	4.2348	4.2348	0.0037369	2.57724	1	0	1	2.57724	0.891677	2.29806	NM_011990	Slc7a11	solute carrier family 7 (cationic amino acid transporter
10497590	19.8759	16.7042	16.6094	8.5252	8.4581	7.9833	7.7469	7.2042	8.2362	17.7299	8.3222	7.7291	0.65066	0.65066	0.65066	5.8333e-05	2.29392	1	0	1	2.13043	1.07674	2.29392	NM_007963	Evi1	ecotropic viral integration site 1
10498018	58.707	41.8049	45.3641	14.3363	13.7824	13.1406	18.8766	21.6175	23.12	48.6253	13.7531	21.2047	3.062	3.062	3.062	0.00045624	3.53559	1	0	1	3.53559	0.648587	2.29314	NM_130448	Pcdh18	protocadherin 18
10395103	253.352	253.737	280.287	54.0196	58.8761	77.1385	120.849	116.068	106.535	262.459	63.3447	114.484	6.993	6.993	6.993	2.4791e-06	4.14334	1	1	1	4.14334	0.553305	2.29253	NM_181395	Pxdn	peroxidasin homolog (Drosophila)
10559547	86.4246	71.0479	85.243	23.5222	24.4817	22.2936	40.6192	33.4886	31.9417	80.9052	23.4325	35.3499	3.2634	3.2634	3.2634	3.7798e-05	3.45269	1	0	1	3.45269	0.662873	2.2887	NM_011618	Tnnt1	troponin T1, skeletal, slow
10590663	30.0462	32.5864	41.7024	15.0019	14.9861	20.2082	16.1831	15.1867	14.2289	34.7784	16.732	15.1996	2.2995	2.2995	2.2995	0.0016434	2.28811	1	0	1	2.07856	1.10082	2.28811	NM_019691	Gria4	glutamate receptor, ionotropic, AMPA4 (alpha 4)
10363161	30.6461	34.6478	33.8279	12.9381	13.8893	16.4847	15.6634	14.1474	13.6031	33.0406	14.4374	14.4713	0.99879	0.99879	0.99879	1.6255e-05	2.28854	1	0	1	2.28854	0.997657	2.28318	ENSMUST00000056660	EG432460	predicted gene, EG432460
10438347	47.3102	53.1272	56.5749	16.1643	16.2775	15.4211	25.3937	19.6017	23.8704	52.3375	15.9543	22.9553	1.8606	1.8606	1.8606	1.9931e-05	3.28046	1	0	1	3.28046	0.695016	2.27997	NM_011532	Tbx1	T-box 1
10505568	21.6255	22.1962	23.3634	9.2723	8.5838	6.6037	8.8253	9.4849	11.3269	22.395	8.1533	9.879	0.69803	0.69803	0.69803	1.3187e-05	2.74674	1	0	1	2.74674	0.825316	2.26693	NM_172869	Frmd3	FERM domain containing 3
10361897	123.774	122.635	138.348	37.1953	32.791	36.1737	57.5546	61.9512	50.5006	128.252	35.3867	56.6688	3.5816	3.5816	3.5816	4.0953e-06	3.62431	1	0	1	3.62431	0.624448	2.26319	NM_010511	Ifngr1	interferon gamma receptor 1
10593233	20.642	22.3188	21.6754	8.8697	8.2852	8.9349	9.9569	9.5705	9.0602	21.5454	8.6966	9.5292	0.3409	0.3409	0.3409	3.0061e-07	2.47745	1	0	1	2.47745	0.912626	2.26099	NM_013561	Htr3a	5-hydroxytryptamine (serotonin) receptor 3A
10557317	79.0372	72.7316	53.8293	19.9147	21.5151	18.9991	27.7357	34.0112	29.6527	68.5327	20.143	30.4665	4.5221	4.5221	4.5221	0.00064274	3.40231	1	0	1	3.40231	0.661152	2.24944	NM_029842	Jmjd5	jumonji domain containing 5
10425726	47.4886	47.0385	46.8936	18.8485	19.3905	25.0559	25.2146	16.871	20.8261	47.1402	21.0983	20.9706	1.8054	1.8054	1.8054	7.0287e-05	2.24792	1	0	1	2.23431	1.00609	2.24792	NM_011889	Sept3	septin 3
10400155	41.9308	37.0954	36.2141	20.3068	22.2257	11.4637	15.6399	20.2278	15.543	38.4135	17.9987	17.1369	2.3474	2.3474	2.3474	0.0010711	2.24157	1	0	1	2.13424	1.05029	2.24157	ENSMUST00000066043	Nova1	neuro-oncological ventral antigen 1
10357736	34.37	40.3079	34.8815	12.8556	13.2425	25.1858	17.1396	15.9157	15.8634	36.5198	17.0946	16.3062	2.5924	2.5924	2.5924	0.0023687	2.23963	1	0	1	2.13634	1.04835	2.23963	NM_182716	Nfasc	neurofascin
10557508	32.6513	30.922	36.8252	13.9766	16.4487	18.285	14.8496	14.903	15.3239	33.4662	16.2368	15.0255	1.2451	1.2451	1.2451	7.3451e-05	2.22729	1	0	1	2.06113	1.08062	2.22729	NM_010069	Doc2a	double C2, alpha
10434934	51.5646	42.3999	54.0529	25.9624	23.3981	24.5539	24.8949	21.818	19.9017	49.3392	24.6381	22.2049	2.2523	2.2523	2.2523	0.00025306	2.222	1	0	1	2.00256	1.10958	2.222	NM_175177	Bdh1	3-hydroxybutyrate dehydrogenase, type 1
10458534	23.9592	25.4104	22.7621	9.6365	9.8432	9.1171	11.2205	10.4618	10.8225	24.0439	9.5323	10.8349	0.47643	0.47643	0.47643	1.1423e-06	2.52236	1	0	1	2.52236	0.879777	2.21912	NM_029357	Pcdh1	protocadherin 1
10394929	24.0831	23.5077	21.8697	10.6206	10.1363	9.2847	10.5122	9.9364	10.9326	23.1535	10.0139	10.4604	0.47451	0.47451	0.47451	1.7239e-06	2.31214	1	0	1	2.31214	0.957315	2.21344	AK132630	EG668662	predicted gene, EG668662
10558515	121.392	129.364	123.653	51.5239	54.1808	63.1145	62.7668	58.047	48.7253	124.803	56.2731	56.5131	3.4125	3.4125	3.4125	1.0509e-05	2.21781	1	0	1	2.21781	0.995753	2.20839	NM_001127363	Inpp5a	inositol polyphosphate-5-phosphatase A
10427590	66.5312	57.2749	90.3448	30.1046	32.1802	32.8955	29.4201	33.6555	34.1009	71.3836	31.7268	32.3922	5.772	5.772	5.772	0.0042814	2.24995	1	0	1	2.24995	0.979458	2.20373	NM_148938	Slc1a3	solute carrier family 1 (glial high affinity glutamate tr
10439514	189.947	175.308	233.195	74.026	69.9664	78.9277	98.6447	96.7956	77.0488	199.483	74.3067	90.8297	10.9003	10.9003	10.9003	0.00036645	2.68459	1	0	1	2.68459	0.818088	2.19623	NM_008083	Gap43	growth associated protein 43
10541354	1902.13	2003.49	2192.86	73.2167	71.1331	104.055	988.201	914.703	880.012	2032.83	82.8018	927.639	52.8819	52.8819	52.8819	6.5773e-07	24.5505	1	1	1	24.5505	0.0892608	2.1914	NM_175628	A2m	alpha-2-macroglobulin
10380830	30.5646	34.0497	38.1183	11.7586	13.6679	20.0243	15.2199	17.8463	13.8744	34.2442	15.1503	15.6469	2.0304	2.0304	2.0304	0.000845	2.2603	1	0	1	2.2603	0.968262	2.18856	NM_001080935	B230217C12Rik	RIKEN cDNA B230217C12 gene
10472820	567.155	567.553	635.021	173.967	181.441	212.359	291.035	271.384	246.218	589.909	189.256	269.546	16.4833	16.4833	16.4833	5.6556e-06	3.117	1	0	1	3.117	0.702129	2.18853	NM_008397	Itga6	integrin alpha 6
10571815	19.1969	21.2445	28.3016	10.9499	9.9429	8.8818	10.0728	10.328	11.0849	22.9143	9.9249	10.4952	1.6385	1.6385	1.6385	0.0021989	2.30877	1	0	1	2.30877	0.945661	2.18331	NM_153581	Gpm6a	glycoprotein m6a
10429083	35.3263	41.1414	49.2516	17.2412	17.607	16.5107	18.5078	21.0134	18.0664	41.9065	17.1197	19.1959	2.398	2.398	2.398	0.00058456	2.44785	1	0	1	2.44785	0.891841	2.1831	NM_152923	Kcnq3	potassium voltage-gated channel, subfamily Q, member 3
10547613	369.687	360.481	497.803	169.946	161.145	210.422	194.437	194.457	175.029	409.324	180.504	187.975	27.3027	27.3027	27.3027	0.0015956	2.26767	1	0	1	2.26767	0.96026	2.17755	NM_027664	Rimklb	ribosomal modification protein rimK-like family member B
10375578	26.7578	24.4959	36.0851	11.0113	12.2432	11.2653	14.2772	13.2752	12.5822	29.1129	11.5066	13.3782	2.0786	2.0786	2.0786	0.0018043	2.5301	1	0	1	2.5301	0.860101	2.17614	NM_008029	Flt4	FMS-like tyrosine kinase 4
10425078	37.7242	36.2792	37.5573	13.9203	12.6304	14.595	18.4294	16.1267	16.8486	37.1869	13.7152	17.1349	0.57816	0.57816	0.57816	2.3815e-07	2.71136	1	0	1	2.71136	0.800425	2.17024	NM_138670	Mpst	mercaptopyruvate sulfurtransferase
10494821	85.8621	83.6225	90.7025	17.7232	18.5781	20.6284	42.9293	36.5781	40.4159	86.729	18.9766	39.9744	1.685	1.685	1.685	3.4767e-07	4.57031	1	1	1	4.57031	0.474719	2.16961	NM_027533	Tspan2	tetraspanin 2
10447361	32.6892	40.7972	30.7069	14.2725	16.4232	15.1848	16.0756	17.1672	14.8884	34.7311	15.2935	16.0437	1.8573	1.8573	1.8573	0.00048607	2.27097	1	0	1	2.27097	0.95324	2.16478	NM_028639	Ttc7	tetratricopeptide repeat domain 7
10535852	185.885	169.337	161.047	69.8404	68.0249	104.683	85.9336	71.907	81.177	172.09	80.8496	79.6725	8.4174	8.4174	8.4174	0.00034737	2.15997	1	0	1	2.12852	1.01477	2.15996	NM_007513	Slc7a1	solute carrier family 7 (cationic amino acid transporter,
10379321	88.5254	87.9267	88.0389	23.788	21.1644	27.9123	46.7418	40.8125	34.9752	88.1637	24.2882	40.8432	2.2678	2.2678	2.2678	2.6543e-06	3.6299	1	1	1	3.6299	0.594669	2.15859	NM_175543	Rab11fip4	RAB11 family interacting protein 4 (class II)
10406254	201.744	207.079	246.728	75.8407	87.3854	109.064	103.011	106.411	95.3499	218.517	90.7633	101.591	10.1139	10.1139	10.1139	0.00019137	2.40755	1	0	1	2.40755	0.893421	2.15096	NM_138953	Ell2	elongation factor RNA polymerase II 2
10426955	38.1574	34.2077	42.7443	12.0776	11.6838	12.7548	19.0644	19.4275	15.0649	38.3698	12.1721	17.8523	1.6467	1.6467	1.6467	6.9296e-05	3.15227	1	0	1	3.15227	0.681823	2.14929	NM_011323	Scn8a	sodium channel, voltage-gated, type VIII, alpha
10434758	40.5987	39.807	40.2526	19.8772	17.1344	19.4774	21.5542	17.3472	17.2873	40.2194	18.8296	18.7296	0.96252	0.96252	0.96252	5.6546e-06	2.14737	1	0	1	2.13597	1.00534	2.14737	NM_145933	St6gal1	beta galactoside alpha 2,6 sialyltransferase 1
10499431	175.238	189.691	187.568	34.7081	40.7591	62.3173	92.0133	78.7927	86.5391	184.166	45.9281	85.7817	5.9221	5.9221	5.9221	8.4376e-06	4.00987	1	1	1	4.00987	0.535407	2.14691	NM_018804	Syt11	synaptotagmin XI
10556598	39.5035	40.6412	37.1966	18.591	20.1523	17.1952	17.8214	18.2127	18.7635	39.1138	18.6461	18.2659	0.78121	0.78121	0.78121	2.0504e-06	2.14136	1	0	1	2.09769	1.02081	2.14136	NM_175645	Xylt1	xylosyltransferase 1
10551852	163.903	164.28	188.599	72.7034	76.7178	86.2295	103.118	65.3271	74.1935	172.261	78.5502	80.8797	8.4267	8.4267	8.4267	0.00033434	2.193	1	0	1	2.193	0.971198	2.12984	NM_001081114	Clip3	CAP-GLY domain containing linker protein 3
10350438	33.7211	34.5564	39.9782	11.6652	10.7783	11.4339	17.0202	18.3724	15.4625	36.0852	11.2925	16.9517	1.2415	1.2415	1.2415	1.8958e-05	3.1955	1	0	1	3.1955	0.666157	2.12871	NM_001081027	Kcnt2	potassium channel, subfamily T, member 2
10598467	440.144	509.349	473.198	139.754	136.495	114.357	222.319	190.082	256.896	474.23	130.202	223.099	16.6852	16.6852	16.6852	1.6955e-05	3.64226	1	0	1	3.64226	0.583607	2.12565	NM_138606	Pim2	proviral integration site 2
10580510	58.6053	66.5986	61.0716	148.847	155.803	143.958	34.2331	24.9817	28.868	62.0918	149.536	29.3609	2.8629	2.8629	2.8629	2.5363e-07	5.09303	1	1	1	0.41523	5.09303	2.11478	NM_021390	Sall1	sal-like 1 (Drosophila)
10531869	17.1735	17.7182	19.915	8.3981	8.5488	8.1447	7.8899	8.33	9.824	18.2689	8.3639	8.6813	0.59403	0.59403	0.59403	3.3782e-05	2.18426	1	0	1	2.18426	0.963439	2.1044	NM_009158	Mapk10	mitogen-activated protein kinase 10
10597470	38.0304	41.1979	48.1359	9.6231	9.7104	10.0178	21.1703	21.4214	18.0294	42.4547	9.7838	20.207	1.8358	1.8358	1.8358	4.2986e-05	4.33929	1	0	1	4.33929	0.484179	2.10099	NM_027294	Cmtm8	CKLF-like MARVEL transmembrane domain containing 8
10507500	63.5817	54.6004	70.5073	14.1582	11.8482	18.2003	34.3743	23.2242	32.2143	62.8965	14.7356	29.9376	3.4787	3.4787	3.4787	0.00018046	4.26834	1	0	1	4.26834	0.49221	2.10092	NM_008135	Slc6a9	solute carrier family 6 (neurotransmitter transporter, gl
10534456	122.003	112.287	114.374	43.9618	44.1698	47.1322	67.1409	53.3036	45.9996	116.222	45.088	55.4814	4.0083	4.0083	4.0083	3.1608e-05	2.57766	1	0	1	2.57766	0.812669	2.09478	NM_146001	Hip1	huntingtin interacting protein 1
10571399	67.9419	79.5042	87.8615	30.0768	33.4272	32.4058	44.6919	35.082	32.5912	78.4359	31.9699	37.455	3.9977	3.9977	3.9977	0.00033155	2.45343	1	0	1	2.45343	0.853555	2.09414	NM_178395	Zdhhc2	zinc finger, DHHC domain containing 2
10518947	20.2847	18.8276	18.9255	8.8238	8.5558	7.1258	8.1703	10.0368	9.5448	19.3459	8.1685	9.2506	0.51988	0.51988	0.51988	9.1163e-06	2.36835	1	0	1	2.36835	0.883024	2.09131	NM_001099299	Ajap1	adherens junction associated protein 1
10372324	22.0111	22.4721	32.0771	11.8934	13.346	11.7499	10.4819	12.2792	13.9025	25.5201	12.3298	12.2212	2.0002	2.0002	2.0002	0.0049386	2.08818	1	0	1	2.06979	1.00889	2.08818	NM_009306	Syt1	synaptotagmin I
10412517	68.7201	73.0104	70.7452	32.4346	30.2338	31.2131	29.4132	25.2477	47.3247	70.8252	31.2938	33.9952	3.9919	3.9919	3.9919	0.00071126	2.26323	1	0	1	2.26323	0.920536	2.08339	ENSMUST00000090647	ENSMUSG00000057445	predicted gene, ENSMUSG00000057445 /
10530029	32.8188	32.0831	31.4428	15.0976	13.3553	14.4815	16.2932	14.6261	15.4669	32.1149	14.3115	15.4621	0.46542	0.46542	0.46542	2.7512e-07	2.24399	1	0	1	2.24399	0.925586	2.07701	NM_144945	Lgi2	leucine-rich repeat LGI family, member 2
10361055	50.2315	54.4217	52.1148	15.7832	16.0731	24.2268	30.2843	21.1866	24.2548	52.256	18.6944	25.2419	2.3287	2.3287	2.3287	0.00011683	2.79528	1	0	1	2.79528	0.74061	2.07021	NM_144879	Vash2	vasohibin 2
10437639	138.189	121.182	106.465	22.8401	26.3673	27.5154	53.0095	56.8773	66.8877	121.945	25.5743	58.9248	5.8621	5.8621	5.8621	7.0269e-05	4.76827	1	0	1	4.76827	0.434016	2.06951	NM_007929	Emp2	epithelial membrane protein 2
10420846	64.6698	57.4841	78.6127	29.7571	27.6945	31.612	35.4217	31.8422	29.755	66.9222	29.6879	32.3396	3.7633	3.7633	3.7633	0.00071997	2.25419	1	0	1	2.25419	0.918005	2.06936	NM_021458	Fzd3	frizzled homolog 3 (Drosophila)
10487894	53.0154	54.0473	39.4885	16.6523	16.238	19.19	24.0258	21.1754	25.7434	48.8504	17.3601	23.6482	2.8651	2.8651	2.8651	0.00054033	2.81395	1	0	1	2.81395	0.734098	2.06571	NM_175445	Rassf2	Ras association (RalGDS/AF-6) domain family member 2
10485151	90.3486	88.4782	92.6398	32.9211	34.7801	31.4195	43.8851	40.9187	46.7651	90.4889	33.0402	43.8563	1.3218	1.3218	1.3218	1.749e-07	2.73875	1	1	1	2.73875	0.753374	2.0633	NM_011162	Mapk8ip1	mitogen-activated protein kinase 8 interacting protein
10441565	197.51	200.454	173.636	56.9633	59.2408	95.5458	113.207	79.0202	84.8492	190.533	70.5833	92.3588	10.6429	10.6429	10.6429	0.00045342	2.69941	1	0	1	2.69941	0.764229	2.06297	NM_011299	Rps6ka2	ribosomal protein S6 kinase, polypeptide 2
10553833	200.742	221.878	268.43	77.0472	80.9848	92.1792	113.341	113.372	108.369	230.35	83.4038	111.694	11.8751	11.8751	11.8751	0.00027547	2.76186	1	0	1	2.76186	0.746718	2.06233	NM_010882	Ndn	necdin
10444394	133.834	137.234	120.285	48.8041	52.9368	53.4667	73.9455	55.5756	60.3579	130.451	51.7359	63.293	4.444	4.444	4.444	3.2015e-05	2.52148	1	0	1	2.52148	0.817403	2.06106	NM_017463	Pbx2	pre B-cell leukemia transcription factor 2
10525677	60.9059	53.9107	57.8454	17.4114	19.401	27.2431	30.5498	26.3485	27.0161	57.554	21.3518	27.9715	2.2215	2.2215	2.2215	5.6247e-05	2.69551	1	0	1	2.69551	0.763341	2.05759	NM_145070	Hip1r	huntingtin interacting protein 1 related
10447130	58.5996	47.5769	36.3053	13.5292	13.8518	15.2662	24.4102	21.5292	23.3262	47.494	14.2157	23.0885	3.76	3.76	3.76	0.0019517	3.34095	1	0	1	3.34095	0.615705	2.05704	NM_134117	Pkdcc	protein kinase domain containing, cytoplasmic
10353311	118.073	119.924	139.379	23.9383	25.2047	31.323	72.6057	53.8151	57.1919	125.792	26.822	61.2042	5.3255	5.3255	5.3255	3.4649e-05	4.68988	1	1	1	4.68988	0.438238	2.05528	NM_020604	Jph1	junctophilin 1
10404904	99.5666	105.204	92.5897	24.6562	25.3772	21.2899	44.668	50.2308	49.8461	99.12	23.7744	48.2483	2.4571	2.4571	2.4571	1.7768e-06	4.16919	1	1	1	4.16919	0.492751	2.05437	NM_001081425	Rbm24	RNA binding motif protein 24
10355214	544.399	595.67	614.138	236.106	256.712	374.681	290.304	311.693	256.181	584.736	289.167	286.059	29.2123	29.2123	29.2123	0.00051253	2.04411	1	0	1	2.02214	1.01086	2.04411	NM_010497	Idh1	isocitrate dehydrogenase 1 (NADP+), soluble
10572282	23.2978	21.7308	24.6901	7.0534	7.2097	10.8353	11.6634	10.5463	11.8976	23.2396	8.3661	11.3691	0.90013	0.90013	0.90013	5.4051e-05	2.77783	1	0	1	2.77783	0.735863	2.0441	NM_177900	Hapln4	hyaluronan and proteoglycan link protein 4
10574220	103.308	103.981	120.82	13.4454	14.689	15.9722	60.2713	45.6898	54.5788	109.369	14.7022	53.5133	4.1372	4.1372	4.1372	1.0898e-05	7.43898	1	1	1	7.43898	0.274739	2.04378	NM_009142	Cx3cl1	chemokine (C-X3-C motif) ligand 1
10350247	83.6388	99.2896	101.144	15.8567	15.8547	16.6458	48.9108	39.6316	50.6037	94.6906	16.1191	46.382	3.7649	3.7649	3.7649	1.832e-05	5.87444	1	1	1	5.87443	0.347529	2.04154	NM_001039472	Kif21b	kinesin family member 21B
10512022	65.5571	78.1758	84.2865	24.2701	26.8063	31.1304	42.279	34.595	35.1158	76.0065	27.4023	37.3299	3.6772	3.6772	3.6772	0.00019459	2.77373	1	0	1	2.77373	0.734058	2.03608	ENSMUST00000098156	Mobkl2b	MOB1, Mps One Binder kinase activator-like 2B (
10346564	36.1579	31.7411	29.1386	14.009	13.8067	17.4403	14.6917	17.7975	15.216	32.3459	15.0853	15.9017	1.4729	1.4729	1.4729	0.0002649	2.1442	1	0	1	2.1442	0.94866	2.03412	NM_009812	Casp8	caspase 8
10489694	102.348	106.705	99.0263	29.0112	28.3501	31.2802	58.5347	48.9362	43.9923	102.693	29.5472	50.4877	2.8259	2.8259	2.8259	4.5758e-06	3.47557	1	1	1	3.47557	0.585236	2.03403	NM_178411	Zfp334	zinc finger protein 334
10467182	21.335	18.716	22.4405	8.1305	6.8589	6.356	9.9371	10.0056	10.943	20.8305	7.1152	10.2952	0.73114	0.73114	0.73114	2.7487e-05	2.92761	1	0	1	2.92761	0.691118	2.02332	NM_008315	Htr7	5-hydroxytryptamine (serotonin) receptor 7
10483264	78.977	82.8196	92.9311	26.0148	27.0953	35.8736	44.5064	42.4129	40.14	84.9092	29.6612	42.3531	3.0905	3.0905	3.0905	3.6215e-05	2.86264	1	0	1	2.86264	0.700331	2.00479	NM_001047604	Ttc21b	tetratricopeptide repeat domain 21B
10588077	9.3575	7.0513	9.8563	19.7948	18.9547	15.608	20.6731	14.8503	17.3608	8.755	18.1191	17.628	1.3197	1.3197	1.3197	0.0039687	2.06957	1	0	1	0.483192	1.02786	0.496653	NM_028033	2410012M07Rik	RIKEN cDNA 2410012M07 gene
10425161	87.254	88.6894	100.825	205.794	207.65	232.463	195.363	198.638	163.443	92.2562	215.303	185.815	8.5334	8.5334	8.5334	0.00012704	2.33375	1	0	1	0.428496	1.1587	0.496496	NM_008495	Lgals1	lectin, galactose binding, soluble 1
10432636	56.2488	37.9569	39.597	148.404	148.076	132.351	97.9599	85.8961	86.3174	44.6009	142.944	90.0578	5.0934	5.0934	5.0934	3.016e-05	3.20495	1	1	1	0.312017	1.58725	0.495247	NM_174992	BC004728	cDNA sequence BC004728
10568668	36.3381	37.7138	38.4049	13.5993	13.7847	10.66	71.9384	78.0383	77.312	37.4856	12.6813	75.7629	1.3031	1.3031	1.3031	1.2639e-07	5.97438	1	1	1	2.95597	0.167381	0.494775	NM_007400	Adam12	a disintegrin and metallopeptidase domain 12 (meltrin alp
10582303	13.5763	12.211	16.2176	30.7612	26.6503	37.9511	26.9537	30.8547	28.1949	14.0016	31.7875	28.6678	2.1302	2.1302	2.1302	0.0022551	2.27028	1	0	1	0.440475	1.10882	0.488409	NM_007806	Cyba	cytochrome b-245, alpha polypeptide
10369792	32.6627	35.4701	34.2359	206.439	203.883	215.096	76.4418	65.1765	68.8345	34.1229	208.473	70.1509	2.7798	2.7798	2.7798	2.0322e-08	6.10947	1	1	1	0.16368	2.97178	0.486421	NM_023598	Arid5b	AT rich interactive domain 5B (MRF1-like)
10562651	50.529	51.5382	43.4134	333.34	357.451	327.6	94.1403	109.496	99.6598	48.4935	339.463	101.099	6.0645	6.0645	6.0645	9.5342e-08	7.00018	1	1	1	0.142853	3.35775	0.479665	NM_001034857	C330019L16Rik	RIKEN cDNA C330019L16 gene
10401527	10.209	10.4288	10.0549	45.8405	43.0115	37.9529	22.5965	20.4227	21.2936	10.2309	42.2683	21.4376	1.3824	1.3824	1.3824	9.5691e-06	4.13143	1	1	1	0.242047	1.97169	0.477241	NM_013589	Ltbp2	latent transforming growth factor beta binding protein 2 /
10471555	12.5398	14.1232	13.557	48.9823	48.0522	48.6009	30.8199	26.4642	27.007	13.4067	48.5451	28.097	0.84961	0.84961	0.84961	3.2925e-07	3.62096	1	1	1	0.27617	1.72777	0.477158	NM_011923	Angptl2	angiopoietin-like 2
10360382	14.4808	16.9281	13.5442	46.3607	43.8541	45.9184	31.371	36.8489	26.0671	14.9844	45.3777	31.429	1.941	1.941	1.941	0.00010092	3.02833	1	1	1	0.330215	1.44382	0.47677	NM_008329	Ifi204	interferon activated gene 204
10602223	282.522	314.276	280.085	827.531	833.403	940.126	630.237	660.48	587.136	292.294	867.02	625.951	25.2531	25.2531	25.2531	1.132e-05	2.96626	1	1	1	0.337125	1.38513	0.466961	NM_026247	Alg13	asparagine-linked glycosylation 13 homolog (S. cerevisiae)
10496555	9.8434	9.1786	9.1585	22.4839	19.6832	27.7999	18.7587	21.0753	20.5915	9.3935	23.3223	20.1419	1.4392	1.4392	1.4392	0.0011398	2.48281	1	0	1	0.402769	1.1579	0.466366	NM_010259	Gbp1	guanylate binding protein 1
10381697	38.2784	42.7464	32.8958	112.163	120.298	125.631	79.0909	94.2911	71.4935	37.9735	119.364	81.6252	4.7736	4.7736	4.7736	6.1981e-05	3.14335	1	1	1	0.318132	1.46234	0.465218	NM_138753	Hexim1	hexamethylene bis-acetamide inducible 1
10458340	24.0589	24.1548	17.7924	55.7037	57.8626	62.0573	53.4541	45.1352	44.528	22.0021	58.5412	47.7058	2.3239	2.3239	2.3239	8.5063e-05	2.66071	1	0	1	0.37584	1.22713	0.461204	NM_010415	Hbegf	heparin-binding EGF-like growth factor
10526754	30.6002	25.4254	21.466	48.0332	50.5707	66.8127	55.844	62.9031	50.1723	25.8305	55.1389	56.3065	4.288	4.288	4.288	0.0038042	2.17985	1	0	1	0.468462	0.979263	0.458748	NM_021392	Ap4m1	adaptor-related protein complex AP-4, mu 1
10536499	6.48	8.058	8.2711	20.9981	19.657	24.2476	18.876	16.6934	15.4765	7.603	21.6342	17.0153	1.0272	1.0272	1.0272	0.0001981	2.84548	1	0	1	0.351434	1.27146	0.446833	NM_007616	Cav1	caveolin 1, caveolae protein
10569429	21.4565	23.1797	20.9294	52.3679	58.2275	42.0496	54.4504	47.7368	45.1536	21.8552	50.8817	49.1136	3.1886	3.1886	3.1886	0.0011021	2.32813	1	0	1	0.42953	1.036	0.444993	NM_009876	Cdkn1c	cyclin-dependent kinase inhibitor 1C (P57)
10487040	20.976	23.5842	26.2832	84.2807	78.8845	94.711	60.6922	51.5904	48.3395	23.6145	85.9587	53.5407	3.5398	3.5398	3.5398	5.1588e-05	3.64008	1	1	1	0.274719	1.60548	0.441057	NM_007993	Fbn1	fibrillin 1
10545780	99.3336	90.1615	74.0917	156.444	163.962	209.954	199.173	210.023	189.048	87.8623	176.787	199.415	11.1179	11.1179	11.1179	0.00089489	2.26963	1	0	1	0.496996	0.886528	0.440601	BC145693	Exoc6b	exocyst complex component 6B
10461158	870.186	793.931	865.266	1546.3	1581.41	2097.71	1781.41	2129.06	1853.07	843.128	1741.81	1921.18	120.566	120.566	120.566	0.0015443	2.27863	1	0	1	0.484054	0.906635	0.43886	AK051045	Snhg1	small nucleolar RNA host gene (non-protein coding) 1
10576639	8.4233	8.0028	7.8929	19.0764	19.339	20.9661	18.475	18.8022	18.1441	8.1064	19.7939	18.4738	0.37037	0.37037	0.37037	9.8345e-07	2.44176	1	0	1	0.40954	1.07146	0.438805	NM_008737	Nrp1	neuropilin 1
10535559	35.95	37.2591	42.5309	15.0591	16.017	16.2035	92.8571	94.3048	78.6612	38.58	15.7598	88.6077	3.1134	3.1134	3.1134	8.6336e-06	5.62239	1	1	1	2.448	0.17786	0.435402	NM_025833	Baiap2l1	BAI1-associated protein 2-like 1
10583297	419.172	390.495	329.993	776.606	782.073	867.566	785.67	995.833	854.176	379.887	808.749	878.56	42.3776	42.3776	42.3776	0.00032577	2.31269	1	0	1	0.469722	0.920539	0.432397	NM_029248	Taf1d	TATA box binding protein (Tbp)-associated factor, RNA poly
10475414	66.2997	85.4098	62.4461	224.007	220.765	254.634	141.489	193.773	160.086	71.3852	233.135	165.116	11.5607	11.5607	11.5607	0.00018818	3.26588	1	0	1	0.306196	1.41195	0.432334	NM_009735	B2m	beta-2 microglobulin
10400405	21.8276	21.1885	18.2444	82.9442	72.3254	89.4048	54.1279	42.0286	45.9907	20.4202	81.5581	47.3824	3.5912	3.5912	3.5912	6.2011e-05	3.99399	1	1	1	0.250376	1.72127	0.430966	NM_010907	Nfkbia	nuclear factor of kappa light polypeptide gene enhancer i
10546454	39.9136	44.1953	40.8471	79.7792	82.7467	93.584	97.9878	103.248	90.9455	41.652	85.37	97.3938	3.2656	3.2656	3.2656	4.6059e-05	2.33827	1	0	1	0.4879	0.876545	0.427666	NM_175314	Adamts9	a disintegrin-like and metallopeptidase (reprolysin type
10491773	8.6445	8.4915	8.6678	18.104	18.5164	16.5981	21.5066	20.9765	18.3021	8.6013	17.7395	20.2617	0.66492	0.66492	0.66492	3.944e-05	2.35566	1	0	1	0.484867	0.875519	0.42451	NM_178386	Slc25a31	solute carrier family 25 (mitochondrial carrier; adenin
10349295	11.5911	13.8594	12.4986	330.029	329.988	338.286	32.478	30.1413	26.8623	12.6497	332.768	29.8272	1.8886	1.8886	1.8886	3.5904e-11	26.3064	1	1	1	0.0380136	11.1565	0.424099	NM_023755	Tcfcp2l1	transcription factor CP2-like 1
10358027	10.2884	8.5693	10.5312	39.7794	40.6386	32.2968	24.3212	18.6915	26.9654	9.7963	37.5716	23.326	2.1096	2.1096	2.1096	0.00027121	3.83528	1	1	1	0.260737	1.61072	0.419973	NM_007921	Elf3	E74-like factor 3
10355403	445.709	469.617	425.56	1356.15	1337.85	1548.98	1259.64	929.718	1006.39	446.962	1414.33	1065.25	69.9042	69.9042	69.9042	0.00019079	3.16431	1	0	1	0.316025	1.32769	0.419583	NM_010233	Fn1	fibronectin 1
10546417	510.158	508.767	300.529	1167.74	1133.29	1251.12	981.368	1024.71	1153.26	439.818	1184.05	1053.11	53.9686	53.9686	53.9686	0.00014428	2.69213	1	0	1	0.371453	1.12433	0.417636	NM_009426	Trh	thyrotropin releasing hormone
10420198	14.1506	15.3548	19.595	54.8839	58.3629	65.4808	38.9165	41.5789	37.7316	16.3668	59.5759	39.409	2.1406	2.1406	2.1406	2.3312e-05	3.64005	1	1	1	0.274722	1.51173	0.415306	NM_019955	Ripk3	receptor-interacting serine-threonine kinase 3
10493990	81.6228	79.8832	86.8191	293.171	300.364	319.006	201.173	198.143	206.588	82.775	304.181	201.968	4.8202	4.8202	4.8202	1.7982e-07	3.67479	1	1	1	0.272125	1.50608	0.409843	NM_016740	S100a11	S100 calcium binding protein A11 (calgizzarin)
10456046	13.3964	13.7429	16.6959	35.2712	37.6042	36.9576	41.8879	37.7216	27.7443	14.6117	36.611	35.7846	2.529	2.529	2.529	0.0013254	2.5056	1	0	1	0.399107	1.02309	0.408324	NM_008809	Pdgfrb	platelet derived growth factor receptor, beta polypeptide
10571312	22.5039	20.6678	18.0398	69.1013	77.1888	57.5399	59.3674	44.9295	45.7817	20.4038	67.9433	50.0262	4.3229	4.3229	4.3229	0.0006964	3.32993	1	0	1	0.300306	1.35815	0.407862	NM_176933	Dusp4	dual specificity phosphatase 4
10498273	10.5762	9.9422	10.7111	52.4071	51.8787	60.6027	24.6361	29.0265	23.2096	10.4098	54.9628	25.6241	1.9231	1.9231	1.9231	9.4953e-06	5.27991	1	1	1	0.189397	2.14497	0.40625	NM_008536	Tm4sf1	transmembrane 4 superfamily member 1
10359801	8.2529	9.0149	7.6884	32.8803	34.6826	30.5328	21.9665	19.9052	19.7475	8.3187	32.6986	20.5397	0.83705	0.83705	0.83705	2.7138e-06	3.93073	1	1	1	0.254405	1.59197	0.405006	NM_175296	Mael	maelstrom homolog (Drosophila)
10456622	17.3181	18.4553	16.2334	39.7257	43.3713	42.4029	46.1184	40.065	42.3526	17.3356	41.8333	42.8453	1.2536	1.2536	1.2536	1.0788e-05	2.47152	1	0	1	0.414397	0.97638	0.404609	NM_013594	Mbd1	methyl-CpG binding domain protein 1
10360674	12.6927	11.652	14.2172	54.6678	51.8463	44.176	30.7601	26.8085	38.3741	12.854	50.23	31.9809	2.7019	2.7019	2.7019	0.00020536	3.90773	1	1	1	0.255903	1.57062	0.401927	NM_013729	Mixl1	Mix1 homeobox-like 1 (Xenopus laevis)
10362472	8.7316	8.0608	8.0684	20.7089	19.2502	24.2295	19.7027	20.631	21.8694	8.2869	21.3962	20.7343	0.93586	0.93586	0.93586	9.7101e-05	2.58193	1	0	1	0.387307	1.03192	0.399671	BC138000	Rshl3	radial spokehead-like 3
10583485	9.7498	10.1737	10.5531	24.322	22.7536	32.3919	26.2372	27.021	23.0469	10.1588	26.4891	25.435	1.866	1.866	1.866	0.0013738	2.6075	1	0	1	0.383509	1.04144	0.399402	NM_175687	A230050P20Rik	RIKEN cDNA A230050P20 gene
10572800	25.1918	21.2688	16.8919	158.289	152.018	173.215	59.6616	42.5808	57.377	21.1175	161.174	53.2064	4.9642	4.9642	4.9642	2.4856e-06	7.63226	1	1	1	0.131023	3.02923	0.396898	NM_008452	Klf2	Kruppel-like factor 2 (lung)
10593123	18.256	13.421	16.945	41.3771	45.2116	32.0184	48.0992	42.602	31.8047	16.2073	39.5357	40.8353	3.6671	3.6671	3.6671	0.00523	2.51956	1	0	1	0.409941	0.968175	0.396894	NM_011526	Tagln	transgelin
10565089	30.6276	30.8009	32.5113	13.722	11.8805	16.501	84.9929	73.7285	78.3087	31.3133	14.0345	79.01	2.0706	2.0706	2.0706	1.4158e-06	5.6297	1	1	1	2.23117	0.177629	0.396321	NM_007755	Cpeb1	cytoplasmic polyadenylation element binding protein 1
10443527	51.6333	50.4426	36.8673	132.576	144.952	125.411	145.33	97.8778	107.49	46.3144	134.313	116.899	9.3947	9.3947	9.3947	0.0012837	2.90003	1	0	1	0.344824	1.14896	0.396191	NM_008842	Pim1	proviral integration site 1
10585438	48.4002	50.5126	56.8808	385.982	369.313	335.901	131.137	113.78	149.419	51.9312	363.732	131.445	10.4749	10.4749	10.4749	1.8995e-06	7.00411	1	1	1	0.142773	2.76717	0.395079	NM_013496	Crabp1	cellular retinoic acid binding protein I
10427035	43.0064	41.8527	42.8835	89.9661	99.51	110.748	106.797	87.4526	129.274	42.5809	100.075	107.841	7.7938	7.7938	7.7938	0.0019725	2.53262	1	0	1	0.425492	0.927979	0.394848	NM_010444	Nr4a1	nuclear receptor subfamily 4, group A, member 1
10476042	14.4267	14.1926	15.006	36.791	38.6565	38.1579	34.4753	37.7208	38.3151	14.5418	37.8685	36.8371	0.77316	0.77316	0.77316	1.0669e-06	2.60411	1	0	1	0.384008	1.028	0.39476	NM_009374	Tgm3	transglutaminase 3, E polypeptide
10456357	13.2429	11.3154	13.1979	27.0866	30.7133	30.2139	30.8293	32.2901	32.8773	12.5854	29.3379	31.9989	0.82905	0.82905	0.82905	6.1034e-06	2.54254	1	0	1	0.428981	0.916841	0.393307	NM_021451	Pmaip1	phorbol-12-myristate-13-acetate-induced protein 1
10400948	24.3341	24.9322	22.3291	73.965	80.382	89.6623	56.7331	69.4133	55.9544	23.8651	81.3364	60.7003	3.6702	3.6702	3.6702	9.4241e-05	3.40817	1	0	1	0.293412	1.33997	0.393163	NM_029444	Six6os1	Six6 opposite strand transcript 1
10497817	33.8973	40.8578	48.5854	177.864	165.163	181.512	111.567	115.063	87.5121	41.1135	174.846	104.714	6.2593	6.2593	6.2593	1.6767e-05	4.25277	1	1	1	0.235141	1.66976	0.392627	NM_009673	Anxa5	annexin A5
10385555	9.0884	8.3225	9.8742	20.3385	20.351	25.1055	19.2721	27.2441	23.6351	9.095	21.9317	23.3838	1.6361	1.6361	1.6361	0.0015182	2.57106	1	0	1	0.414697	0.937901	0.388944	AK006305	1700024J04Rik	RIKEN cDNA 1700024J04 gene
10457640	65.7004	66.9286	75.2792	282.502	285.145	306.414	174.523	179.743	183.662	69.3027	291.354	179.309	4.9447	4.9447	4.9447	2.0696e-07	4.20408	1	1	1	0.237864	1.62487	0.386498	NM_016740	S100a11	S100 calcium binding protein A11 (calgizzarin)
10512156	18.7876	21.4245	17.3337	45.8538	50.4052	53.7112	50.9468	48.513	49.8883	19.1819	49.9901	49.7827	1.5403	1.5403	1.5403	1.0863e-05	2.60611	1	0	1	0.383714	1.00417	0.385313	NM_016689	Aqp3	aquaporin 3
10569344	22.7613	23.6112	28.2745	83.921	94.7484	74.1626	67.7388	60.0499	66.9364	24.8823	84.2773	64.9084	3.8401	3.8401	3.8401	9.7324e-05	3.38704	1	0	1	0.295243	1.2984	0.383345	NM_001122737	Igf2	insulin-like growth factor 2
10568968	10.1176	9.6835	10.5676	43.2543	40.6499	50.9666	24.8501	26.6259	28.6943	10.1229	44.9569	26.7234	1.9055	1.9055	1.9055	4.1566e-05	4.44111	1	1	1	0.225169	1.6823	0.378803	ENSMUST00000026553	Syce1	synaptonemal complex central element protein 1 //
10605542	14.5341	14.7378	14.9468	86.3653	91.3638	91.0029	38.5883	38.6488	39.529	14.7396	89.5773	38.922	0.9481	0.9481	0.9481	6.285e-09	6.07732	1	1	1	0.164546	2.30146	0.378696	NM_001111315	OTTMUSG00000018935	predicted gene, OTTMUSG00000018935
10479099	12.9772	13.921	14.6849	31.235	29.7053	46.3356	39.7364	34.3755	36.1477	13.861	35.7586	36.7532	3.209	3.209	3.209	0.0037803	2.65156	1	0	1	0.387627	0.972938	0.377137	NM_213733	Npepl1	aminopeptidase-like 1
10542355	10.6498	10.7549	11.1104	54.0911	53.9623	60.1807	27.9042	31.9621	26.71	10.8384	56.0781	28.8588	1.5006	1.5006	1.5006	2.1247e-06	5.17402	1	1	1	0.193273	1.94319	0.375567	NM_010128	Emp1	epithelial membrane protein 1
10524698	26.8195	30.3379	32.8588	708.115	693.244	724.926	88.6482	83.7809	67.5007	30.0054	708.762	79.9766	6.5244	6.5244	6.5244	7.0885e-10	23.6211	1	1	1	0.042335	8.86211	0.375177	NM_011107	Pla2g1b	phospholipase A2, group IB, pancreas
10607467	60.8907	61.1813	78.5152	193.577	183.847	253.966	169.733	210.292	164.702	66.8624	210.463	181.575	15.5267	15.5267	15.5267	0.0013824	3.1477	1	0	1	0.317692	1.15909	0.368235	NM_009121	Sat1	spermidine/spermine N1-acetyl transferase 1
10406598	35.8035	44.7449	58.4127	92.6096	97.8826	120.06	121.039	136.099	123.28	46.3204	103.517	126.806	6.7319	6.7319	6.7319	0.0003961	2.73758	1	0	1	0.447465	0.816345	0.365286	NM_172588	Serinc5	serine incorporator 5
10546450	43.6446	37.3423	43.1503	113.06	117.017	125.894	123.845	127.926	107.172	41.3791	118.657	119.648	4.4269	4.4269	4.4269	2.2738e-05	2.8915	1	0	1	0.348729	0.99172	0.345841	NM_175314	Adamts9	a disintegrin-like and metallopeptidase (reprolysin type
10579925	31.6219	35.4231	44.9024	318.44	317.286	307.423	117.591	101.247	107.756	37.3158	314.383	108.865	4.0981	4.0981	4.0981	1.4342e-08	8.42493	1	1	1	0.118695	2.88782	0.342771	NM_021356	Gab1	growth factor receptor bound protein 2-associated protein 1
10412260	16.5113	16.5803	16.289	55.4494	53.6959	64.6918	51.4589	46.8335	45.9929	16.4602	57.9457	48.0951	2.2007	2.2007	2.2007	2.6994e-05	3.52035	1	0	1	0.284062	1.20482	0.342243	NM_008046	Fst	follistatin
10415472	30.9072	25.7441	28.2072	83.354	82.9155	97.2604	84.5715	84.4116	81.0607	28.2861	87.8433	83.3479	2.928	2.928	2.928	1.1931e-05	3.10553	1	0	1	0.322006	1.05394	0.339374	NM_001033043	Rnf17	ring finger protein 17
10523647	36.0998	35.0317	31.8506	137.111	139.254	149.283	119.456	91.4163	93.5179	34.3274	141.883	101.463	5.6863	5.6863	5.6863	3.2217e-05	4.13322	1	1	1	0.241942	1.39837	0.338324	NM_001080798	Aff1	AF4/FMR2 family, member 1
10478997	19.0136	19.7336	17.022	104.612	103.201	106.203	58.5562	49.0003	57.8358	18.5897	104.672	55.1308	1.9016	1.9016	1.9016	1.9292e-07	5.63063	1	1	1	0.1776	1.89861	0.337193	NM_009335	Tcfap2c	transcription factor AP-2, gamma
10401616	14.9623	15.6774	14.5589	66.5677	65.6785	66.0213	45.0012	43.0297	46.5684	15.0662	66.0892	44.8664	0.63825	0.63825	0.63825	6.4009e-09	4.38659	1	1	1	0.227968	1.47302	0.335801	NM_175337	Mlh3	mutL homolog 3 (E coli)
10461369	12.6277	12.8908	12.8825	57.7797	57.0466	58.7746	34.3672	39.9934	41.7481	12.8003	57.867	38.7029	1.3184	1.3184	1.3184	1.0275e-06	4.52075	1	1	1	0.221202	1.49516	0.330732	NM_009643	Ahnak	AHNAK nucleoprotein (desmoyokin)
10350733	34.5844	31.9987	44.7331	89.7208	87.5776	102.829	114.815	116.368	105.859	37.1054	93.3757	112.347	4.0229	4.0229	4.0229	2.9025e-05	3.02779	1	0	1	0.397377	0.831134	0.330274	NM_011267	Rgs16	regulator of G-protein signaling 16
10416777	50.5161	44.2363	39.9557	276.288	287.241	271.126	151.715	121.922	134.417	44.9027	278.219	136.018	5.9607	5.9607	5.9607	4.4771e-07	6.19603	1	1	1	0.161394	2.04546	0.330124	NM_009769	Klf5	Kruppel-like factor 5
10447799	61.3406	68.2724	78.3771	199.564	204.879	223.096	224.623	192.976	215.092	69.33	209.18	210.897	7.3732	7.3732	7.3732	1.4021e-05	3.04193	1	0	1	0.331437	0.991858	0.328739	NM_010515	Igf2r	insulin-like growth factor 2 receptor
10491860	96.8815	99.7165	88.5395	461.194	466.108	455.997	297.561	320.449	284.84	95.0459	461.1	300.95	6.5399	6.5399	6.5399	5.4697e-08	4.85134	1	1	1	0.206129	1.53215	0.31582	NM_172303	Phf17	PHD finger protein 17
10513008	12.2423	13.2647	13.6096	121.756	130.603	124.251	42.9754	36.6955	44.7951	13.0388	125.537	41.4887	2.0915	2.0915	2.0915	5.578e-08	9.62792	1	1	1	0.103865	3.0258	0.314274	NM_010637	Klf4	Kruppel-like factor 4 (gut)
10485405	12.8993	12.2419	12.8433	34.249	34.4662	46.6754	40.8878	43.2842	36.9815	12.6615	38.4635	40.3845	2.6	2.6	2.6	0.00047488	3.18955	1	0	1	0.329182	0.952432	0.313524	NM_009851	Cd44	CD44 antigen
10362201	23.5465	20.0617	17.9518	126.449	107.236	115.478	65.1503	74.8443	56.6149	20.52	116.388	65.5365	4.5224	4.5224	4.5224	1.7532e-05	5.67192	1	1	1	0.176307	1.77592	0.313108	NM_010217	Ctgf	connective tissue growth factor
10370210	12.5078	13.9575	13.8198	58.3904	57.5546	64.2275	50.227	39.7389	38.9797	13.4284	60.0575	42.9818	2.4351	2.4351	2.4351	2.9718e-05	4.47242	1	1	1	0.223592	1.39728	0.312421	NM_009933	Col6a1	collagen, type VI, alpha 1
10499529	20.9986	22.2378	30.0499	61.5297	63.2406	92.8275	85.4412	81.9169	73.535	24.4288	72.5326	80.2977	6.4216	6.4216	6.4216	0.0016849	3.28701	1	0	1	0.336798	0.903296	0.304228	NM_009057	Rag1ap1	recombination activating gene 1 activating protein 1
10583310	81.118	85.4305	67.403	251.292	248.019	348.429	270.509	248.908	259.703	77.9838	282.58	259.707	19.6072	19.6072	19.6072	0.00059388	3.62357	1	0	1	0.275971	1.08807	0.300277	BC056964	Taf1d	TATA box binding protein (Tbp)-associated factor, RNA polym
10447860	16.7596	13.5159	13.7578	63.8516	62.6438	87.5861	45.0339	52.0552	49.6444	14.6778	71.3605	48.9112	4.8741	4.8741	4.8741	0.00052037	4.8618	1	0	1	0.205685	1.45898	0.300091	NM_001034866	Pnldc1	poly(A)-specific ribonuclease (PARN)-like domain conta
10517401	17.8129	19.1772	14.9195	78.8856	79.6228	60.6788	67.3567	50.3706	55.9141	17.3032	73.0624	57.8805	4.6537	4.6537	4.6537	0.00038127	4.22248	1	0	1	0.236828	1.2623	0.298947	NM_001013756	Grhl3	grainyhead-like 3 (Drosophila)
10492021	8.4369	7.9405	8.1367	38.071	38.1709	45.2103	29.7645	28.282	26.4756	8.1714	40.4841	28.174	1.4731	1.4731	1.4731	1.3642e-05	4.95437	1	1	1	0.201842	1.43693	0.290033	NM_015784	Postn	periostin, osteoblast specific factor
10397440	8.56	10.702	8.5236	237.167	234.574	217.721	34.7639	29.818	32.6529	9.2619	229.821	32.4116	3.6392	3.6392	3.6392	1.9616e-08	24.8136	1	1	1	0.0403005	7.0907	0.285759	NM_011934	Esrrb	estrogen related receptor, beta
10420935	16.2748	23.6115	13.3478	49.1003	50.945	53.2674	65.896	63.2358	57.4076	17.7447	51.1042	62.1798	2.3844	2.3844	2.3844	2.9488e-05	3.50413	1	0	1	0.347226	0.821878	0.285377	NM_007940	Ephx2	epoxide hydrolase 2, cytoplasmic
10541524	186.072	187.229	159.593	955.942	938.719	845.529	618.56	639.957	622.224	177.631	913.397	626.913	20.8275	20.8275	20.8275	8.2331e-07	5.14209	1	1	1	0.194473	1.45697	0.283343	NM_028016	Nanog	Nanog homeobox
10454782	19.0983	17.2499	20.2393	46.8189	44.3035	58.4897	79.496	61.9005	63.4756	18.8625	49.8707	68.2907	4.1414	4.1414	4.1414	0.00044206	3.62045	1	0	1	0.378228	0.730271	0.276209	NM_007913	Egr1	early growth response 1
10581013	21.8961	22.3298	25.9451	147.902	140.951	146.264	86.5349	85.5129	90.58	23.3903	145.039	87.5426	1.6776	1.6776	1.6776	1.1768e-08	6.20082	1	1	1	0.161269	1.65678	0.267188	NM_009866	Cdh11	cadherin 11
10400137	91.4474	88.4451	79.1831	188.155	200.043	230.282	321.14	352.877	320.054	86.3585	206.16	331.357	9.7765	9.7765	9.7765	6.5887e-06	3.83699	1	1	1	0.41889	0.62217	0.260621	NM_013760	Dnajb9	DnaJ (Hsp40) homolog, subfamily B, member 9
10382228	14.05	15.4617	17.993	40.3221	46.4108	35.0072	63.2319	56.0565	66.79	15.8349	40.5801	62.0261	2.7171	2.7171	2.7171	6.3052e-05	3.91705	1	1	1	0.390213	0.654242	0.255294	NM_015732	Axin2	axin2
10393573	12.172	8.2136	8.2881	30.5945	27.9925	38.8061	39.6982	37.0918	36.6756	9.5579	32.4644	37.8219	2.0994	2.0994	2.0994	0.00017017	3.95714	1	0	1	0.294412	0.858349	0.252708	NM_011150	Lgals3bp	lectin, galactoside-binding, soluble, 3 binding protein
10530841	11.9446	13.1358	13.6879	83.6492	85.369	72.837	53.2467	54.7171	46.9694	12.9228	80.6184	51.6444	2.6641	2.6641	2.6641	5.9525e-06	6.23846	1	1	1	0.160296	1.56103	0.250227	NM_008048	Igfbp7	insulin-like growth factor binding protein 7
10540085	17.3827	19.2161	21.0808	130.079	134.581	135.101	94.2885	64.0275	75.1307	19.2265	133.254	77.8156	5.2216	5.2216	5.2216	1.4778e-05	6.93073	1	1	1	0.144285	1.71243	0.247078	NM_007992	Fbln2	fibulin 2
10494889	16.6587	16.2158	18.6569	170.948	169.928	183.596	69.3412	71.6577	70.2127	17.1771	174.824	70.4039	2.6041	2.6041	2.6041	3.1351e-08	10.1777	1	1	1	0.0982538	2.48316	0.243979	NM_177857	Dennd2c	DENN/MADD domain containing 2C
10454039	178.823	172.337	187.588	476.179	449.841	589.795	712.606	833.721	666.504	179.583	505.272	737.61	38.078	38.078	38.078	0.00014433	4.10736	1	0	1	0.355418	0.685012	0.243465	NM_008378	Impact	imprinted and ancient
10585874	38.8413	38.8074	46.5936	108.63	107.002	135.359	200.972	172.731	157.704	41.4141	116.997	177.136	9.1666	9.1666	9.1666	0.00013808	4.27718	1	1	1	0.353976	0.660494	0.233799	NM_010421	Hexa	hexosaminidase A
10359624	9.0974	8.6745	8.4498	94.4828	93.8705	110.885	40.1651	36.8614	38.5808	8.7406	99.7461	38.5358	3.2658	3.2658	3.2658	3.1411e-06	11.4118	1	1	1	0.0876285	2.5884	0.226818	NM_175686	Prrx1	paired related homeobox 1
10512067	15.9745	14.117	16.3976	113.967	116.924	143.61	72.5634	71.6165	65.2303	15.4964	124.834	69.8034	5.6172	5.6172	5.6172	2.8934e-05	8.05565	1	1	1	0.124136	1.78836	0.222001	NM_172689	Ddx58	DEAD (Asp-Glu-Ala-Asp) box polypeptide 58
10467124	43.6331	46.2865	39.4108	171.123	187.089	148.201	228.953	193.752	178.25	43.1101	168.804	200.319	10.8994	10.8994	10.8994	0.0001176	4.64667	1	0	1	0.255385	0.842679	0.215208	NM_007392	Acta2	actin, alpha 2, smooth muscle, aorta
10569017	117.702	129.114	106.666	503.27	503.448	717.358	564.129	521.127	564.821	117.827	574.692	550.025	42.1869	42.1869	42.1869	0.00041884	4.87742	1	0	1	0.205027	1.04485	0.214221	NM_025378	Ifitm3	interferon induced transmembrane protein 3
10492123	9.7877	11.0384	11.2482	32.6805	31.5535	26.7664	52.3886	52.7793	50.6303	10.6914	30.3335	51.9327	1.1448	1.1448	1.1448	7.6721e-07	4.85743	1	1	1	0.352462	0.584092	0.20587	NM_028937	Sohlh2	spermatogenesis and oogenesis specific basic helix-loop-h
10364346	24.6957	26.0832	21.9762	302.242	307.027	233.254	117.158	113.007	123.877	24.2517	280.841	118.014	13.8986	13.8986	13.8986	3.6712e-05	11.5803	1	1	1	0.0863538	2.37973	0.205499	NM_019448	Dnmt3l	DNA (cytosine-5-)-methyltransferase 3-like
10373702	16.6877	18.1959	17.238	100.839	113.936	146.876	91.8355	88.9122	78.8637	17.3738	120.55	86.5372	8.2297	8.2297	8.2297	0.000321	6.93864	1	0	1	0.144121	1.39305	0.200767	NR_003517	LOC236604	phosphatidylserine decarboxylase pseudogene
10552444	9.9777	10.4646	9.0226	35.1843	31.2276	42.4994	46.1222	55.8262	45.9757	9.8216	36.3038	49.308	2.6897	2.6897	2.6897	0.00013165	5.02036	1	0	1	0.270539	0.736266	0.199189	NM_028913	Zfp819	zinc finger protein 819
10522503	10.3741	8.8406	10.1594	46.0558	46.444	53.5628	46.2503	54.4647	47.4025	9.7914	48.6875	49.3725	2.0638	2.0638	2.0638	1.4326e-05	5.04244	1	0	1	0.201107	0.986126	0.198317	NM_011058	Pdgfra	platelet derived growth factor receptor, alpha polypeptid
10545096	18.4682	13.638	15.9566	238.496	268.724	246.098	90.1784	87.0004	67.6065	16.0209	251.106	81.5951	6.6863	6.6863	6.6863	7.3664e-07	15.6736	1	1	1	0.0638014	3.07746	0.196346	NM_001111315	OTTMUSG00000018935	predicted gene, OTTMUSG00000018935
10589994	32.3109	28.9684	20.3735	74.7592	74.0465	88.9104	159.726	141.822	135.832	27.2176	79.2387	145.794	5.4034	5.4034	5.4034	1.4163e-05	5.35659	1	1	1	0.343489	0.543499	0.186686	NM_010136	Eomes	eomesodermin homolog (Xenopus laevis)
10458894	10.8246	9.8823	16.8883	123.297	120.337	127.269	87.1948	68.2492	51.3699	12.5317	123.634	68.9379	6.2162	6.2162	6.2162	4.7447e-05	9.86571	1	1	1	0.101361	1.79341	0.181782	NM_010728	Lox	lysyl oxidase
10375817	10.6068	9.1889	8.8182	45.3428	48.9365	60.3445	60.0274	51.7383	53.1608	9.538	51.5413	54.9755	3.0164	3.0164	3.0164	6.8417e-05	5.76384	1	0	1	0.185055	0.937532	0.173495	ENSMUST00000074198	OTTMUSG00000007521	predicted gene, OTTMUSG00000007521 /
10595211	8.4515	7.8181	8.5675	62.2206	60.6889	66.0401	52.0592	49.2489	47.6806	8.279	62.9832	49.6629	1.1869	1.1869	1.1869	1.3793e-07	7.60759	1	1	1	0.131448	1.26821	0.166704	NM_007730	Col12a1	collagen, type XII, alpha 1
10380419	43.8328	41.2485	62.431	333.654	317.922	375.157	364.762	246.141	278.911	49.1708	342.244	296.604	22.9985	22.9985	22.9985	0.00021583	6.96032	1	0	1	0.143672	1.15387	0.165779	NM_007742	Col1a1	collagen, type I, alpha 1
10523717	69.6359	73.7919	55.454	999.574	985.246	1248.52	398.048	443.657	381.447	66.2939	1077.78	407.717	50.6019	50.6019	50.6019	2.2411e-05	16.2576	1	1	1	0.0615097	2.64345	0.162598	NM_009263	Spp1	secreted phosphoprotein 1
10567106	28.9978	32.7572	32.1351	232.106	246.235	234.429	207.957	203.107	186.041	31.2967	237.59	199.035	4.6424	4.6424	4.6424	1.5277e-07	7.59154	1	1	1	0.131726	1.19371	0.157242	ENSMUST00000059737	EG627967	predicted gene, EG627967
10430993	7.8958	8.155	8.3643	76.6328	82.5931	80.5504	50.6138	47.1433	58.841	8.1384	79.9254	52.1994	2.2441	2.2441	2.2441	1.4801e-06	9.82078	1	1	1	0.101825	1.53116	0.15591	BC099567	1700001L05Rik	RIKEN cDNA 1700001L05 gene
10420780	39.9261	35.5764	26.6765	541.966	574.825	523.676	212.91	239.618	265.743	34.0597	546.823	239.424	12.5399	12.5399	12.5399	3.4796e-07	16.0548	1	1	1	0.0622866	2.28391	0.142257	NM_021480	Tdh	L-threonine dehydrogenase
10574023	61.5745	55.7558	49.3853	292.42	314.612	359.373	424.668	394.792	363.165	55.5719	322.135	394.208	15.4424	15.4424	15.4424	1.063e-05	7.09366	1	0	1	0.172511	0.81717	0.140971	NM_008630	Mt2	metallothionein 2
10536220	22.0049	20.8667	25.51	221.61	225.707	247.165	179.882	137.128	173.821	22.7938	231.494	163.611	9.0025	9.0025	9.0025	9.2671e-06	10.156	1	1	1	0.0984638	1.41491	0.139317	NM_007743	Col1a2	collagen, type I, alpha 2
10574027	59.7141	68.8412	90.4269	376.684	368.576	581.034	613.109	474.153	484.808	72.9941	442.098	524.024	47.9852	47.9852	47.9852	0.0012206	7.17898	1	0	1	0.165108	0.843661	0.139295	NM_013602	Mt1	metallothionein 1
10534667	19.165	19.8344	16.1241	229.475	238.805	243.237	165.569	159.48	160.349	18.3745	237.172	161.799	2.669	2.669	2.669	5.1493e-09	12.9077	1	1	1	0.0774732	1.46584	0.113564	NM_008871	Serpine1	serine (or cysteine) peptidase inhibitor, clade E, memb
10544133	16.4196	14.4882	13.4483	57.5957	58.2352	74.1888	124.859	136.116	132.898	14.7854	63.3399	131.291	3.7159	3.7159	3.7159	1.7068e-06	8.87977	1	1	1	0.233429	0.482439	0.112616	NM_172893	Parp12	poly (ADP-ribose) polymerase family, member 12
10474520	28.8007	32.53	18.1141	772.055	738.447	872.669	255.539	239.327	230.458	26.4816	794.39	241.775	23.7949	23.7949	23.7949	1.2284e-06	29.9978	1	1	1	0.0333358	3.28566	0.10953	AY116662	Tdh	L-threonine dehydrogenase
10352302	11.6299	13.2928	10.9445	78.0123	82.5079	136.291	110.097	121.61	136.348	11.9557	98.9372	122.685	11.6722	11.6722	11.6722	0.0012373	10.2616	1	0	1	0.120841	0.806433	0.0974504	NM_177099	Lefty2	left-right determination factor 2
10449284	88.9276	88.1855	92.2694	401.379	399.317	630.731	1106.43	911.899	992.264	89.7942	477.142	1003.53	55.0292	55.0292	55.0292	7.0969e-05	11.1759	1	1	1	0.188192	0.475463	0.0894782	NM_013642	Dusp1	dual specificity phosphatase 1
10441669	22.4727	20.0231	15.7388	169.458	170.133	176.465	233.296	217.554	208.01	19.4115	172.019	219.62	4.59	4.59	4.59	1.8954e-07	11.3139	1	1	1	0.112845	0.783255	0.0883867	NM_009309	T	brachyury
10569341	14.2694	14.1279	16.1236	111.124	109.832	105.98	182.519	146.2	188.737	14.8403	108.978	172.485	7.719	7.719	7.719	2.1088e-05	11.6227	1	1	1	0.136177	0.631813	0.0860382	NR_001592	H19	H19 fetal liver mRNA
10474700	17.9165	16.3035	14.9178	470.588	462.122	411.147	231.942	209.335	176.486	16.3793	447.952	205.921	14.196	14.196	14.196	2.0753e-06	27.3487	1	1	1	0.0365648	2.17536	0.0795417	NM_011580	Thbs1	thrombospondin 1
10469167	21.4428	19.6658	22.4663	227.648	205.445	231.942	257.015	297.361	261.432	21.1916	221.678	271.936	8.7809	8.7809	8.7809	2.1834e-06	12.8322	1	0	1	0.0955962	0.815186	0.0779287	NM_177386	Sfmbt2	Scm-like with four mbt domains 2
10560481	11.7859	11.4862	8.7615	73.533	72.5579	110.701	138.747	127.989	144.382	10.6779	85.5972	137.039	7.782	7.782	7.782	7.9826e-05	12.8339	1	1	1	0.124746	0.624618	0.0779186	NM_008036	Fosb	FBJ osteosarcoma oncogene B
10600169	8.5883	9.1746	8.7403	162.18	165.511	199.263	135.199	106.045	114.285	8.8344	175.651	118.51	8.478	8.478	8.478	2.4715e-05	19.8826	1	1	1	0.0502952	1.48217	0.0745459	NM_007542	Bgn	biglycan
10513739	8.6966	9.7701	7.7379	420.744	413.539	489.736	219.834	202.096	192.261	8.7349	441.34	204.73	14.7796	14.7796	14.7796	2.6126e-06	50.526	1	1	1	0.0197918	2.15571	0.0426654	NM_011607	Tnc	tenascin C
10569335	24.8263	28.6214	32.7556	497.085	495.881	507.544	994.529	756.166	757.977	28.7344	500.17	836.224	45.7688	45.7688	45.7688	4.9791e-05	29.1018	1	1	1	0.0574492	0.598129	0.0343621	NR_001592	H19	H19 fetal liver mRNA
10604551	7.619	11.2182	8.9868	61.3321	67.7233	51.2724	292.917	317.574	299.215	9.2746	60.1092	303.236	5.1229	5.1229	5.1229	3.2137e-08	32.6953	1	1	1	0.154296	0.198226	0.0305855	NM_031388	Usp26	ubiquitin specific peptidase 26
