# Supplementary material for: Linking Incomplete Reprogramming to the Improved Pluripotency of Murine Embryonal Carcinoma Cell-Derived Pluripotent Stem Cells
Source: PLoS One. 2010 Apr 26;5(4):e10320. doi: 10.1371/journal.pone.0010320 (PMC2859941; doi:10.1371/journal.pone.0010320)
Supplement: Dataset S4 — Normalized Microarray Expression Data for GeneSet C. (0.38 MB XLS) [file pone.0010320.s007.xls]

## Sheet: net
ID	P19-1	P19-2	P19-3	R1-1	R1-2	R1-3	N7P8-1	N7P8-2	N7P8-3	P19_mean	R1_mean	N7P8_mean	P19_std	R1_std	N7P8_std	p_value	max_fold	1vs2	2vs3	1vs3	fold_1vs2	fold_2vs3	fold_1vs3	RefSeq_ID	Gene_Symbol	Gene_description
10377550	11.8598	12.1807	10.1383	526.964	528.9	540.136	11.052	10.0786	12.4084	11.393	532	11.1797	2.4305	2.4305	2.4305	7.5336e-12	47.5862	1	1	0	0.0214154	47.5862	1.01908	NM_001127233	Trp53	transformation related protein 53
10571522	8.0752	6.1972	9.7555	158.035	153.298	228.247	7.31	8.7784	7.521	8.0093	179.86	7.8698	14.0054	14.0054	14.0054	0.00017904	22.8545	1	1	0	0.0445307	22.8545	1.01773	EU599038	Triml2	tripartite motif family-like 2
10569687	8.7394	9.1677	8.8894	207.24	240.081	184.774	9.5782	12.3854	12.3044	8.9322	210.699	11.4227	9.2873	9.2873	9.2873	6.7928e-06	23.5887	1	1	0	0.0423933	18.4456	0.781969	NM_001004153	AU018091	expressed sequence AU018091
10595156	21.1649	19.5084	17.8824	2313.88	2385.21	2016.17	115.479	124.823	135.854	19.5185	2238.42	125.385	65.3415	65.3415	65.3415	5.3334e-07	114.682	1	1	0	0.00871977	17.8523	0.155668	NM_025274	Dppa5a	developmental pluripotency associated 5A
10405876	29.2592	19.9693	18.4201	658.455	649.484	460.466	33.88	40.95	39.6031	22.5495	589.468	38.1443	37.3419	37.3419	37.3419	5.7393e-05	26.1411	1	1	0	0.038254	15.4536	0.591163	ENSMUST00000079272	ENSMUSG00000071302	predicted gene, ENSMUSG00000071302 /
10475653	13.6688	12.5572	13.0293	205.492	202.182	215.147	14.8677	13.1691	12.8634	13.0851	207.607	13.6334	2.2817	2.2817	2.2817	1.9078e-09	15.8659	1	1	0	0.0630282	15.2278	0.959783	NM_011978	Slc27a2	solute carrier family 27 (fatty acid transporter), membe
10562468	18.5128	23.9536	18.1563	262.021	268.097	290.57	25.4485	20.087	25.6593	20.2076	273.562	23.7316	5.2354	5.2354	5.2354	5.8478e-08	13.5376	1	1	0	0.0738683	11.5274	0.851506	NM_028034	Tdrd12	tudor domain containing 12
10349295	11.5911	13.8594	12.4986	330.029	329.988	338.286	32.478	30.1413	26.8623	12.6497	332.768	29.8272	1.8886	1.8886	1.8886	3.5904e-11	26.3064	1	1	1	0.0380136	11.1565	0.424099	NM_023755	Tcfcp2l1	transcription factor CP2-like 1
10605874	11.6548	11.4251	9.7412	145.822	136.259	165.922	13.7357	14.2845	13.4317	10.9404	149.334	13.8173	5.0607	5.0607	5.0607	1.7872e-06	13.6498	1	1	0	0.073261	10.8078	0.79179	NM_175540	Eda2r	ectodysplasin A2 isoform receptor
10346882	53.6881	62.9485	60.6918	385.899	373.139	397.869	41.8061	39.6737	33.7934	59.1095	385.636	38.4244	4.6366	4.6366	4.6366	4.8895e-09	10.0362	1	1	0	0.153278	10.0362	1.53833	NM_011780	Adam23	a disintegrin and metallopeptidase domain 23
10520417	10.6179	8.3707	8.2749	128.168	126.029	132.638	14.1897	11.119	13.5038	9.0878	128.945	12.9375	1.322	1.322	1.322	1.4381e-09	14.1888	1	1	0	0.0704782	9.96676	0.702439	ENSMUST00000001611	Gm1040	gene model 1040, (NCBI)
10445071	54.2402	57.9489	45.4198	401.362	399.826	406.077	43.0359	41.0454	37.9995	52.5363	402.422	40.6936	2.5488	2.5488	2.5488	9.8119e-11	9.88907	1	1	0	0.13055	9.88907	1.29102	NM_001013745	Zfp57	zinc finger protein 57
10410254	33.6203	35.7859	23.7338	533.739	517.796	452.866	50.1185	49.4233	53.3897	31.0467	501.467	50.9772	14.4563	14.4563	14.4563	6.7705e-07	16.152	1	1	0	0.0619118	9.83708	0.609031	AY149175	Zfp640	zinc finger protein 640
10581996	19.5517	17.1221	23.402	194.603	197.597	181.575	23.0936	18.5387	18.521	20.0253	191.258	20.0511	3.1542	3.1542	3.1542	2.8233e-08	9.55084	1	1	0	0.104703	9.53855	0.998713	NM_029441	Cdyl2	chromodomain protein, Y chromosome-like 2
10578393	9.1854	9.9066	9.7455	87.526	86.3701	122.044	8.9076	10.1495	13.3322	9.6125	98.6468	10.7964	6.8009	6.8009	6.8009	0.00012895	10.2623	1	1	0	0.0974436	9.13701	0.890343	NM_177742	Triml1	tripartite motif family-like 1
10410248	39.5222	44.7526	27.6349	581.538	547.297	497.33	61.3219	57.7144	62.6039	37.3032	542.055	60.5467	14.4404	14.4404	14.4404	4.4696e-07	14.5311	1	1	0	0.0688181	8.95268	0.616106	AY149175	Zfp640	zinc finger protein 640
10524698	26.8195	30.3379	32.8588	708.115	693.244	724.926	88.6482	83.7809	67.5007	30.0054	708.762	79.9766	6.5244	6.5244	6.5244	7.0885e-10	23.6211	1	1	1	0.042335	8.86211	0.375177	NM_011107	Pla2g1b	phospholipase A2, group IB, pancreas
10419261	14.2395	14.5887	13.8403	117.276	118.58	103.551	14.7176	11.7864	11.859	14.2228	113.136	12.7877	2.8335	2.8335	2.8335	3.7727e-07	8.84723	1	1	0	0.125715	8.84723	1.11223	NM_007554	Bmp4	bone morphogenetic protein 4
10568202	14.9226	14.1396	15.1046	115.186	115.86	113.013	12.4189	13.5885	13.1058	14.7223	114.686	13.0377	0.56003	0.56003	0.56003	2.1401e-11	8.79651	1	1	0	0.12837	8.79651	1.12921	NM_017461	Sept1	septin 1
10410211	30.8193	22.7268	15.9908	668.837	697.718	494.827	63.5614	69.2264	79.6416	23.1789	620.46	70.8098	36.7696	36.7696	36.7696	4.475e-05	26.7683	1	1	0	0.0373576	8.76235	0.32734	AY149175	Zfp640	zinc finger protein 640
10449756	16.2347	16.2066	17.15	156.06	163.717	153.818	18.996	17.2631	19.4589	16.5305	157.865	18.5727	1.7816	1.7816	1.7816	3.0406e-09	9.54993	1	1	0	0.104713	8.49985	0.890043	ENSMUST00000002145	Hsf2bp	heat shock transcription factor 2 binding protei
10471486	9.1568	9.4919	9.9021	107.908	109.724	105.422	11.5965	14.344	12.5106	9.5169	107.684	12.8171	0.86671	0.86671	0.86671	3.8042e-10	11.3151	1	1	0	0.0883776	8.40163	0.742516	NM_007932	Eng	endoglin
10358210	10.2356	10.2787	9.6723	112.786	120.097	130.19	15.0881	15.5678	12.9756	10.0622	121.024	14.5438	2.9512	2.9512	2.9512	2.8481e-07	12.0276	1	1	0	0.083142	8.32136	0.691855	NM_030676	Nr5a2	nuclear receptor subfamily 5, group A, member 2
10410244	35.8704	41.5948	27.1391	416.288	387.881	357.671	50.9836	49.0353	54.5894	34.8681	387.28	51.5361	10.1116	10.1116	10.1116	4.5641e-07	11.107	1	1	0	0.0900333	7.51474	0.676576	AY149175	Zfp640	zinc finger protein 640
10463737	59.6508	52.8034	60.5292	437.688	469.194	465.33	68.8421	54.3135	59.8737	57.6612	457.404	61.0098	6.3848	6.3848	6.3848	1.2325e-08	7.93261	1	1	0	0.126062	7.49722	0.945114	AK144917	Ina	internexin neuronal intermediate filament protein, alpha
10510159	30.392	36.7767	27.8221	538.663	565.123	481.86	76.9623	79.5004	55.3012	31.6636	528.549	70.588	14.937	14.937	14.937	6.5621e-07	16.6926	1	1	0	0.0599067	7.4878	0.448569	NM_001103158	OTTMUSG00000011070	predicted gene, OTTMUSG00000011070
10436666	28.3888	25.0412	24.0033	189.797	191.924	186.518	25.7512	26.0641	24.3618	25.8111	189.413	25.3924	1.2243	1.2243	1.2243	1.2687e-10	7.45943	1	1	0	0.136269	7.45942	1.01649	NM_023844	Jam2	junction adhesion molecule 2
10392347	36.8941	34.4805	47.8584	155.546	153.811	187.088	26.0133	22.3816	18.2094	39.7444	165.482	22.2014	6.8064	6.8064	6.8064	1.1013e-05	7.45366	1	1	0	0.240174	7.45367	1.79018	NM_145823	Pitpnc1	phosphatidylinositol transfer protein, cytoplasmic 1
10553004	12.2715	12.7171	12.5509	113.718	115.168	96.4902	13.745	14.2865	16.3624	12.5132	108.458	14.798	3.4947	3.4947	3.4947	1.7613e-06	8.66752	1	1	0	0.115373	7.32926	0.845601	NM_025330	Hsd17b14	hydroxysteroid (17-beta) dehydrogenase 14
10405872	23.2268	19.9704	15.6408	421.831	453.296	294.462	52.3864	57.453	53.2168	19.6127	389.863	54.3521	28.078	28.078	28.078	0.00015347	19.8781	1	1	0	0.0503066	7.17292	0.360845	AY149175	Zfp640	zinc finger protein 640
10397440	8.56	10.702	8.5236	237.167	234.574	217.721	34.7639	29.818	32.6529	9.2619	229.821	32.4116	3.6392	3.6392	3.6392	1.9616e-08	24.8136	1	1	1	0.0403005	7.0907	0.285759	NM_011934	Esrrb	estrogen related receptor, beta
10578401	25.5922	17.6444	15.8436	292.579	324.315	248.974	40.6001	45.2498	39.1305	19.6934	288.622	41.6601	12.7711	12.7711	12.7711	9.8988e-06	14.6558	1	1	0	0.0682324	6.92803	0.472716	NM_009556	Zfp42	zinc finger protein 42
10413100	50.1379	53.413	57.734	250.605	256.673	293.214	48.0668	36.2154	34.0563	53.7617	266.831	39.4462	8.1832	8.1832	8.1832	1.8318e-06	6.76442	1	1	0	0.201482	6.76442	1.36291	NM_017479	Myst4	MYST histone acetyltransferase monocytic leukemia 4
10530100	12.5055	11.4762	11.0647	91.1443	89.5816	102.46	12.8167	14.6558	15.8797	11.6821	94.3953	14.4507	2.4111	2.4111	2.4111	4.821e-07	8.08034	1	1	0	0.123757	6.53223	0.808411	NM_178407	Arap2	ArfGAP with RhoGAP domain, ankyrin repeat and PH domain 2
10552358	49.7671	44.0818	41.8255	470.431	471.097	451.891	70.1125	76.1773	67.8121	45.2248	464.473	71.3673	4.1402	4.1402	4.1402	8.0776e-10	10.2703	1	1	0	0.097368	6.5082	0.633691	ENSMUST00000087694	ENSMUSG00000071952	predicted gene, ENSMUSG00000071952 /
10399588	13.994	12.3429	11.6726	118.304	133.456	103.426	16.3638	18.935	19.6949	12.6698	118.395	18.3312	5.0545	5.0545	5.0545	9.5406e-06	9.34469	1	1	0	0.107013	6.45868	0.69116	AJ005350	Zfp125	zinc finger protein 125
10511560	32.722	34.397	25.6165	254.297	275.925	248.104	44.5227	37.9916	38.1426	30.9118	259.442	40.219	5.2597	5.2597	5.2597	1.2031e-07	8.39297	1	1	0	0.119147	6.45072	0.768587	NM_194055	Rbm35a	RNA binding motif protein 35A
10506274	29.0265	26.2823	28.4889	88.232	89.3546	111.177	14.5463	14.3615	15.925	27.9326	96.2544	14.9442	4.3482	4.3482	4.3482	2.4063e-05	6.44092	1	1	0	0.290196	6.44092	1.86913	NM_198412	Dnajc6	DnaJ (Hsp40) homolog, subfamily C, member 6
10423770	27.376	26.5443	21.2313	106.216	109.062	86.4713	15.5288	17.9667	13.4745	25.0505	100.583	15.6566	4.3146	4.3146	4.3146	1.5846e-05	6.42431	1	1	0	0.249054	6.42431	1.6	NM_026496	Grhl2	grainyhead-like 2 (Drosophila)
10489759	52.1209	53.6416	54.1451	179.776	185.336	193.156	33.2149	24.5711	29.6948	53.3025	186.089	29.1603	2.6911	2.6911	2.6911	2.7917e-08	6.3816	1	1	1	0.286435	6.3816	1.82791	NM_028072	Sulf2	sulfatase 2
10410317	8.0912	9.8962	8.6832	56.326	71.788	81.2339	10.7028	12.3261	10.4188	8.8902	69.7826	11.1492	4.2167	4.2167	4.2167	7.8616e-05	7.84938	1	1	0	0.127399	6.25898	0.797385	NM_177811	Zfp459	zinc finger protein 459
10359793	6.0525	7.3788	6.613	51.4418	56.3034	47.1531	7.6966	7.4082	9.708	6.6814	51.6328	8.2709	1.5976	1.5976	1.5976	1.5744e-06	7.72784	1	1	0	0.129402	6.24271	0.80782	NM_001033344	Dusp27	dual specificity phosphatase 27 (putative)
10447317	57.7052	61.1101	50.5465	252.077	242.722	180.409	37.0664	32.0724	39.6679	56.454	225.069	36.2689	13.1729	13.1729	13.1729	9.8612e-05	6.20557	1	1	0	0.250829	6.20557	1.55654	NM_010137	Epas1	endothelial PAS domain protein 1
10348244	13.8824	11.6875	11.8941	73.9819	74.4252	83.9449	13.064	13.363	11.4031	12.488	77.4507	12.61	1.9512	1.9512	1.9512	5.2532e-07	6.20201	1	1	0	0.161238	6.14201	0.990325	NM_010566	Inpp5d	inositol polyphosphate-5-phosphatase D
10603896	28.0176	30.3712	30.0256	128.41	142.311	135.268	23.673	20.7197	21.812	29.4714	135.329	22.0682	2.4073	2.4073	2.4073	8.0159e-08	6.13233	1	1	0	0.217775	6.13233	1.33547	NM_026167	Klhl13	kelch-like 13 (Drosophila)
10508663	11.2298	10.5529	9.5251	108.665	103.647	103.343	16.3608	17.573	17.5724	10.4359	105.218	17.1687	1.0626	1.0626	1.0626	1.77e-09	10.0823	1	1	1	0.0991834	6.12849	0.607845	NM_010686	Laptm5	lysosomal-associated protein transmembrane 5
10572635	9.3889	10.6209	10.3253	66.6374	69.6992	97.4993	11.9528	12.9669	13.3524	10.1117	77.9453	12.7574	5.6769	5.6769	5.6769	0.00023221	7.70843	1	1	0	0.129728	6.10981	0.792614	AF152893	Sfn	stratifin
10421418	12.0651	10.9398	13.849	97.5453	101.891	81.9294	15.6076	15.9178	14.6593	12.2847	93.7885	15.3949	3.5399	3.5399	3.5399	5.1951e-06	7.63458	1	1	0	0.130983	6.09218	0.797972	NM_013514	Epb4.9	erythrocyte protein band 4.9
10416541	11.6082	11.594	11.906	85.1303	84.5791	65.9029	11.4476	13.4737	13.9985	11.7027	78.5374	12.9732	3.6764	3.6764	3.6764	1.9685e-05	6.71105	1	1	0	0.149008	6.05382	0.902067	NM_172813	Enox1	ecto-NOX disulfide-thiol exchanger 1
10410931	56.3557	40.3118	43.2429	202.652	198.521	211.24	36.0496	35.491	30.0208	46.6368	204.138	33.8538	3.7444	3.7444	3.7444	1.0085e-07	6.02998	1	1	0	0.228457	6.02998	1.37759	NM_001081249	Vcan	versican
10552363	45.3613	39.4827	37.0733	382.024	394.054	370.279	65.1124	69.9722	62.2068	40.6391	382.119	65.7638	4.4082	4.4082	4.4082	4.1492e-09	9.40275	1	1	0	0.106352	5.81048	0.617955	NM_001034857	C330019L16Rik	RIKEN cDNA C330019L16 gene
10530269	10.2217	8.3034	7.8973	104.686	114.402	95.3969	20.0319	17.4131	16.8463	8.8075	104.829	18.0971	3.2446	3.2446	3.2446	1.3804e-06	11.9022	1	1	0	0.0840182	5.79256	0.48668	NM_178446	Rbm47	RNA binding motif protein 47
10384423	20.8859	18.8143	20.0785	83.2714	79.1814	73.6707	14.0887	12.6614	14.4493	19.9263	78.7079	13.7331	1.6732	1.6732	1.6732	2.7323e-07	5.73125	1	1	0	0.253168	5.73126	1.45097	NM_172496	Cobl	cordon-bleu
10559367	43.1339	44.9242	26.2878	137.54	148.47	136.628	24.9933	22.211	26.608	38.1153	140.88	24.6041	4.1377	4.1377	4.1377	1.973e-06	5.72586	1	1	0	0.270552	5.72585	1.54914	NM_010202	Fgf4	fibroblast growth factor 4
10534395	20.1442	16.2324	21.0327	112.207	115.148	174.345	25.8711	20.2877	25.2253	19.1364	133.9	23.7947	11.7608	11.7608	11.7608	0.00071789	6.99714	1	1	0	0.142916	5.62731	0.80423	NM_009903	Cldn4	claudin 4
10539850	35.185	34.7334	44.0375	219.367	231.01	205.183	41.7921	40.5008	36.1895	37.9853	218.52	39.4942	4.7542	4.7542	4.7542	2.4461e-07	5.75275	1	1	0	0.17383	5.53296	0.961794	BC024401	8430410A17Rik	RIKEN cDNA 8430410A17 gene
10345546	6.2547	7.5208	7.1027	38.6477	39.4786	49.5547	7.546	6.5714	9.2016	6.9594	42.5603	7.773	2.0829	2.0829	2.0829	2.8511e-05	6.11551	1	1	0	0.163519	5.4754	0.89533	XR_032810	LOC100046859	hypothetical protein LOC100046859
10351368	18.4702	17.8559	20.315	131.506	130.459	141.596	24.5585	27.8231	22.6382	18.8804	134.52	25.0066	2.269	2.269	2.269	4.8022e-08	7.12486	1	1	0	0.140354	5.37939	0.755017	NM_021610	Gpa33	glycoprotein A33 (transmembrane)
10583071	6.7347	7.3043	8.1897	309.329	304.11	266.871	51.5489	56.4996	56.3956	7.4096	293.437	54.8147	7.7793	7.7793	7.7793	4.5057e-07	39.6023	1	1	0	0.0252511	5.35325	0.135175	NM_010809	Mmp3	matrix metallopeptidase 3
10484389	25.2652	30.1476	30.0458	358.649	358.836	306.591	71.5336	69.3695	50.5175	28.4862	341.359	63.8069	10.7911	10.7911	10.7911	1.6255e-06	11.9833	1	1	0	0.0834495	5.34987	0.446444	NM_011576	Tfpi	tissue factor pathway inhibitor
10521911	6.7243	6.6439	7.4144	52.7263	54.4692	45.0489	8.4546	9.9048	10.9324	6.9276	50.7481	9.7639	1.7272	1.7272	1.7272	3.154e-06	7.3255	1	1	0	0.13651	5.19752	0.709512	AY512934	Rbpj	recombination signal binding protein for immunoglobulin kapp
10484276	12.029	14.9935	12.5885	41.762	52.7241	60.5611	10.6264	10.0295	9.1893	13.2037	51.6824	9.9484	3.2001	3.2001	3.2001	0.00015696	5.19505	1	1	0	0.255478	5.19505	1.32722	NM_010894	Neurod1	neurogenic differentiation 1
10422227	93.6203	108.757	96.85	559.425	560.958	493.583	108.617	96.4755	108.114	99.7423	537.989	104.402	13.2925	13.2925	13.2925	5.7145e-07	5.39379	1	1	0	0.185398	5.15304	0.955365	NM_011897	Spry2	sprouty homolog 2 (Drosophila)
10373542	49.1173	47.759	46.9027	162.126	157.509	215.492	39.4756	36.6495	28.3601	47.9263	178.376	34.8284	10.9198	10.9198	10.9198	0.00015518	5.12156	1	1	0	0.268682	5.12156	1.37607	NM_016811	Dgka	diacylglycerol kinase, alpha
10580510	58.6053	66.5986	61.0716	148.847	155.803	143.958	34.2331	24.9817	28.868	62.0918	149.536	29.3609	2.8629	2.8629	2.8629	2.5363e-07	5.09303	1	1	1	0.41523	5.09303	2.11478	NM_021390	Sall1	sal-like 1 (Drosophila)
10463732	72.1311	50.7642	58.4641	400.664	430.864	309.771	67.6501	73.208	83.5576	60.4532	380.433	74.8053	21.4868	21.4868	21.4868	6.7292e-05	6.29302	1	1	0	0.158906	5.08565	0.808141	NM_146100	Ina	internexin neuronal intermediate filament protein, alpha
10436053	40.1	39.0005	26.6897	129.175	125.689	215.994	33.4103	35.1948	25.3045	35.2634	156.953	31.3032	17.3227	17.3227	17.3227	0.0033738	5.01396	1	1	0	0.224675	5.01396	1.12651	NM_028615	Dppa2	developmental pluripotency associated 2
10519555	39.7885	31.7563	34.6624	109.574	112.466	146.627	27.8553	25.2843	21.4094	35.4024	122.889	24.8497	7.0851	7.0851	7.0851	0.00012076	4.9453	1	1	0	0.288084	4.9453	1.42466	NM_011075	Abcb1b	ATP-binding cassette, sub-family B (MDR/TAP), member 1B /
10345550	7.3143	7.8645	7.0377	30.6979	34.9941	58.8145	7.6639	8.9998	8.5171	7.4055	41.5022	8.3936	5.0556	5.0556	5.0556	0.0048402	5.60424	1	1	0	0.178436	4.94451	0.882279	XR_032810	LOC100046859	hypothetical protein LOC100046859
10428534	18.3573	17.6257	19.6068	90.2222	103.089	102.293	18.9589	21.8924	19.2226	18.5299	98.5347	20.0246	2.486	2.486	2.486	6.7549e-07	5.31761	1	1	0	0.188055	4.92068	0.925357	NM_032000	Trps1	trichorhinophalangeal syndrome I (human)
10426016	58.0599	65.0853	52.3345	244.269	223.063	243.17	58.8728	45.4844	40.7707	58.4932	236.834	48.376	5.4925	5.4925	5.4925	5.0996e-07	4.8957	1	1	0	0.24698	4.8957	1.20914	NM_013882	Gtse1	G two S phase expressed protein 1
10591522	10.3993	10.8056	9.6439	56.8536	54.4674	66.8516	11.3649	12.5961	12.6629	10.2829	59.3909	12.208	2.2124	2.2124	2.2124	6.4642e-06	5.7757	1	1	0	0.173139	4.86492	0.842308	NM_001110300	Ap1m2	adaptor protein complex AP-1, mu 2 subunit
10407126	22.3272	22.98	18.8696	284.906	300.435	497.196	82.7857	79.6968	64.4094	21.3923	360.846	75.6307	39.5889	39.5889	39.5889	0.0019011	16.868	1	1	0	0.0592838	4.77115	0.282852	NM_152804	Plk2	polo-like kinase 2 (Drosophila)
10363541	79.2731	61.4423	49.8894	437.949	438.198	360.082	113.462	71.7999	76.6216	63.5349	412.076	87.2946	17.5313	17.5313	17.5313	1.3375e-05	6.48583	1	1	0	0.154182	4.72053	0.727822	NM_007494	Ass1	argininosuccinate synthetase 1
10485261	9.3413	10.9656	9.3848	34.1833	31.8787	46.7369	7.6002	8.2218	8.1762	9.8972	37.5996	7.9994	2.6858	2.6858	2.6858	0.00039009	4.7003	1	1	0	0.263226	4.7003	1.23724	NM_001033452	Accsl	1-aminocyclopropane-1-carboxylate synthase homolog (Ara
10492689	14.1514	13.2872	11.4833	70.7035	78.8495	81.1399	16.4688	15.1796	17.6831	12.974	76.8977	16.4438	1.9295	1.9295	1.9295	6.2937e-07	5.92706	1	1	0	0.168718	4.67639	0.78899	NM_019971	Pdgfc	platelet-derived growth factor, C polypeptide
10405866	53.7607	45.1355	51.6508	376.856	379.588	274.327	58.6887	76.6907	85.9342	50.1823	343.59	73.7712	20.5809	20.5809	20.5809	9.5037e-05	6.84684	1	1	0	0.146053	4.65751	0.680242	AB010343	ENSMUSG00000063905	predicted gene, ENSMUSG00000063905
10582337	41.2045	43.6488	41.0486	156.584	161.62	146.312	39.2035	29.2663	31.5964	41.9673	154.838	33.3554	3.1623	3.1623	3.1623	2.7289e-07	4.64208	1	1	0	0.27104	4.64208	1.25819	BC039210	Fam38a	family with sequence similarity 38, member A
10457077	15.3372	14.5423	10.3274	291.839	285.334	335.189	70.4267	62.5419	66.2312	13.4023	304.121	66.3999	9.1731	9.1731	9.1731	1.1315e-06	22.6917	1	1	0	0.044069	4.58014	0.201842	NM_015798	Fbxo15	F-box protein 15
10387170	10.7331	9.7644	10.5136	63.8268	66.9151	53.7995	13.5201	12.0238	14.9394	10.337	61.5138	13.4944	2.3429	2.3429	2.3429	7.562e-06	5.95084	1	1	0	0.168044	4.55847	0.766021	NM_008744	Ntn1	netrin 1
10360764	200.03	177.684	191.954	629.839	626.552	651.77	162.025	128.427	128.899	189.889	636.054	139.784	8.7372	8.7372	8.7372	2.8618e-08	4.55028	1	1	0	0.298543	4.55028	1.35845	NM_010135	Enah	enabled homolog (Drosophila)
10350146	16.3047	17.2651	12.6793	93.1381	93.0188	77.1284	20.7187	19.7914	17.9845	15.4164	87.7618	19.4982	3.2074	3.2074	3.2074	6.171e-06	5.69276	1	1	0	0.175662	4.50102	0.790658	NM_013750	Phlda3	pleckstrin homology-like domain, family A, member 3
10483046	17.5511	18.9054	15.3172	42.0648	52.0624	53.4053	10.8649	11.5242	10.8446	17.2579	49.1775	11.0779	2.1558	2.1558	2.1558	3.3605e-05	4.43924	1	1	0	0.350931	4.43924	1.55787	NM_010074	Dpp4	dipeptidylpeptidase 4
10471154	94.2767	83.9489	65.028	541.655	528.966	506.546	137.81	107.393	117.992	81.0846	525.722	121.065	9.2763	9.2763	9.2763	7.6671e-08	6.48363	1	1	0	0.154235	4.34247	0.669759	NM_007494	Ass1	argininosuccinate synthetase 1
10535065	9.7986	9.8477	9.688	51.1598	49.3768	31.3962	11.4389	8.9562	10.1142	9.7781	43.9776	10.1698	3.6676	3.6676	3.6676	0.00085119	4.49756	1	1	0	0.222343	4.32433	0.961484	NM_172723	Adap1	ArfGAP with dual PH domains 1
10565852	56.1611	50.4524	64.4519	158.864	156.024	161.999	40.4024	36.7273	33.7071	57.0218	158.962	36.9456	2.7834	2.7834	2.7834	1.5751e-07	4.3026	1	1	1	0.358713	4.3026	1.5434	AK173319	Rnf169	ring finger protein 169
10356484	16.3687	15.4578	13.8141	64.9875	73.136	53.3516	16.0322	14.9398	13.7214	15.2135	63.825	14.8978	3.3645	3.3645	3.3645	6.9297e-05	4.28419	1	1	0	0.238363	4.28419	1.02119	NM_010262	Gbx2	gastrulation brain homeobox 2
10481272	18.4819	12.4802	15.9231	86.7126	89.437	104.424	18.3354	23.6151	23.5556	15.6284	93.5246	21.8354	3.4835	3.4835	3.4835	6.9166e-06	5.98427	1	1	0	0.167105	4.28316	0.715737	BC099566	1700007K13Rik	RIKEN cDNA 1700007K13 gene
10469581	63.6752	58.8651	56.9538	168.852	163.858	185.905	47.8183	39.3977	35.0813	59.8314	172.872	40.7658	4.5654	4.5654	4.5654	1.778e-06	4.24061	1	1	0	0.346103	4.24061	1.46769	NM_001081006	Etl4	enhancer trap locus 4
10580033	13.8635	13.6172	13.0078	67.6346	65.7163	103.301	16.7985	22.078	17.067	13.4962	78.884	18.6479	7.1266	7.1266	7.1266	0.0011043	5.8449	1	1	0	0.171089	4.23018	0.723738	NM_011925	Cd97	CD97 antigen
10474575	13.5134	15.1024	11.7728	66.685	61.2263	46.5639	13.7125	13.9862	13.8875	13.4629	58.1584	13.862	3.5129	3.5129	3.5129	0.00014984	4.3199	1	1	0	0.231487	4.19553	0.971209	BC062099	Slc12a6	solute carrier family 12, member 6
10477250	9.7576	10.8432	10.9539	43.8389	44.7805	45.8392	10.2499	11.4274	10.8322	10.5182	44.8195	10.8365	0.44535	0.44535	0.44535	3.5738e-09	4.26114	1	1	0	0.234679	4.13598	0.970627	NM_010407	Hck	hemopoietic cell kinase
10583044	8.33	7.6483	7.6797	67.2443	78.0702	42.6499	14.8799	16.7246	13.9244	7.886	62.6548	15.1763	6.0702	6.0702	6.0702	0.001371	7.94507	1	1	0	0.125864	4.12846	0.519626	NM_008607	Mmp13	matrix metallopeptidase 13
10588883	43.9704	48.4807	48.2478	176.673	168.62	206.631	43.1183	46.7	44.1429	46.8996	183.975	44.6537	6.758	6.758	6.758	9.3464e-06	4.12003	1	1	0	0.254924	4.12003	1.0503	NM_001013814	Amt	aminomethyltransferase
10345548	7.2309	8.6377	10.2511	33.33	37.581	46.9427	8.6179	10.7107	9.6014	8.7065	39.2846	9.6434	2.401	2.401	2.401	0.00015829	4.5121	1	1	0	0.221626	4.07373	0.902845	XR_032810	LOC100046859	hypothetical protein LOC100046859
10492355	19.3508	18.105	20.2207	82.0317	83.8536	64.3581	18.0348	18.4403	20.102	19.2255	76.7478	18.859	3.6254	3.6254	3.6254	4.0365e-05	4.06956	1	1	0	0.250502	4.06956	1.01943	NM_008604	Mme	membrane metallo endopeptidase
10402514	9.1269	8.526	10.9139	53.9993	59.882	55.9994	12.2451	15.6718	13.8314	9.5222	56.6269	13.9161	1.2216	1.2216	1.2216	2.8342e-07	5.94683	1	1	0	0.168157	4.06916	0.684258	NM_009337	Tcl1	T-cell lymphoma breakpoint 1
10600210	17.4253	19.6601	21.4083	73.8251	72.1997	88.7595	18.3657	18.9706	20.6433	19.4979	78.2614	19.3265	3.1393	3.1393	3.1393	1.5571e-05	4.04943	1	1	0	0.249138	4.04943	1.00887	NM_133987	Slc6a8	solute carrier family 6 (neurotransmitter transporter, cr
10355456	18.4283	17.3119	12.6882	90.7295	80.6409	80.7024	21.2774	22.6077	20.5317	16.1428	84.0243	21.4722	2.2133	2.2133	2.2133	1.064e-06	5.20506	1	1	0	0.192121	3.91317	0.7518	NM_001005423	Mreg	melanoregulin
10561212	46.5826	44.4956	42.6085	93.8965	96.7607	81.1467	24.2987	21.0937	24.0956	44.5622	90.6013	23.1627	2.911	2.911	2.911	9.2054e-06	3.91152	1	1	1	0.491849	3.91152	1.92388	NM_175641	Ltbp4	latent transforming growth factor beta binding protein 4 /
10385271	142.097	144.831	124.402	691.497	690.324	710.386	186.553	174.271	175.007	137.11	697.403	178.61	5.7466	5.7466	5.7466	1.047e-09	5.08644	1	1	1	0.196601	3.9046	0.76765	NM_009831	Ccng1	cyclin G1
10351259	43.7281	42.0181	54.5698	155.178	182.113	165.451	45.7757	46.4112	37.5227	46.772	167.581	43.2365	5.3302	5.3302	5.3302	4.6768e-06	3.87591	1	1	0	0.279102	3.87591	1.08177	NM_054087	Slc19a2	solute carrier family 19 (thiamine transporter), member
10471474	18.3503	16.8782	19.5628	110.491	117.646	138.239	33.1131	34.4894	27.3066	18.2638	122.126	31.6364	4.9874	4.9874	4.9874	1.1917e-05	6.68675	1	1	0	0.149549	3.86028	0.577303	NM_021515	Ak1	adenylate kinase 1
10421046	62.0414	65.1453	70.6261	132.338	137.022	128.37	37.9298	35.9405	29.588	65.9376	132.576	34.4861	2.5085	2.5085	2.5085	4.1671e-07	3.84434	1	1	1	0.497356	3.84434	1.91201	NM_177780	Dock5	dedicator of cytokinesis 5
10553967	28.4558	22.8782	23.389	78.9343	83.7066	62.8988	20.5241	19.4462	18.7763	24.9077	75.1799	19.5822	3.7874	3.7874	3.7874	8.3599e-05	3.8392	1	1	0	0.331308	3.8392	1.27196	BC037450	Pcsk6	proprotein convertase subtilisin/kexin type 6
10454067	10.9473	10.2438	9.1134	40.9471	42.5648	42.2802	10.4976	10.4683	11.9314	10.1015	41.9307	10.9658	0.50567	0.50567	0.50567	1.2613e-08	4.15094	1	1	0	0.240909	3.82377	0.921182	BC116990	Psma8	proteasome (prosome, macropain) subunit, alpha type, 8
10432972	35.673	38.1119	40.4983	92.9137	101.317	94.3918	27.2745	23.611	24.6113	38.0944	96.2077	25.1656	1.8116	1.8116	1.8116	3.1844e-07	3.82299	1	1	1	0.39596	3.82298	1.51375	NM_011244	Rarg	retinoic acid receptor, gamma
10562989	12.9731	14.9653	17.9029	51.8402	54.1955	75.7577	16.6709	14.708	16.5175	15.2804	60.5978	15.9655	4.4857	4.4857	4.4857	0.0005546	3.96572	1	1	0	0.252161	3.79555	0.957089	NM_153679	Cpt1c	carnitine palmitoyltransferase 1c
10570434	46.9164	43.5923	41.1825	343.044	365.734	398.78	118.975	85.1792	89.0541	43.8971	369.186	97.736	11.2345	11.2345	11.2345	1.8619e-06	8.41026	1	1	0	0.118902	3.77738	0.44914	NM_026820	Ifitm1	interferon induced transmembrane protein 1
10393904	14.3227	12.493	13.1291	57.2094	58.6935	47.6419	12.3282	15.7055	15.5066	13.3149	54.515	14.5134	2.1196	2.1196	2.1196	1.3697e-05	4.09429	1	1	0	0.244243	3.75618	0.917421	NM_175263	Notum	notum pectinacetylesterase homolog (Drosophila)
10495316	54.1647	57.1816	57.7232	130.468	137.649	173.84	38.1206	39.3914	40.356	56.3565	147.319	39.2893	7.7843	7.7843	7.7843	0.00013378	3.7496	1	1	0	0.382547	3.7496	1.4344	NM_019976	Psrc1	proline/serine-rich coiled-coil 1
10510170	273.23	270.557	143.142	671.27	649.538	689.554	141.587	202.791	193.298	228.976	670.121	179.225	27.9161	27.9161	27.9161	2.9873e-05	3.73899	1	1	0	0.341694	3.73899	1.27759	ENSMUST00000105730	OTTMUSG00000010173	predicted gene, OTTMUSG00000010173 /
10421526	20.7053	21.6684	34.7078	108.519	115.533	112.774	31.5446	27.1366	31.6886	25.6939	112.275	30.1233	2.988	2.988	2.988	1.3826e-06	4.36972	1	1	0	0.228848	3.72719	0.852958	NM_009029	Rb1	retinoblastoma 1
10497673	47.8564	44.4697	40.6595	108.619	111.031	99.0613	32.6482	24.9717	28.2441	44.3285	106.237	28.6213	2.7462	2.7462	2.7462	2.3304e-06	3.71182	1	1	0	0.41726	3.71182	1.54879	NM_009517	Zmat3	zinc finger matrin type 3
10606206	16.0657	18.2445	15.2301	49.0374	51.3332	46.0054	12.7688	13.9687	12.7906	16.5134	48.792	13.176	1.0559	1.0559	1.0559	6.2966e-07	3.7031	1	1	0	0.338445	3.7031	1.25329	DQ975302	C77370	expressed sequence C77370
10375121	131.7	127.746	141.834	549.384	528.845	696.79	144.788	184.245	150.887	133.76	591.673	159.973	31.4406	31.4406	31.4406	7.9086e-05	4.4234	1	1	0	0.226071	3.69857	0.836139	ENSMUST00000101381	C530030P08Rik	RIKEN cDNA C530030P08 gene
10466374	140.878	130.005	130.43	371.892	375.92	320.489	109.47	91.4804	88.4426	133.771	356.1	96.4643	11.1668	11.1668	11.1668	6.4665e-06	3.69152	1	1	0	0.375655	3.69152	1.38674	NM_011600	Tle4	transducin-like enhancer of split 4, homolog of Drosophila
10419744	37.4416	41.9867	45.7811	198.281	197.507	201.353	54.0926	48.8315	59.1883	41.7365	199.047	54.0375	2.3187	2.3187	2.3187	9.2988e-09	4.76913	1	1	0	0.209682	3.68349	0.772362	NM_011405	Slc7a7	solute carrier family 7 (cationic amino acid transporter,
10436057	11.4328	10.8879	11.609	91.3593	83.0501	78.3087	21.6612	26.3948	20.576	11.3099	84.2394	22.8773	2.4348	2.4348	2.4348	1.4988e-06	7.44829	1	1	0	0.134259	3.68223	0.494372	NM_010816	Morc1	microrchidia 1
10584710	166.278	155.69	125.993	414.363	409.174	443.445	126.488	99.4204	122.521	149.32	422.327	116.143	10.4935	10.4935	10.4935	1.5473e-06	3.63625	1	1	0	0.353565	3.63625	1.28565	NM_010436	H2afx	H2A histone family, member X
10375123	123.877	123.489	136.873	526.15	503.595	663.227	138.804	181.08	145.898	128.079	564.324	155.261	29.8778	29.8778	29.8778	7.9019e-05	4.40605	1	1	0	0.226961	3.63468	0.824931	ENSMUST00000101381	C530030P08Rik	RIKEN cDNA C530030P08 gene
10466248	21.9286	22.4139	22.5519	80.6141	80.9972	102.051	22.9047	25.9688	23.7264	22.2981	87.8875	24.2	4.1247	4.1247	4.1247	4.4099e-05	3.94148	1	1	0	0.253712	3.63171	0.921409	NM_001025307	Stx3	syntaxin 3
10591576	40.283	46.768	52.1491	170.227	163.406	184.37	54.09	47.4646	42.6224	46.4	172.668	48.059	4.5065	4.5065	4.5065	1.5135e-06	3.72129	1	1	0	0.268724	3.59283	0.96548	NM_177030	Dock6	dedicator of cytokinesis 6
10497622	19.7619	20.5864	18.299	51.5782	57.5949	52.3145	17.1794	13.5704	14.2031	19.5491	53.8292	14.9843	1.3261	1.3261	1.3261	1.5477e-06	3.59237	1	1	0	0.363169	3.59237	1.30464	NM_027941	Lrrc34	leucine rich repeat containing 34
10354374	21.7115	19.095	20.0482	142.25	140.477	133.538	38.961	42.2286	35.7643	20.2849	138.755	38.9847	1.9263	1.9263	1.9263	2.0498e-08	6.8403	1	1	1	0.146192	3.55921	0.52033	NM_016917	Slc40a1	solute carrier family 40 (iron-regulated transporter), m
10353923	12.7872	12.2505	13.0519	52.4089	58.7216	53.6922	14.0393	16.085	16.2472	12.6965	54.9409	15.4572	1.1932	1.1932	1.1932	4.3706e-07	4.32725	1	1	0	0.231094	3.55439	0.821397	NM_201365	Fam178b	family with sequence similarity 178, member B
10394498	89.4463	87.3775	93.4006	231.109	228.847	339.734	80.1905	80.0522	65.664	90.0748	266.563	75.3022	21.3327	21.3327	21.3327	0.0012453	3.53991	1	1	0	0.337912	3.53991	1.19618	NM_172470	Wdr35	WD repeat domain 35
10369783	17.9131	16.356	14.8714	37.4393	41.3221	55.1672	11.3016	12.9711	13.5871	16.3802	44.6429	12.62	3.172	3.172	3.172	0.00072123	3.53747	1	1	0	0.366916	3.53747	1.29796	NM_178679	Zfp365	zinc finger protein 365
10557575	8.3769	8.7274	7.7593	31.4841	34.8677	26.0146	8.3774	8.7944	8.9922	8.2879	30.7888	8.7214	1.5017	1.5017	1.5017	6.0491e-05	3.71491	1	1	0	0.269186	3.53026	0.950295	NM_016754	Mylpf	myosin light chain, phosphorylatable, fast skeletal muscle
10591614	110.296	105.191	112.292	451.693	457.659	461.802	149.138	109.333	130.872	109.26	457.051	129.781	6.9621	6.9621	6.9621	5.5043e-08	4.18317	1	1	0	0.239053	3.52172	0.841879	NM_177030	Dock6	dedicator of cytokinesis 6
10346843	26.6675	23.0771	19.1898	80.9854	78.9578	94.1971	24.9767	24.0154	23.1775	22.9781	84.7134	24.0565	3.0419	3.0419	3.0419	1.0288e-05	3.6867	1	1	0	0.271245	3.52143	0.955172	NM_001077403	Nrp2	neuropilin 2
10569646	250.501	231.365	195.422	602.246	593.124	577.185	174.284	157.612	174.732	225.763	590.852	168.876	10.7396	10.7396	10.7396	2.8181e-07	3.49873	1	1	0	0.382097	3.49873	1.33685	NM_007631	Ccnd1	cyclin D1
10373179	14.8929	14.4863	14.5225	67.9886	66.9304	61.2178	19.8668	17.2642	18.9944	14.6339	65.3789	18.7085	1.2941	1.2941	1.2941	2.4765e-07	4.46763	1	1	0	0.223832	3.49461	0.782206	NM_010296	Gli1	GLI-Kruppel family member GLI1
10415784	53.7838	43.5397	43.8644	233.604	246.757	236.363	54.8941	74.4676	75.7524	47.0627	238.908	68.3714	4.929	4.929	4.929	2.8085e-07	5.07638	1	1	0	0.196991	3.49427	0.688339	NM_023233	Trim13	tripartite motif-containing 13
10413434	171.271	167.226	161.663	398.007	415.064	334.564	111.836	105.164	111.519	166.72	382.545	109.506	14.2859	14.2859	14.2859	2.3596e-05	3.49336	1	1	0	0.435819	3.49336	1.52248	NM_001114879	D14Abb1e	DNA segment, Chr 14, Abbott 1 expressed
10526410	37.4912	37.1044	26.3392	157.005	161.173	122.074	44.1212	39.1223	42.827	33.6449	146.751	42.0235	7.5119	7.5119	7.5119	6.8315e-05	4.36176	1	1	0	0.229265	3.49212	0.800621	NM_013560	Hspb1	heat shock protein 1
10483604	47.8272	49.2506	45.6822	151.386	157.236	161.216	42.5772	50.7639	41.8504	47.5867	156.613	45.0638	2.4077	2.4077	2.4077	7.7824e-08	3.47536	1	1	0	0.303849	3.47536	1.05599	NM_172436	Slc25a12	solute carrier family 25 (mitochondrial carrier, Aralar
10510201	352.786	328.248	271.288	1631.29	1638.77	1498.29	396.391	495.506	489.98	317.44	1589.45	460.626	35.1145	35.1145	35.1145	4.3245e-07	5.00709	1	1	0	0.199717	3.45063	0.68915	NM_009051	Rex2	reduced expression 2
10380823	148.656	164.835	151.055	439.607	436.818	369.482	132.109	104.19	124.856	154.849	415.302	120.385	14.3863	14.3863	14.3863	1.2688e-05	3.44978	1	1	0	0.372857	3.44979	1.28628	NM_010688	Lasp1	LIM and SH3 protein 1
10367744	16.2782	16.647	14.1504	60.0087	54.4976	81.5385	17.1077	16.476	23.4751	15.6919	65.3483	19.0196	4.9553	4.9553	4.9553	0.00066441	4.16446	1	1	0	0.240127	3.43584	0.825038	BC057932	LOC629446	gag protein
10549836	18.7517	19.3409	17.1475	104.808	85.9407	122.404	29.8097	30.0422	31.2922	18.4134	104.384	30.3814	6.096	6.096	6.096	0.00011692	5.66893	1	1	0	0.1764	3.43579	0.606075	AY226991	EG627821	predicted gene, EG627821
10550730	30.7691	30.8881	27.1028	143.919	152.974	120.345	42.0047	42.9343	37.1479	29.5867	139.079	40.6957	5.7544	5.7544	5.7544	1.8871e-05	4.70073	1	1	0	0.212733	3.41754	0.727023	NM_022409	Zfp296	zinc finger protein 296
10559649	11.0133	10.2511	12.0309	41.7649	41.0879	53.2297	14.1478	13.4032	12.2735	11.0984	45.3608	13.2749	2.3152	2.3152	2.3152	7.3377e-05	4.08715	1	1	0	0.244669	3.41704	0.836044	NM_183406	Cox6b2	cytochrome c oxidase subunit VIb polypeptide 2
10380025	8.71	7.6434	8.2361	34.8443	34.1158	36.416	9.3459	12.2174	9.2933	8.1965	35.1254	10.2856	0.70454	0.70454	0.70454	2.8639e-07	4.28542	1	1	0	0.23335	3.41501	0.796891	NM_031386	Tex14	testis expressed gene 14
10408928	40.3842	44.7678	37.3786	200.641	187.003	148.977	53.4986	45.9244	57.7576	40.8435	178.874	52.3936	9.229	9.229	9.229	7.2807e-05	4.37949	1	1	0	0.228337	3.41404	0.779551	NM_013560	Hspb1	heat shock protein 1
10422013	18.5884	17.0401	20.2	73.0524	69.9858	102.728	28.0699	24.9824	19.5686	18.6095	81.9222	24.207	6.2186	6.2186	6.2186	0.00064245	4.40217	1	1	0	0.227161	3.38424	0.768765	NM_010636	Klf12	Kruppel-like factor 12
10517967	124.014	107.862	90.164	239.236	232.684	193.646	70.2078	63.2152	63.4307	107.347	221.856	65.6179	10.0555	10.0555	10.0555	8.6942e-05	3.38102	1	1	0	0.483858	3.38102	1.63593	NM_133754	Fblim1	filamin binding LIM protein 1
10485624	32.0524	31.3343	20.2661	125.677	137.695	117.926	40.8417	34.1367	38.3446	27.8843	127.099	37.7743	4.1413	4.1413	4.1413	4.8569e-06	4.5581	1	1	0	0.21939	3.36471	0.738182	NM_178695	Prrg4	proline rich Gla (G-carboxyglutamic acid) 4 (transmembrane
10562651	50.529	51.5382	43.4134	333.34	357.451	327.6	94.1403	109.496	99.6598	48.4935	339.463	101.099	6.0645	6.0645	6.0645	9.5342e-08	7.00018	1	1	1	0.142853	3.35775	0.479665	NM_001034857	C330019L16Rik	RIKEN cDNA C330019L16 gene
10345230	47.6988	46.9571	46.3803	130.576	133.327	115.211	38.3906	38.8335	35.9044	47.012	126.371	37.7095	3.3038	3.3038	3.3038	2.5181e-06	3.35118	1	1	0	0.372015	3.35118	1.24669	NM_008999	Rab23	RAB23, member RAS oncogene family
10592001	17.4486	18.979	19.5936	87.6007	80.527	88.2968	27.2788	23.4904	25.9849	18.6737	85.4748	25.5847	1.6128	1.6128	1.6128	1.9004e-07	4.57728	1	1	0	0.21847	3.34086	0.729878	NM_011176	St14	suppression of tumorigenicity 14 (colon carcinoma)
10428536	15.4925	18.9841	18.0325	74.7535	77.5261	83.9222	22.4437	27.1086	21.3585	17.5031	78.7339	23.637	1.9636	1.9636	1.9636	1.0212e-06	4.49828	1	1	0	0.222307	3.33096	0.740496	NM_032000	Trps1	trichorhinophalangeal syndrome I (human)
10514049	22.0235	20.31	18.4678	56.9585	59.9314	37.7083	17.753	16.762	11.994	20.2671	51.5327	15.503	4.1924	4.1924	4.1924	0.0017714	3.32405	1	1	0	0.393286	3.32405	1.3073	NM_001113209	Nfib	nuclear factor I/B
10457733	47.1037	47.866	45.9235	99.6743	97.0415	88.3152	32.0151	26.0666	27.689	46.9644	95.0103	28.5902	2.255	2.255	2.255	2.0985e-06	3.32318	1	1	1	0.494309	3.32318	1.64267	NM_019737	B4galt6	UDP-Gal:betaGlcNAc beta 1,4-galactosyltransferase, polyp
10525016	11.4289	13.1531	12.7869	69.8733	71.2516	55.0107	18.4492	20.0132	20.7243	12.4563	65.3785	19.7289	3.0418	3.0418	3.0418	3.4742e-05	5.24863	1	1	0	0.190526	3.31384	0.631373	NM_011535	Tbx3	T-box 3
10489349	19.1066	23.0311	19.9828	87.6566	93.5704	55.6539	27.8011	25.3443	18.4579	20.7068	78.9603	23.8678	7.0225	7.0225	7.0225	0.0017787	3.81325	1	1	0	0.262243	3.30824	0.867562	NM_026630	Gtsf1l	gametocyte specific factor 1-like
10474520	28.8007	32.53	18.1141	772.055	738.447	872.669	255.539	239.327	230.458	26.4816	794.39	241.775	23.7949	23.7949	23.7949	1.2284e-06	29.9978	1	1	1	0.0333358	3.28566	0.10953	AY116662	Tdh	L-threonine dehydrogenase
10456317	161.191	143.762	151.739	331.959	343.966	309.529	92.634	104.989	102.683	152.231	328.484	100.102	6.8703	6.8703	6.8703	9.3807e-07	3.2815	1	1	1	0.463434	3.2815	1.52076	NM_207255	Zfp532	zinc finger protein 532
10443463	8.7838	9.4597	9.8151	135.924	134.852	177.139	47.7186	42.4526	46.5652	9.3528	149.305	45.5788	8.0917	8.0917	8.0917	4.6236e-05	15.9637	1	1	0	0.0626422	3.27576	0.205201	NM_007669	Cdkn1a	cyclin-dependent kinase inhibitor 1A (P21)
10443764	17.5334	17.5443	18.4914	64.6214	62.5922	62.3462	21.0019	16.9881	19.9758	17.8563	63.1866	19.3219	0.83066	0.83066	0.83066	3.0082e-08	3.53862	1	1	0	0.282596	3.27021	0.924148	NM_153062	Slc37a1	solute carrier family 37 (glycerol-3-phosphate transport
10404700	89.2537	75.6989	70.5601	272.963	279.123	196.035	70.9455	87.2885	70.7094	78.5042	249.374	76.3145	16.0791	16.0791	16.0791	0.000388	3.26771	1	1	0	0.314805	3.26771	1.02869	NM_145441	Ubxn2a	UBX domain protein 2A
10425630	10.0836	9.2525	10.4025	38.0217	35.8095	41.0984	12.0634	11.0265	12.0887	9.9129	38.3098	11.7262	0.92947	0.92947	0.92947	1.046e-06	3.86464	1	1	0	0.258756	3.26703	0.845363	BC048460	1700029P11Rik	RIKEN cDNA 1700029P11 gene
10514054	30.5591	35.0905	23.3252	72.722	73.6621	55.2702	17.4904	21.4754	22.8091	29.6583	67.2181	20.5916	4.0846	4.0846	4.0846	0.00043376	3.26435	1	1	0	0.441225	3.26435	1.44031	NM_001113209	Nfib	nuclear factor I/B
10469457	24.5571	24.7384	22.2983	62.6925	65.6635	71.8651	23.2949	18.3508	19.7712	23.8646	66.7404	20.4723	1.8328	1.8328	1.8328	3.325e-06	3.26003	1	1	0	0.357574	3.26003	1.1657	NM_026162	Plxdc2	plexin domain containing 2
10421436	13.205	12.7333	14.6243	80.3836	74.6086	63.0454	21.375	23.0981	22.4975	13.5209	72.6792	22.3235	2.9754	2.9754	2.9754	1.64e-05	5.37532	1	1	0	0.186035	3.25573	0.60568	NM_008004	Fgf17	fibroblast growth factor 17
10560685	15.58	15.0607	15.4598	89.4122	94.5496	52.9614	28.4302	21.022	23.355	15.3668	78.9744	24.2691	7.6632	7.6632	7.6632	0.0021619	5.13929	1	1	0	0.19458	3.25411	0.633184	NM_033601	Bcl3	B-cell leukemia/lymphoma 3
10590031	14.6261	12.6809	16.8482	39.5128	47.3585	38.1283	13.8805	11.8791	12.7365	14.7184	41.6665	12.832	1.8298	1.8298	1.8298	5.135e-05	3.24708	1	1	0	0.353243	3.24708	1.14701	NM_133721	Itga9	integrin alpha 9
10491329	19.4382	17.9627	19.0154	38.8963	40.0192	37.6297	10.519	11.472	13.9536	18.8054	38.8484	11.9815	0.75648	0.75648	0.75648	6.6451e-07	3.24236	1	1	1	0.484071	3.24237	1.56954	ENSMUST00000057768	4930429B21Rik	RIKEN cDNA 4930429B21 gene
10352905	10.4749	8.5616	10.7832	38.6303	37.3361	57.1056	15.1768	12.8601	13.1106	9.9399	44.3573	13.7158	3.7323	3.7323	3.7323	0.001157	4.46255	1	1	0	0.224087	3.23403	0.724704	NM_001111059	Cd34	CD34 antigen
10450843	9.5616	10.9005	10.5311	31.0082	31.0293	32.6502	8.5359	10.0648	10.7707	10.3311	31.5626	9.7904	0.54472	0.54472	0.54472	1.8915e-07	3.22383	1	1	0	0.327321	3.22383	1.05523	NM_001115075	H2-M5	histocompatibility 2, M region locus 5
10453178	80.8609	88.4604	79.5373	203.048	215.367	264.817	73.6907	76.2423	62.6994	82.9529	227.744	70.8775	11.2729	11.2729	11.2729	0.00010819	3.2132	1	1	0	0.364238	3.2132	1.17037	NM_001081357	Map4k3	mitogen-activated protein kinase kinase kinase kinase
10451123	152.526	153.78	125.928	361.189	352.84	394.732	120.819	111.197	113.094	144.078	369.587	115.037	9.2199	9.2199	9.2199	2.179e-06	3.21278	1	1	0	0.389835	3.21278	1.25245	NM_022880	Slc29a1	solute carrier family 29 (nucleoside transporters), memb
10495596	47.6139	38.0124	32.5742	137.393	130.134	146.159	44.3128	39.8597	44.621	39.4002	137.895	42.9312	3.793	3.793	3.793	2.5354e-06	3.49986	1	1	0	0.285726	3.212	0.917752	NM_001113478	Frrs1	ferric-chelate reductase 1
10467162	28.7843	29.4358	27.2957	77.5379	74.2485	61.5369	25.4161	22.079	19.1212	28.5053	71.1078	22.2054	3.0282	3.0282	3.0282	5.2389e-05	3.20228	1	1	0	0.400874	3.20228	1.28371	NM_023792	Pank1	pantothenate kinase 1
10372781	22.6563	21.1831	22.1575	64.582	80.3547	78.9436	25.6972	23.5529	20.9111	21.9989	74.6267	23.3871	3.0273	3.0273	3.0273	2.6086e-05	3.39229	1	1	0	0.294786	3.19093	0.940642	NM_028679	Irak3	interleukin-1 receptor-associated kinase 3
10410237	18.7769	20.8949	18.356	78.7561	74.9834	73.2014	24.0379	25.4071	21.8185	19.3426	75.647	23.7545	1.2099	1.2099	1.2099	8.8685e-08	3.9109	1	1	0	0.255696	3.18453	0.814271	AY149175	Zfp640	zinc finger protein 640
10470936	68.8154	79.4018	66.0616	244.895	242.954	278.291	82.1808	74.529	84.4983	71.4263	255.38	80.4027	7.2376	7.2376	7.2376	2.9858e-06	3.57543	1	1	0	0.279686	3.17626	0.888357	NM_146252	Tbc1d13	TBC1 domain family, member 13
10600777	8.6899	9.2959	10.1464	45.4876	47.5878	29.255	13.6565	13.6313	11.3684	9.3774	40.7768	12.8854	3.3818	3.3818	3.3818	0.0011204	4.34841	1	1	0	0.229969	3.16457	0.727754	BC141215	AU015836	expressed sequence AU015836
10535043	15.7743	13.8021	15.3916	83.7455	85.3305	55.9672	24.0233	23.0651	24.2305	14.9893	75.0144	23.7729	5.5197	5.5197	5.5197	0.00051219	5.00453	1	1	0	0.199819	3.15546	0.63052	NM_008808	Pdgfa	platelet derived growth factor, alpha
10562657	15.1534	15.2129	15.2065	82.6951	67.0511	78.9792	23.0594	25.0177	24.4097	15.1909	76.2418	24.1623	2.7449	2.7449	2.7449	8.4604e-06	5.01891	1	1	0	0.199246	3.1554	0.628703	NM_001008427	EG434179	predicted gene, EG434179
10410221	23.2238	23.7637	23.9473	86.5277	92.2726	90.1978	27.6204	27.2005	30.7299	23.6449	89.666	28.5169	1.1701	1.1701	1.1701	2.7681e-08	3.79219	1	1	0	0.2637	3.14431	0.829154	ENSMUST00000099417	C330022B21Rik	RIKEN cDNA C330022B21 gene
10583090	8.4543	8.7427	11.2433	45.6873	47.0154	39.2182	12.1943	15.8301	13.9481	9.4801	43.9736	13.9908	1.6007	1.6007	1.6007	9.7995e-06	4.63852	1	1	0	0.215586	3.14304	0.677595	NM_019471	Mmp10	matrix metallopeptidase 10
10360684	19.9712	19.7303	22.3915	72.2858	73.5452	113.912	27.1871	27.4195	28.1738	20.6977	86.5811	27.5934	7.9097	7.9097	7.9097	0.0019631	4.18313	1	1	0	0.239056	3.13775	0.750096	NM_010145	Ephx1	epoxide hydrolase 1, microsomal
10591630	172.801	156.101	145.214	678.794	695.728	615.259	213.115	195.038	229.006	158.039	663.26	212.386	15.9225	15.9225	15.9225	9.388e-07	4.19681	1	1	0	0.238276	3.1229	0.744111	NM_177030	Dock6	dedicator of cytokinesis 6
10428579	100.65	105.488	107.823	323.204	329.433	301.184	102.103	108.356	96.42	104.654	317.94	102.293	5.4702	5.4702	5.4702	1.9717e-07	3.10814	1	1	0	0.329162	3.10814	1.02308	NM_010162	Ext1	exostoses (multiple) 1
10592237	123.647	122.087	128.797	317.06	330.105	388.042	122.857	110.425	99.9739	124.844	345.069	111.085	13.2126	13.2126	13.2126	2.5629e-05	3.10634	1	1	0	0.361793	3.10634	1.12385	NM_007915	Ei24	etoposide induced 2.4 mRNA
10583825	45.312	35.9408	30.4758	101.106	102.798	97.6948	35.6201	32.3499	29.2181	37.2428	100.533	32.396	2.8539	2.8539	2.8539	4.5954e-06	3.10326	1	1	0	0.370453	3.10326	1.14961	NM_172763	Zfp809	zinc finger protein 809
10595981	9.6279	10.7993	10.2988	29.2712	29.9595	31.994	10.7238	9.7567	9.0103	10.242	30.4082	9.8303	0.58576	0.58576	0.58576	4.0251e-07	3.09331	1	1	0	0.336817	3.09331	1.04188	NM_008624	Mras	muscle and microspikes RAS
10421581	8.5454	9.3494	10.2319	32.667	30.1321	42.4735	11.3023	11.7819	10.9599	9.3755	35.0908	11.348	2.1951	2.1951	2.1951	0.00028651	3.74282	1	1	0	0.267178	3.09225	0.826181	NM_001033439	Lrch1	leucine-rich repeats and calponin homology (CH) domain
10440566	91.441	94.2245	90.4833	253.393	265.591	309.825	87.608	84.864	95.7354	92.0496	276.269	89.4024	10.0963	10.0963	10.0963	1.7482e-05	3.09018	1	1	0	0.333188	3.09018	1.02961	NM_001081068	Rnf160	ring finger protein 160
10548118	65.5276	78.345	77.2804	32.8958	36.6693	36.4948	10.9533	10.9877	12.3826	73.7177	35.3533	11.4412	2.4898	2.4898	2.4898	6.3259e-06	6.44318	1	1	1	2.08517	3.09	6.44318	NM_201371	Prmt8	protein arginine N-methyltransferase 8
10556061	9.7834	9.5889	10.6077	29.2361	28.6499	39.9931	10.5149	11.8016	9.4498	9.9933	32.6264	10.5888	2.1722	2.1722	2.1722	0.00048207	3.26483	1	1	0	0.306295	3.08122	0.943761	ENSMUST00000078065	EG434225	predicted gene, EG434225
10496373	15.3774	14.4031	16.9643	33.8584	35.6255	39.7428	11.6001	13.1014	10.7791	15.5816	36.4089	11.8269	1.1631	1.1631	1.1631	1.1573e-05	3.07848	1	1	0	0.427961	3.07848	1.31747	NM_030143	Ddit4l	DNA-damage-inducible transcript 4-like
10545096	18.4682	13.638	15.9566	238.496	268.724	246.098	90.1784	87.0004	67.6065	16.0209	251.106	81.5951	6.6863	6.6863	6.6863	7.3664e-07	15.6736	1	1	1	0.0638014	3.07746	0.196346	NM_001111315	OTTMUSG00000018935	predicted gene, OTTMUSG00000018935
10373407	36.6558	36.649	37.1964	149.529	141.46	133.145	49.3709	45.5864	42.8969	36.8337	141.378	45.9514	2.94	2.94	2.94	4.5193e-07	3.83827	1	1	0	0.260534	3.07668	0.801579	NM_011843	Mbc2	membrane bound C2 domain containing protein
10436788	85.8818	91.8667	94.004	169.075	174.167	227.654	78.7272	57.2284	49.695	90.5841	190.299	61.8836	12.0081	12.0081	12.0081	0.00065721	3.07511	1	1	0	0.47601	3.07511	1.46378	NM_015755	Hunk	hormonally upregulated Neu-associated kinase
10365983	8.8298	8.9199	9.921	42.2219	51.5525	51.3474	15.3666	13.8895	18.1568	9.2236	48.3739	15.8043	1.9281	1.9281	1.9281	1.5161e-05	5.24458	1	1	0	0.190673	3.06081	0.583613	NM_008524	Lum	lumican
10443421	30.9037	24.5554	25.3034	63.462	65.4313	58.4662	19.2967	21.4209	20.4953	26.9209	62.4532	20.4043	1.7017	1.7017	1.7017	4.6402e-06	3.06079	1	1	0	0.431057	3.06079	1.31937	NM_001081315	Brpf3	bromodomain and PHD finger containing, 3
10461709	9.092	12.3288	10.9731	45.9585	43.5433	27.6112	10.0402	13.072	15.1756	10.798	39.0377	12.7626	3.4751	3.4751	3.4751	0.0020575	3.61527	1	1	0	0.276604	3.05876	0.846066	XR_033950	EG667078	predicted gene, EG667078
10425852	11.393	13.1808	15.6931	40.9818	45.7957	27.2839	12.867	12.8937	11.5846	13.4223	38.0205	12.4484	3.291	3.291	3.291	0.0024059	3.05425	1	1	0	0.353028	3.05425	1.07823	NM_133167	Parvb	parvin, beta
10595159	16.0254	13.3166	17.5405	83.6811	94.1142	97.4554	36.9407	25.2629	28.2377	15.6275	91.7502	30.1471	3.2151	3.2151	3.2151	6.4673e-06	5.87107	1	1	0	0.170327	3.04342	0.518375	NM_026480	Ooep	oocyte expressed protein homolog (dog)
10572800	25.1918	21.2688	16.8919	158.289	152.018	173.215	59.6616	42.5808	57.377	21.1175	161.174	53.2064	4.9642	4.9642	4.9642	2.4856e-06	7.63226	1	1	1	0.131023	3.02923	0.396898	NM_008452	Klf2	Kruppel-like factor 2 (lung)
10513008	12.2423	13.2647	13.6096	121.756	130.603	124.251	42.9754	36.6955	44.7951	13.0388	125.537	41.4887	2.0915	2.0915	2.0915	5.578e-08	9.62792	1	1	1	0.103865	3.0258	0.314274	NM_010637	Klf4	Kruppel-like factor 4 (gut)
10591620	100.442	109.944	96.2103	390.092	385.519	455.479	173.402	122.031	111.729	102.199	410.363	135.721	17.2327	17.2327	17.2327	2.7608e-05	4.01534	1	1	0	0.249045	3.02358	0.753007	NM_177030	Dock6	dedicator of cytokinesis 6
10451613	50.7051	56.5706	41.7369	107.348	107.009	105.285	45.0352	30.5271	30.2265	49.6709	106.547	35.2629	3.7813	3.7813	3.7813	2.5175e-05	3.02151	1	1	0	0.466187	3.02151	1.40859	NM_001110824	Foxp4	forkhead box P4
10370259	37.702	34.4289	32.501	108.083	109.63	116.502	39.5518	34.7738	36.3544	34.8773	111.405	36.8933	1.9125	1.9125	1.9125	1.8872e-07	3.1942	1	1	0	0.313067	3.01966	0.945356	NM_009929	Col18a1	collagen, type XVIII, alpha 1
10420488	10.9819	10.5171	10.3931	39.1709	40.433	53.8304	14.0759	15.1291	14.99	10.6307	44.4781	14.7317	2.7166	2.7166	2.7166	0.00022623	4.18393	1	1	0	0.23901	3.01921	0.721621	BC145673	D14Ertd668e	DNA segment, Chr 14, ERATO Doi 668, expressed
10445909	34.4951	39.6033	32.8099	74.6852	74.0696	95.7593	26.8511	26.9927	27.3299	35.6361	81.5047	27.0579	4.2826	4.2826	4.2826	0.00021958	3.01223	1	1	0	0.437228	3.01223	1.31703	NM_020005	Kat2b	K(lysine) acetyltransferase 2B
10475866	23.2046	26.9494	23.8114	66.9128	65.1611	57.406	20.8505	18.5414	23.5298	24.6551	63.16	20.9739	1.9964	1.9964	1.9964	9.8425e-06	3.01136	1	1	0	0.390359	3.01136	1.17551	NM_207680	Bcl2l11	BCL2-like 11 (apoptosis facilitator)
10581197	12.046	11.7044	11.8812	33.3728	34.5178	53.1191	12.0926	13.4894	14.6646	11.8772	40.3366	13.4155	3.7202	3.7202	3.7202	0.0027131	3.39614	1	1	0	0.294452	3.00672	0.885334	NM_177788	Exoc3l	exocyst complex component 3-like
10413229	28.2228	26.0395	29.5615	86.1136	84.1184	65.0763	30.1142	22.5209	25.7746	27.9413	78.4361	26.1366	4.1168	4.1168	4.1168	0.00016225	3.00101	1	1	0	0.35623	3.00101	1.06905	NM_013469	Anxa11	annexin A11
10403584	29.7484	30.4861	37.3193	160.947	161.535	203.923	68.8116	50.5739	56.9396	32.5179	175.468	58.775	8.8847	8.8847	8.8847	6.0662e-05	5.39605	1	1	0	0.185321	2.98542	0.553261	NM_010917	Nid1	nidogen 1
10421774	17.5839	17.8087	23.5996	67.8013	69.7688	73.7239	20.9712	24.5869	25.3454	19.664	70.4313	23.6345	1.7059	1.7059	1.7059	1.2713e-06	3.58174	1	1	0	0.279194	2.98002	0.832004	NM_001081336	Dgkh	diacylglycerol kinase, eta
10536427	9.3181	8.0558	9.6202	26.3071	26.7462	33.6168	10.1894	8.4631	10.4565	8.998	28.89	9.703	1.4401	1.4401	1.4401	0.00010096	3.21071	1	1	0	0.311457	2.97743	0.927342	XR_031856	OTTMUSG00000023281	predicted gene, OTTMUSG00000023281
10369792	32.6627	35.4701	34.2359	206.439	203.883	215.096	76.4418	65.1765	68.8345	34.1229	208.473	70.1509	2.7798	2.7798	2.7798	2.0322e-08	6.10947	1	1	1	0.16368	2.97178	0.486421	NM_023598	Arid5b	AT rich interactive domain 5B (MRF1-like)
10605370	21.5841	21.9494	26.2954	84.6366	90.6704	84.7147	30.2881	31.6405	25.8324	23.2763	86.6739	29.2537	1.7665	1.7665	1.7665	4.3594e-07	3.7237	1	1	0	0.26855	2.96284	0.79567	NM_008621	Mpp1	membrane protein, palmitoylated
10426479	35.5681	41.4747	43.0377	84.9352	86.4474	132.058	35.4251	28.6122	38.5773	40.0268	101.147	34.2049	9.1813	9.1813	9.1813	0.0037481	2.95709	1	1	0	0.395729	2.95709	1.17021	NM_175344	Ano6	anoctamin 6
10485718	8.5621	9.7759	10.3134	29.0995	30.1064	45.6816	12.9936	10.9552	11.6554	9.5505	34.9625	11.8681	3.1324	3.1324	3.1324	0.0021846	3.6608	1	1	0	0.273164	2.94592	0.80472	NM_001128103	Ano3	anoctamin 3
10591624	45.2225	41.615	43.2683	136.633	137.467	166.953	63.8467	42.2863	43.9762	43.3686	147.018	50.0364	7.0338	7.0338	7.0338	7.5355e-05	3.38996	1	1	0	0.294989	2.93821	0.866741	NM_177030	Dock6	dedicator of cytokinesis 6
10525942	22.2259	22.5251	23.555	64.5457	63.3749	56.4085	22.9678	21.6703	18.2348	22.7687	61.443	20.9576	1.6938	1.6938	1.6938	4.2435e-06	2.93178	1	1	0	0.370566	2.93178	1.08642	NM_177005	Glt1d1	glycosyltransferase 1 domain containing 1
10444028	22.018	23.5684	22.6472	61.8435	58.6508	69.0223	20.0917	19.6843	25.1145	22.7445	63.1722	21.6302	2.054	2.054	2.054	1.0784e-05	2.92056	1	1	0	0.36004	2.92056	1.05152	NM_030697	Kank3	KN motif and ankyrin repeat domains 3
10421488	135.161	138.209	105.382	320.025	325.174	363.714	107.448	119.4	120.53	126.251	336.304	115.793	10.2826	10.2826	10.2826	8.1015e-06	2.90436	1	1	0	0.375406	2.90436	1.09032	NM_207636	Fndc3a	fibronectin type III domain containing 3A
10355893	37.5021	46.1328	41.647	99.0915	97.4439	121.857	40.3909	35.2028	34.2811	41.7606	106.131	36.625	4.895	4.895	4.895	9.5607e-05	2.89777	1	1	0	0.393482	2.89777	1.14022	NM_007936	Epha4	Eph receptor A4
10599001	7.5421	7.2896	7.0001	26.1006	29.5141	32.6339	9.5684	10.5691	10.3175	7.2773	29.4162	10.1517	1.1067	1.1067	1.1067	1.5119e-05	4.04219	1	1	0	0.247391	2.89766	0.716855	NM_007429	Agtr2	angiotensin II receptor, type 2
10411229	39.0294	47.4265	35.5232	90.5888	94.2166	84.4596	40.2827	30.0089	22.6649	40.6597	89.755	30.9855	3.9447	3.9447	3.9447	9.0534e-05	2.89668	1	1	0	0.453008	2.89668	1.31222	NM_010169	F2r	coagulation factor II (thrombin) receptor
10481627	8.2476	7.8621	9.1193	25.4955	25.0412	33.407	9.0515	11.338	8.5953	8.4097	27.9812	9.6616	1.6568	1.6568	1.6568	0.00026462	3.32725	1	1	0	0.300548	2.89612	0.870425	NM_008491	Lcn2	lipocalin 2
10579925	31.6219	35.4231	44.9024	318.44	317.286	307.423	117.591	101.247	107.756	37.3158	314.383	108.865	4.0981	4.0981	4.0981	1.4342e-08	8.42493	1	1	1	0.118695	2.88782	0.342771	NM_021356	Gab1	growth factor receptor bound protein 2-associated protein 1
10591622	114.351	117.439	103.704	437.512	442.244	395.009	159.907	138.106	143.739	111.831	424.922	147.251	9.7564	9.7564	9.7564	8.9046e-07	3.79967	1	1	0	0.263181	2.8857	0.759462	NM_177030	Dock6	dedicator of cytokinesis 6
10465314	14.2713	13.7379	12.4156	53.0971	52.2663	56.3678	20.9328	18.1837	16.9356	13.4749	53.9104	18.684	1.0433	1.0433	1.0433	3.0128e-07	4.0008	1	1	0	0.24995	2.88538	0.7212	NM_007600	Capn1	calpain 1
10405216	19.2709	19.3327	23.6508	38.7276	39.7689	55.743	17.0493	14.0334	15.5171	20.7515	44.7465	15.5333	3.3257	3.3257	3.3257	0.0017392	2.88068	1	1	0	0.463757	2.88068	1.33594	NM_011518	Syk	spleen tyrosine kinase
10444352	12.3251	13.0354	13.4337	33.6807	35.7859	46.2089	12.9021	12.9501	14.3654	12.9314	38.5585	13.4059	2.2611	2.2611	2.2611	0.00029545	2.98177	1	1	0	0.335371	2.87623	0.964605	NM_010929	Notch4	Notch gene homolog 4 (Drosophila)
10365974	8.5543	8.1743	8.6321	195.829	186.16	312.846	88.7441	77.9901	74.9975	8.4536	231.612	80.5773	23.629	23.629	23.629	0.0014965	27.398	1	1	0	0.036499	2.87441	0.104913	NM_007833	Dcn	decorin
10409345	68.5426	67.0474	53.3013	134.813	137.202	131.484	47.3381	48.1966	45.5611	62.9638	134.5	47.0319	2.9933	2.9933	2.9933	1.8308e-06	2.85976	1	1	0	0.468133	2.85976	1.33875	NM_028870	Cltb	clathrin, light polypeptide (Lcb)
10399330	37.6657	38.4449	36.288	84.7341	91.9304	82.0027	36.5414	32.1782	21.8647	37.4662	86.2224	30.1947	3.0604	3.0604	3.0604	2.5368e-05	2.85555	1	1	0	0.43453	2.85555	1.24082	NM_145441	Ubxn2a	UBX domain protein 2A
10561008	12.5387	9.1983	8.9377	26.0004	24.7094	30.3375	9.4567	9.2196	9.7526	10.2249	27.0158	9.4763	1.1924	1.1924	1.1924	7.1802e-05	2.85088	1	1	0	0.378479	2.85088	1.079	NM_001039185	Ceacam1	carcinoembryonic antigen-related cell adhesion molecu
10591618	31.089	29.2394	34.6197	88.9609	83.2097	122.384	41.402	33.8804	28.2994	31.6493	98.1848	34.5273	7.4399	7.4399	7.4399	0.0011595	3.10227	1	1	0	0.322344	2.84369	0.916646	NM_177030	Dock6	dedicator of cytokinesis 6
10503259	55.6496	61.234	81.5521	357.091	367.943	429.621	138.348	115.156	152.872	66.1452	384.885	135.459	15.1954	15.1954	15.1954	1.3922e-05	5.81879	1	1	0	0.171857	2.84135	0.488305	NM_021897	Trp53inp1	transformation related protein 53 inducible nuclear pr
10444135	9.4447	10.785	8.4896	30.3417	25.9562	19.0729	9.1598	9.1298	8.3025	9.5731	25.1236	8.864	1.9389	1.9389	1.9389	0.0016351	2.83434	1	1	0	0.38104	2.83434	1.08	NM_001013793	AA388235	expressed sequence AA388235
10475324	8.8695	8.7116	10.2036	22.447	21.1979	29.8209	8.2429	9.199	8.615	9.2616	24.4886	8.6856	1.5853	1.5853	1.5853	0.00063193	2.81945	1	1	0	0.3782	2.81945	1.06632	NM_009897	Ckmt1	creatine kinase, mitochondrial 1, ubiquitous
10345791	7.9066	7.8869	7.1878	34.509	34.3036	32.7279	11.9007	12.263	11.8974	7.6604	33.8468	12.0204	0.35921	0.35921	0.35921	7.5594e-09	4.41841	1	1	1	0.226326	2.81578	0.637283	NM_001025602	Il1rl1	interleukin 1 receptor-like 1
10550925	20.4428	15.9397	12.9793	67.5217	66.9193	48.9803	22.7104	20.5756	21.8926	16.4539	61.1404	21.7262	3.7458	3.7458	3.7458	0.00028656	3.71586	1	1	0	0.269117	2.81413	0.75733	NM_146183	Zfp428	zinc finger protein 428
10554370	61.5169	64.2146	49.8244	175.878	183.62	148.741	69.3296	58.3273	53.0286	58.5186	169.413	60.2285	7.1735	7.1735	7.1735	4.9969e-05	2.89503	1	1	0	0.34542	2.81284	0.97161	NM_175433	Zfp710	zinc finger protein 710
10408593	7.2036	8.2591	7.775	27.3616	21.6325	30.6085	9.2525	9.0265	10.0227	7.7459	26.5342	9.4339	1.535	1.535	1.535	0.00023159	3.42558	1	1	0	0.291921	2.81264	0.821071	NM_148942	Serpinb6c	serine (or cysteine) peptidase inhibitor, clade B, mem
10561799	34.6708	42.9483	44.1423	85.0872	83.4853	104.333	36.6076	24.3186	36.2865	40.5871	90.9684	32.4042	4.8335	4.8335	4.8335	0.00027643	2.8073	1	1	0	0.446167	2.8073	1.25253	NM_178384	Zfp74	zinc finger protein 74
10486954	64.48	61.7411	39.7315	221.487	212.906	259.629	86.5817	90.1109	71.1228	55.3175	231.341	82.6051	10.0259	10.0259	10.0259	3.4349e-05	4.18206	1	1	0	0.239117	2.80056	0.669662	NM_001018002	Dppa4	developmental pluripotency associated 4
10375402	39.3009	35.4701	40.8946	126.875	118.395	144.391	50.7977	42.5436	46.2112	38.5552	129.887	46.5175	4.7216	4.7216	4.7216	1.6517e-05	3.36886	1	1	0	0.296837	2.79222	0.828832	NM_009616	Adam19	a disintegrin and metallopeptidase domain 19 (meltrin bet
10423024	8.8076	9.0394	6.9065	23.8228	22.6409	30.6051	10.411	8.7241	8.5574	8.2512	25.6896	9.2308	1.5236	1.5236	1.5236	0.00030947	3.11344	1	1	0	0.321188	2.78303	0.893877	NM_029341	Capsl	calcyphosine-like
10399666	47.0989	45.7297	61.7895	110.321	103.838	115.658	39.1714	31.3486	48.3515	51.5394	109.939	39.6239	4.555	4.555	4.555	7.4639e-05	2.77456	1	1	0	0.4688	2.77456	1.30071	ENSMUST00000105167	EG668588	predicted gene, EG668588
10591616	56.3659	63.6293	71.9035	205.542	197.136	193.912	78.1395	63.6364	73.2933	63.9662	198.864	71.6897	4.0961	4.0961	4.0961	6.5745e-07	3.10889	1	1	0	0.321659	2.77395	0.892265	NM_177030	Dock6	dedicator of cytokinesis 6
10502284	41.4618	55.4644	58.8218	161.626	167.409	151.076	51.9607	62.2547	58.8957	51.916	160.037	57.7037	4.4836	4.4836	4.4836	4.1278e-06	3.08261	1	1	0	0.3244	2.77343	0.8997	NM_001040400	Tet2	tet oncogene family member 2
10416371	15.5438	13.9696	11.1613	56.4707	48.7057	47.6565	19.0131	22.381	13.8317	13.5582	50.9443	18.4086	2.2768	2.2768	2.2768	4.769e-05	3.75745	1	1	0	0.266138	2.76742	0.736514	NM_175116	P2ry5	purinergic receptor P2Y, G-protein coupled, 5
10585438	48.4002	50.5126	56.8808	385.982	369.313	335.901	131.137	113.78	149.419	51.9312	363.732	131.445	10.4749	10.4749	10.4749	1.8995e-06	7.00411	1	1	1	0.142773	2.76717	0.395079	NM_013496	Crabp1	cellular retinoic acid binding protein I
10479852	13.5335	12.1491	12.9389	44.076	39.7262	38.626	12.959	14.7805	16.5479	12.8738	40.8094	14.7625	1.1551	1.1551	1.1551	4.2179e-06	3.16996	1	1	0	0.315462	2.7644	0.872061	NM_177343	Camk1d	calcium/calmodulin-dependent protein kinase ID
10568605	152.675	154.931	129.261	387.478	393.353	325.887	146.984	124.902	128.581	145.622	368.906	133.489	13.8988	13.8988	13.8988	3.2553e-05	2.76357	1	1	0	0.394741	2.76357	1.09089	NM_009980	Ctbp2	C-terminal binding protein 2
10523175	7.6383	7.0905	8.0867	32.2478	31.5969	32.6344	12.0859	12.3571	10.5294	7.6052	32.1597	11.6575	0.40779	0.40779	0.40779	2.366e-08	4.22865	1	1	1	0.236482	2.75871	0.652387	NM_007950	Ereg	epiregulin
10545130	34.198	29.8173	30.6425	141.035	139.845	137.516	51.5807	50.8167	49.2711	31.5526	139.465	50.5562	1.0545	1.0545	1.0545	1.013e-09	4.42009	1	1	1	0.22624	2.75862	0.624109	NM_007836	Gadd45a	growth arrest and DNA-damage-inducible 45 alpha
10509204	17.6229	17.5852	15.0225	84.6748	89.9038	68.6987	34.6778	26.5425	27.4442	16.7435	81.0924	29.5548	4.0021	4.0021	4.0021	6.2896e-05	4.84322	1	1	0	0.206474	2.7438	0.566524	NM_011542	Tcea3	transcription elongation factor A (SII), 3
10595979	8.3026	9.2618	10.5406	28.8108	29.2209	23.5587	8.9462	9.8638	10.9606	9.3683	27.1968	9.9235	1.1665	1.1665	1.1665	5.5784e-05	2.90307	1	1	0	0.344463	2.74065	0.944052	NM_008624	Mras	muscle and microspikes RAS
10445879	8.8031	8.447	9.5439	29.5923	27.9075	23.8451	9.2847	10.4435	9.9803	8.9313	27.115	9.9028	1.021	1.021	1.021	2.4438e-05	3.03595	1	1	0	0.329386	2.73811	0.901896	NM_001031811	Kcnh8	potassium voltage-gated channel, subfamily H (eag-relat
10517067	29.679	41.9625	27.9195	106.515	98.1734	139.345	46.1555	60.8776	18.6143	33.187	114.678	41.8825	10.5015	10.5015	10.5015	0.0028502	3.4555	1	1	0	0.289393	2.73808	0.792383	NM_018754	Sfn	stratifin
10494281	18.6199	17.4795	17.0257	52.3592	43.3392	52.8602	17.8119	19.3224	17.2241	17.7083	49.5195	18.1195	1.8426	1.8426	1.8426	2.614e-05	2.7964	1	1	0	0.357603	2.73294	0.977306	NM_026489	Hormad1	HORMA domain containing 1
10475643	9.6486	7.951	8.3859	42.8288	42.3908	49.7254	18.2908	14.2449	16.8433	8.6618	44.9817	16.4597	1.5601	1.5601	1.5601	7.5093e-06	5.19311	1	1	0	0.192563	2.73284	0.526243	NM_008008	Fgf7	fibroblast growth factor 7
10344633	105.204	114.639	108.926	311.591	307.095	257.968	119.079	114.841	87.3587	109.59	292.218	107.093	11.5662	11.5662	11.5662	4.064e-05	2.72863	1	1	0	0.375028	2.72863	1.02331	NM_011541	Tcea1	transcription elongation factor A (SII) 1
10575052	102.411	99.0572	54.3896	455.586	445.277	517.416	189.06	154.785	177.108	85.286	472.76	173.651	16.8114	16.8114	16.8114	8.1784e-06	5.54323	1	1	0	0.1804	2.72247	0.491134	NM_009864	Cdh1	cadherin 1
10528864	18.7231	17.9251	17.4806	61.6449	68.1136	63.0105	19.3761	27.9309	23.613	18.0429	64.2563	23.64	1.8354	1.8354	1.8354	3.8246e-06	3.56131	1	1	0	0.280796	2.71812	0.763236	NM_175651	Cnpy1	canopy 1 homolog (zebrafish)
10591612	85.0683	104.276	99.897	318.812	298.851	394.746	150.147	125.058	98.6017	96.4137	337.469	124.602	19.2232	19.2232	19.2232	0.00021596	3.50022	1	1	0	0.285696	2.70838	0.773773	NM_177030	Dock6	dedicator of cytokinesis 6
10500911	66.5898	77.8319	67.0038	369.19	381.947	326.98	157.015	128.476	113.599	70.4752	359.373	133.03	12.2703	12.2703	12.2703	7.0532e-06	5.09928	1	1	0	0.196106	2.70143	0.529768	NM_008619	Mov10	Moloney leukemia virus 10
10591628	86.9082	87.7289	79.6504	268.374	268.703	335.296	124.182	99.9185	98.9344	84.7625	290.791	107.678	13.7833	13.7833	13.7833	7.833e-05	3.43065	1	1	0	0.29149	2.70055	0.787183	NM_177030	Dock6	dedicator of cytokinesis 6
10462091	61.0073	77.4343	76.9372	296.391	300.123	274.816	114.474	90.4488	121.279	71.7929	290.443	108.734	7.7194	7.7194	7.7194	2.1377e-06	4.04557	1	1	0	0.247184	2.67114	0.660262	NM_010638	Klf9	Kruppel-like factor 9
10440186	37.7255	41.8876	44.4367	96.9333	97.9518	109.648	38.8357	35.9729	39.259	41.3499	101.511	38.0225	2.6788	2.6788	2.6788	4.5586e-06	2.66976	1	1	0	0.407344	2.66976	1.08751	NM_174848	Crybg3	beta-gamma crystallin domain containing 3
10499412	9.5451	9.1615	9.3515	32.1784	29.9061	34.8992	11.9883	10.0884	14.2936	9.3527	32.3279	12.1234	1.0914	1.0914	1.0914	1.0963e-05	3.45653	1	1	0	0.289307	2.66657	0.771459	NM_016899	Rab25	RAB25, member RAS oncogene family
10571788	10.156	13.4662	10.5504	49.9305	47.0972	41.2674	16.9534	16.7274	18.1872	11.3909	46.0984	17.2893	1.6124	1.6124	1.6124	1.0813e-05	4.04695	1	1	0	0.2471	2.6663	0.658841	NM_009506	Vegfc	vascular endothelial growth factor C
10416230	12.8126	14.0284	14.3904	75.5322	71.2363	80.9321	34.3027	24.4589	26.6899	13.7438	75.9002	28.4838	2.3787	2.3787	2.3787	3.9728e-06	5.5225	1	1	0	0.181077	2.66468	0.482513	NM_020275	Tnfrsf10b	tumor necrosis factor receptor superfamily, member 10b
10477069	28.6468	31.805	40.4366	93.6755	99.4845	75.1572	33.2495	29.826	37.6665	33.6294	89.4391	33.5807	4.8775	4.8775	4.8775	0.00026545	2.66341	1	1	0	0.376003	2.66341	1.00145	NM_009328	Tcf15	transcription factor 15
10565570	80.5644	81.8539	77.052	238.582	248.431	273.77	93.0072	109.893	82.9086	79.8234	253.594	95.2697	7.6129	7.6129	7.6129	6.2797e-06	3.17694	1	1	0	0.314768	2.66185	0.837868	NM_001080995	4632434I11Rik	RIKEN cDNA 4632434I11 gene
10513158	32.5833	35.5545	22.7567	68.4619	76.3206	76.5415	34.6562	23.1823	25.3485	30.2982	73.7747	27.729	3.3863	3.3863	3.3863	0.00011674	2.66056	1	1	0	0.410686	2.66056	1.09265	ENSMUST00000075637	Ptpn3	protein tyrosine phosphatase, non-receptor type 3
10442302	116.025	114.295	81.9067	224.732	209.656	203.33	87.3242	77.1279	76.1905	104.076	212.573	80.2142	7.662	7.662	7.662	3.9932e-05	2.65006	1	1	0	0.4896	2.65006	1.29747	NM_001033425	Zscan10	zinc finger and SCAN domain containing 10
10523717	69.6359	73.7919	55.454	999.574	985.246	1248.52	398.048	443.657	381.447	66.2939	1077.78	407.717	50.6019	50.6019	50.6019	2.2411e-05	16.2576	1	1	1	0.0615097	2.64345	0.162598	NM_009263	Spp1	secreted phosphoprotein 1
10432957	10.5953	12.9896	11.6373	27.1873	27.4631	43.2009	10.9842	11.4969	14.6268	11.7407	32.6171	12.3693	3.151	3.151	3.151	0.0053025	2.77812	1	1	0	0.359955	2.63694	0.949181	NM_013566	Itgb7	integrin beta 7
10519527	17.4182	16.4045	15.1881	47.6812	48.8596	44.7492	16.0881	17.6039	20.0976	16.3369	47.0967	17.9298	1.0449	1.0449	1.0449	1.2607e-06	2.88284	1	1	0	0.34688	2.62673	0.911159	NM_011076	Abcb1a	ATP-binding cassette, sub-family B (MDR/TAP), member 1A /
10591610	54.9212	52.4543	52.3207	166.98	156.729	195.867	67.3721	65.4803	65.0226	53.2321	173.192	65.9584	6.7953	6.7953	6.7953	2.9556e-05	3.25353	1	1	0	0.307359	2.62578	0.807056	NM_177030	Dock6	dedicator of cytokinesis 6
10581538	11.024	10.3413	8.1723	27.3999	32.0813	38.3922	12.7069	12.9459	11.7307	9.8459	32.6245	12.4612	1.9166	1.9166	1.9166	0.00029048	3.31351	1	1	0	0.301795	2.61809	0.790125	NM_008706	Nqo1	NAD(P)H dehydrogenase, quinone 1
10533462	22.8552	21.0963	20.0114	75.7944	69.9315	104.957	35.9248	32.0235	27.808	21.321	83.5609	31.9188	6.4158	6.4158	6.4158	0.0010063	3.91918	1	1	0	0.255155	2.61792	0.667976	NM_144912	Rad9b	RAD9 homolog B (S. cerevisiae)
10424404	12.3728	12.2059	11.6774	71.0577	66.6813	89.6226	23.2271	37.914	25.8704	12.0854	75.7872	29.0039	4.8278	4.8278	4.8278	0.00021976	6.27097	1	1	0	0.159465	2.613	0.416682	NR_003368	Pvt1	plasmacytoma variant translocation 1
10472893	16.4524	15.7365	16.3863	51.7433	52.8064	56.8138	21.2191	17.886	22.7187	16.1917	53.7878	20.6079	1.2214	1.2214	1.2214	1.1529e-06	3.32194	1	1	0	0.301029	2.61006	0.785704	NM_023057	B230120H23Rik	RIKEN cDNA B230120H23 gene
10570201	29.0563	25.675	28.5306	66.9453	68.6468	57.746	28.4911	23.8147	21.8806	27.754	64.446	24.7288	2.3394	2.3394	2.3394	3.4313e-05	2.60611	1	1	0	0.430655	2.60611	1.12234	NM_015804	Atp11a	ATPase, class VI, type 11A
10355984	46.1856	49.497	45.2398	147.887	155.34	187.791	66.8933	59.4387	62.162	46.9741	163.673	62.8313	7.2216	7.2216	7.2216	5.3086e-05	3.48432	1	1	0	0.287	2.60495	0.747623	NM_009255	Serpine2	serine (or cysteine) peptidase inhibitor, clade E, memb
10463138	269.044	249.321	173.715	538.398	544.788	602.936	205.683	227.019	214.724	230.694	562.04	215.809	20.8469	20.8469	20.8469	3.5638e-05	2.60434	1	1	0	0.410457	2.60434	1.06897	BC137768	Dppa2	developmental pluripotency associated 2
10522530	53.1545	56.6074	56.2636	256.577	249.124	203.43	92.6989	93.2538	87.0547	55.3419	236.377	91.0024	9.6804	9.6804	9.6804	2.6099e-05	4.27122	1	1	0	0.234125	2.59748	0.608137	NM_001122733	Kit	kit oncogene
10484201	14.1614	14.4145	17.5399	52.4754	46.7392	52.4467	21.4576	18.9469	17.9893	15.3719	50.5538	19.4646	1.4009	1.4009	1.4009	3.8375e-06	3.28871	1	1	0	0.30407	2.59722	0.789736	ENSMUST00000049544	2610301F02Rik	RIKEN cDNA 2610301F02 gene
10427744	141.435	133.415	123.217	295.272	299.58	369.859	149.619	122.978	99.1609	132.689	321.57	123.919	16.5797	16.5797	16.5797	0.00023868	2.595	1	1	0	0.412628	2.595	1.07077	NM_030690	Rai14	retinoic acid induced 14
10591632	29.0607	27.2392	26.1402	97.4351	99.8237	100.791	40.9066	32.8338	41.1731	27.48	99.3501	38.3045	1.752	1.752	1.752	2.2645e-07	3.61536	1	1	0	0.276598	2.59369	0.717409	NM_177030	Dock6	dedicator of cytokinesis 6
10420877	153.272	159.969	148.8	315.4	299.769	380.705	137.763	120.618	125.921	154.014	331.958	128.101	14.7269	14.7269	14.7269	0.00012635	2.59139	1	1	0	0.463955	2.59139	1.20229	NM_028039	Esco2	establishment of cohesion 1 homolog 2 (S. cerevisiae)
10359624	9.0974	8.6745	8.4498	94.4828	93.8705	110.885	40.1651	36.8614	38.5808	8.7406	99.7461	38.5358	3.2658	3.2658	3.2658	3.1411e-06	11.4118	1	1	1	0.0876285	2.5884	0.226818	NM_175686	Prrx1	paired related homeobox 1
10580457	202.77	238.06	215.35	526.65	505.182	388.88	184.545	174.177	190.914	218.727	473.57	183.212	25.5732	25.5732	25.5732	0.00038166	2.58482	1	1	0	0.461867	2.58482	1.19384	BC004022	N4bp1	NEDD4 binding protein 1
10429564	7.6969	7.3102	7.0448	170.464	157.668	117.689	51.2056	83.3506	38.0074	7.3506	148.607	57.5212	12.0273	12.0273	12.0273	0.00047504	20.217	1	1	0	0.0494634	2.58352	0.127789	NM_010738	Ly6a	lymphocyte antigen 6 complex, locus A
10391103	59.1239	58.6508	59.167	202.738	213.497	159.446	99.4962	50.7656	72.6228	58.9806	191.893	74.2949	12.5363	12.5363	12.5363	0.00054849	3.2535	1	1	0	0.307361	2.58286	0.793871	NM_010593	Jup	junction plakoglobin
10474312	11.5756	8.6395	10.3209	28.8096	28.1037	22.2034	10.7385	10.3219	9.7545	10.1786	26.3723	10.2716	1.3154	1.3154	1.3154	0.00017904	2.59096	1	1	0	0.385958	2.5675	0.990946	NM_013627	Pax6	paired box gene 6
10390246	14.2896	13.2428	11.9359	37.7441	36.2797	27.8648	14.0925	13.0481	12.6396	13.1561	33.9629	13.2601	1.8372	1.8372	1.8372	0.00028587	2.58153	1	1	0	0.387367	2.56129	0.992157	NM_029755	Calcoco2	calcium binding and coiled-coil domain 2
10565813	40.4033	43.7952	37.4333	144.389	141.144	171.044	60.4378	64.8174	53.5829	40.5439	152.192	59.6127	5.8818	5.8818	5.8818	2.2609e-05	3.75376	1	1	0	0.266399	2.55302	0.680122	NR_002172	EG449630	predicted gene, EG449630
10435704	8.8887	7.578	10.4989	31.2194	31.637	30.3436	12.3069	12.0889	12.2853	8.9885	31.0667	12.227	0.53651	0.53651	0.53651	2.2018e-07	3.45627	1	1	0	0.289329	2.54083	0.735135	NM_009855	Cd80	CD80 antigen
10510191	85.1787	67.8154	60.225	195.939	217.387	244.758	72.4142	84.1534	102.537	71.073	219.361	86.3682	10.5034	10.5034	10.5034	0.00010648	3.08642	1	1	0	0.324	2.53984	0.822907	ENSMUST00000092750	OTTMUSG00000010694	predicted gene, OTTMUSG00000010694 /
10553015	81.3353	94.8273	85.6493	236.911	237.083	275.495	98.4439	98.8206	98.6823	87.2706	249.829	98.649	7.757	7.757	7.757	9.8692e-06	2.8627	1	1	0	0.349321	2.53251	0.884658	NM_009737	Bcat2	branched chain aminotransferase 2, mitochondrial
10591626	85.5419	87.7946	95.5199	299.589	305.265	329.663	138.933	116.609	113.564	89.6188	311.506	123.035	7.2617	7.2617	7.2617	1.3067e-06	3.4759	1	1	0	0.287695	2.53184	0.728399	NM_177030	Dock6	dedicator of cytokinesis 6
10393559	30.2332	30.6427	37.5635	149.989	157.94	141.165	67.7984	57.3778	52.2823	32.8131	149.698	59.1528	4.0815	4.0815	4.0815	2.2586e-06	4.56213	1	1	1	0.219196	2.5307	0.554718	NM_011594	Timp2	tissue inhibitor of metalloproteinase 2
10521972	10.3111	9.1532	8.3958	39.8539	42.1333	39.332	17.7345	13.9869	16.3364	9.2867	40.4397	16.0193	0.86515	0.86515	0.86515	5.6922e-07	4.35458	1	1	1	0.229643	2.52444	0.579719	NM_018764	Pcdh7	protocadherin 7
10606163	9.218	9.3989	9.6493	19.0852	19.5207	24.9174	8.8894	8.3948	7.9205	9.4221	21.1744	8.4016	1.0973	1.0973	1.0973	0.00029937	2.52028	1	1	0	0.444976	2.52028	1.12146	BC107248	4930519F16Rik	RIKEN cDNA 4930519F16 gene
10366043	119.241	105.847	60.8645	287.212	275.72	245.301	109.608	110.394	101.743	95.3174	269.411	107.248	12.5918	12.5918	12.5918	0.00010979	2.82646	1	1	0	0.353799	2.51203	0.888754	NM_026268	Dusp6	dual specificity phosphatase 6
10469505	16.2036	15.1341	18.8008	72.1691	75.8991	93.4	29.5593	31.7576	35.1626	16.7128	80.4894	32.1598	3.9443	3.9443	3.9443	6.6216e-05	4.81603	1	1	0	0.20764	2.5028	0.51968	NM_147778	Commd3	COMM domain containing 3
10399198	150.296	132.276	114.76	266.478	293.344	294.797	119.829	117.056	104.623	132.444	284.873	113.836	8.4038	8.4038	8.4038	1.297e-05	2.50249	1	1	0	0.464923	2.50249	1.16347	NM_019744	Ncoa4	nuclear receptor coactivator 4
10357137	14.6275	15.498	14.4484	52.3247	50.0095	58.7334	22.7379	20.4116	21.2656	14.858	53.6892	21.4717	1.5678	1.5678	1.5678	4.7411e-06	3.61349	1	1	0	0.276741	2.50046	0.691981	NM_001081125	Gli2	GLI-Kruppel family member GLI2
10484888	31.7655	35.4875	48.6521	112.593	108.707	94.9233	46.5007	42.2708	37.9222	38.635	105.408	42.2312	4.5134	4.5134	4.5134	7.1618e-05	2.72829	1	1	0	0.36653	2.49597	0.914845	XM_001002717	OTTMUSG00000014243	predicted gene, OTTMUSG00000014243
10403871	9.6828	10.7928	9.4997	24.1734	25.1401	19.3054	8.7009	9.9638	8.8531	9.9918	22.873	9.1726	1.0926	1.0926	1.0926	0.00018699	2.49362	1	1	0	0.436838	2.49362	1.08931	NM_012054	Aoah	acyloxyacyl hydrolase
10361887	26.3807	21.8962	22.3137	55.7152	56.4859	56.6145	23.6794	22.0258	22.0041	23.5302	56.2719	22.5697	0.90047	0.90047	0.90047	2.8287e-07	2.49325	1	1	0	0.418152	2.49325	1.04256	NM_022032	Perp	PERP, TP53 apoptosis effector
10377588	17.8729	14.6382	15.9546	50.6679	48.5955	43.5624	20.0626	17.9518	19.3008	16.1552	47.6086	19.1051	1.3801	1.3801	1.3801	6.4181e-06	2.94695	1	1	0	0.339334	2.49193	0.845596	NM_009235	Sox15	SRY-box containing gene 15
10510178	276.942	281.553	204.197	565.452	588.676	581.337	238.815	239.829	218.988	254.231	578.488	232.544	15.4984	15.4984	15.4984	6.6765e-06	2.48765	1	1	0	0.439474	2.48765	1.09326	NM_001085522	OTTMUSG00000011097	predicted gene, OTTMUSG00000011097
10476648	311.181	313.689	244.242	838.856	859.194	888.637	362.39	338.509	339.27	289.704	862.229	346.723	16.2012	16.2012	16.2012	4.846e-07	2.97624	1	1	0	0.335994	2.48679	0.835549	NM_019771	Dstn	destrin
10443319	10.5139	10.9411	12.3739	29.9699	28.7721	34.756	12.32	12.1273	13.1782	11.2763	31.166	12.5418	1.1199	1.1199	1.1199	2.553e-05	2.76385	1	1	0	0.361814	2.48497	0.899097	NM_027185	Def6	differentially expressed in FDCP 6
10494889	16.6587	16.2158	18.6569	170.948	169.928	183.596	69.3412	71.6577	70.2127	17.1771	174.824	70.4039	2.6041	2.6041	2.6041	3.1351e-08	10.1777	1	1	1	0.0982538	2.48316	0.243979	NM_177857	Dennd2c	DENN/MADD domain containing 2C
10440513	11.9054	11.8093	11.8176	22.9595	27.2892	33.5458	10.627	10.6629	12.5034	11.8441	27.9315	11.2644	1.8099	1.8099	1.8099	0.00096876	2.47963	1	1	0	0.424041	2.47963	1.05146	NM_144853	Cyyr1	cysteine and tyrosine-rich protein 1
10468253	77.4751	67.4951	73.1294	177.429	184.988	212.379	84.1324	80.6197	67.2336	72.6998	191.599	77.3286	7.0136	7.0136	7.0136	3.1279e-05	2.63548	1	1	0	0.379437	2.47772	0.940141	NM_029810	Nt5c2	5'-nucleotidase, cytosolic II
10396669	12.6581	11.6014	12.014	33.9389	35.8261	26.3036	12.3145	14.1487	12.3838	12.0912	32.0229	12.949	1.7252	1.7252	1.7252	0.00028364	2.64845	1	1	0	0.37758	2.473	0.933756	ENSMUST00000101281	ENSMUSG00000073000	predicted gene, ENSMUSG00000073000 /
10538755	308.377	301.1	259.714	578.154	570.368	594.713	252.058	216.977	235.97	289.73	581.078	235.002	11.3133	11.3133	11.3133	1.3213e-06	2.47266	1	1	0	0.498608	2.47266	1.23289	NM_007958	Smarcad1	SWI/SNF-related, matrix-associated actin-dependent regu
10478355	165.798	172.761	121.02	423.31	435.313	500.089	220.215	167.439	162.094	153.193	452.904	183.249	19.7941	19.7941	19.7941	7.0776e-05	2.95643	1	1	0	0.338245	2.47152	0.835979	NM_008652	Mybl2	myeloblastosis oncogene-like 2
10478718	182.425	188.108	164.029	472.028	476.252	385.602	186.672	167.651	185.831	178.188	444.627	180.052	17.9238	17.9238	17.9238	6.1153e-05	2.49528	1	1	0	0.400757	2.46945	0.989648	NM_008679	Ncoa3	nuclear receptor coactivator 3
10597413	36.8216	45.9031	30.1434	120.761	115.035	108.898	55.9505	41.2434	42.592	37.6227	114.898	46.5953	4.267	4.267	4.267	2.6126e-05	3.05395	1	1	0	0.327445	2.46587	0.807436	NM_019922	Crtap	cartilage associated protein
10559261	290.304	305.14	274.211	691.636	678.968	653.63	269.039	253.119	299.763	289.885	674.745	273.974	11.4309	11.4309	11.4309	4.3113e-07	2.46281	1	1	0	0.429622	2.46281	1.05808	NM_133655	Cd81	CD81 antigen
10558687	13.2855	14.5187	12.1822	44.519	45.4674	42.0761	19.5111	18.2378	15.95	13.3288	44.0208	17.8996	0.92398	0.92398	0.92398	7.9253e-07	3.30268	1	1	0	0.302784	2.45932	0.744642	NM_029821	1190003J15Rik	RIKEN cDNA 1190003J15 gene
10479463	7.7236	7.9417	8.4617	27.9443	28.9548	37.928	13.6646	11.6303	13.3454	8.0423	31.609	12.8801	1.8721	1.8721	1.8721	0.00025669	3.93034	1	1	0	0.254431	2.4541	0.624397	NM_183161	1700019H03Rik	RIKEN cDNA 1700019H03 gene
10499348	9.1471	11.1902	8.2988	22.3535	22.2506	22.2145	8.8302	8.981	9.4178	9.5454	22.2729	9.0763	0.50634	0.50634	0.50634	2.4793e-06	2.45396	1	1	0	0.428566	2.45396	1.05168	NM_024246	Tmem79	transmembrane protein 79
10385709	14.7674	15.0826	15.956	36.816	38.6871	28.2238	13.9592	13.0512	15.2965	15.2687	34.5756	14.1023	1.9087	1.9087	1.9087	0.00044518	2.45177	1	1	0	0.441603	2.45177	1.08271	NM_145974	C330016O10Rik	RIKEN cDNA C330016O10 gene
10416657	13.0656	15.5577	13.2191	43.3626	41.3238	55.8479	19.5956	19.2432	18.5265	13.9475	46.8447	19.1218	2.6683	2.6683	2.6683	0.00026086	3.35865	1	1	0	0.297739	2.44981	0.729403	NM_007920	Elf1	E74-like factor 1
10435514	14.2311	13.3437	12.5608	35.4856	39.1481	31.5035	12.9263	13.7624	16.6543	13.3786	35.379	14.4477	1.4584	1.4584	1.4584	6.3125e-05	2.64445	1	1	0	0.378151	2.44876	0.926002	NM_134109	Ildr1	immunoglobulin-like domain containing receptor 1
10346878	55.5691	73.3325	72.5282	201.615	200.582	225.54	84.7628	91.0742	80.6834	67.1432	209.246	85.5068	6.0317	6.0317	6.0317	5.777e-06	3.11641	1	1	0	0.320882	2.44712	0.785238	ENSMUST00000114132	Zdbf2	zinc finger, DBF-type containing 2
10417798	68.7044	73.6534	72.1496	150.533	156.417	122.797	52.4809	55.5317	67.7134	71.5025	143.249	58.5753	6.6145	6.6145	6.6145	0.00020893	2.44555	1	1	0	0.499148	2.44555	1.22069	NM_021542	Kcnk5	potassium channel, subfamily K, member 5
10402630	14.669	15.7106	17.1963	41.5714	41.13	37.8004	17.1109	16.4531	15.7321	15.8587	40.1673	16.432	0.83925	0.83925	0.83925	1.2813e-06	2.53282	1	1	0	0.394816	2.44446	0.965111	NM_011973	Rage	renal tumor antigen
10413839	101.463	100.206	95.0991	206.238	221.463	241.348	88.1965	95.1472	91.4182	98.9226	223.016	91.5873	6.0867	6.0867	6.0867	7.9641e-06	2.43501	1	1	0	0.443566	2.43501	1.08009	NM_001033988	Ncoa4	nuclear receptor coactivator 4
10457331	119.982	108.084	106.297	277.357	296.303	265.62	124.739	107.23	113.022	111.454	279.76	114.997	6.4515	6.4515	6.4515	2.3645e-06	2.51009	1	1	0	0.398393	2.43275	0.969191	BC117005	2410129H14Rik	RIKEN cDNA 2410129H14 gene
10591781	209.585	245.8	235.874	432.13	446.118	530.89	197.101	200.771	182.034	230.419	469.712	193.302	19.1623	19.1623	19.1623	0.00010159	2.42994	1	1	0	0.490554	2.42994	1.19202	NM_028390	Anln	anillin, actin binding protein
10595924	98.9941	91.9954	113.604	278.783	286.534	270.657	121.544	104.515	119.383	101.531	278.658	115.147	5.4828	5.4828	5.4828	7.7786e-07	2.74455	1	1	0	0.364358	2.42001	0.881751	NM_029094	Pik3cb	phosphatidylinositol 3-kinase, catalytic, beta polypeptid
10416588	24.3433	27.6008	25.3194	58.0547	65.4554	69.1329	28.4144	25.715	25.9147	25.7545	64.2143	26.6814	2.0247	2.0247	2.0247	1.5452e-05	2.49332	1	1	0	0.401071	2.40671	0.96526	BC019143	1300010F03Rik	RIKEN cDNA 1300010F03 gene
10344922	9.9028	7.8398	9.3183	36.6746	33.0413	31.9003	10.8695	14.868	16.503	9.0203	33.8721	14.0802	1.3227	1.3227	1.3227	2.5754e-05	3.7551	1	1	0	0.266305	2.40565	0.640637	XR_032242	LOC383490	similar to developmental pluripotency associated 5
10509127	30.4527	28.5237	28.272	59.4061	59.254	73.8348	29.4815	28.6497	21.9298	29.0828	64.165	26.687	3.1394	3.1394	3.1394	0.00024939	2.40435	1	1	0	0.45325	2.40435	1.08977	NM_024243	Fuca1	fucosidase, alpha-L- 1, tissue
10442327	23.7863	19.7327	15.4764	48.8115	51.2944	58.6391	20.9525	22.3755	22.8504	19.6652	52.915	22.0595	2.22	2.22	2.22	7.0052e-05	2.69079	1	1	0	0.371638	2.39874	0.891462	NM_018777	Cldn6	claudin 6
10458767	16.8752	14.9306	13.5296	38.9465	39.4289	46.4694	17.6805	20.3214	14.0524	15.1118	41.6149	17.3514	1.8398	1.8398	1.8398	9.0483e-05	2.7538	1	1	0	0.363134	2.39836	0.870927	NM_178872	Trim36	tripartite motif-containing 36
10411306	20.1764	19.3841	24.5104	50.8519	51.2841	57.8931	22.8812	21.9855	22.0647	21.357	53.343	22.3105	1.6137	1.6137	1.6137	1.2237e-05	2.49768	1	1	0	0.400371	2.39094	0.957262	NM_012048	Polk	polymerase (DNA directed), kappa
10481518	11.4596	11.0972	11.8684	49.4158	47.4245	51.1698	20.0181	22.3813	19.5553	11.4751	49.3367	20.6516	0.81362	0.81362	0.81362	1.2995e-07	4.29946	1	1	1	0.232588	2.389	0.555652	NM_022415	Ptges	prostaglandin E synthase
10387699	9.2801	9.4622	9.8242	19.114	20.1792	25.2047	8.319	9.4723	9.2691	9.5222	21.4993	9.0201	1.1074	1.1074	1.1074	0.00032362	2.38349	1	1	0	0.442907	2.38349	1.05566	NM_153788	Centb1	centaurin, beta 1
10364346	24.6957	26.0832	21.9762	302.242	307.027	233.254	117.158	113.007	123.877	24.2517	280.841	118.014	13.8986	13.8986	13.8986	3.6712e-05	11.5803	1	1	1	0.0863538	2.37973	0.205499	NM_019448	Dnmt3l	DNA (cytosine-5-)-methyltransferase 3-like
10394674	174.377	148.394	129.018	415.879	426.63	402.103	174.629	185.956	162.597	150.597	414.87	174.394	9.4611	9.4611	9.4611	1.9106e-06	2.75485	1	1	0	0.362997	2.37892	0.863541	ENSMUST00000052528	ENSMUSG00000050974	predicted gene, ENSMUSG00000050974 /
10592719	19.0553	14.5622	15.9449	68.0319	70.5371	57.3798	26.3964	27.5466	28.4785	16.5208	65.3163	27.4738	2.4764	2.4764	2.4764	2.0347e-05	3.95358	1	1	0	0.252935	2.3774	0.601329	NM_178644	Oaf	OAF homolog (Drosophila)
10410214	28.3943	28.1882	24.7021	104.79	105.244	94.9845	37.1235	39.6206	51.7713	27.0949	101.673	42.8385	3.3218	3.3218	3.3218	9.227e-06	3.75247	1	1	0	0.266491	2.3734	0.632489	AB010371	ENSMUSG00000074837	predicted gene, ENSMUSG00000074837
10520304	11.0702	9.0775	10.9165	22.5562	24.0356	26.0565	10.8373	10.3108	9.5019	10.3547	24.2161	10.2167	0.72796	0.72796	0.72796	1.3799e-05	2.37025	1	1	0	0.427596	2.37025	1.01351	NM_001004365	Actr3b	ARP3 actin-related protein 3 homolog B (yeast)
10489569	34.9485	39.0616	50.908	114.368	109.933	152.657	59.7849	51.5636	47.9019	41.6394	125.653	53.0835	8.5475	8.5475	8.5475	0.00087096	3.01764	1	1	0	0.331385	2.36708	0.784413	NM_011125	Pltp	phospholipid transfer protein
10445078	21.9698	22.9824	26.4475	41.9785	42.4938	58.4366	19.2047	19.9722	21.4356	23.7999	47.6363	20.2042	3.2378	3.2378	3.2378	0.0019045	2.35774	1	1	0	0.499617	2.35774	1.17797	NM_019439	Gabbr1	gamma-aminobutyric acid (GABA-B) receptor, 1
10411226	11.6775	11.4523	10.4991	50.107	47.7335	62.7003	25.0968	20.6656	22.4619	11.2096	53.5136	22.7414	2.7901	2.7901	2.7901	0.00010093	4.77391	1	1	0	0.209472	2.35314	0.492916	NM_007974	F2rl1	coagulation factor II (thrombin) receptor-like 1
10589685	27.6993	29.5626	26.8677	78.0545	81.3838	80.4991	32.3555	37.993	31.6826	28.0432	79.9791	34.0104	1.3698	1.3698	1.3698	3.3154e-07	2.852	1	1	0	0.350632	2.35161	0.824548	NM_028838	Lrrc2	leucine rich repeat containing 2
10357773	122.397	118.94	125.415	273.495	278.656	336.698	123.485	130.311	128.264	122.251	296.283	127.353	11.8061	11.8061	11.8061	6.8362e-05	2.42357	1	1	0	0.412615	2.32646	0.959933	NM_008575	Mdm4	transformed mouse 3T3 cell double minute 4
10393926	24.2619	22.7736	29.2893	54.2962	56.1495	84.269	28.7642	29.1099	25.9115	25.4416	64.9049	27.9285	5.7429	5.7429	5.7429	0.0047788	2.55113	1	1	0	0.391983	2.32397	0.910955	NM_026428	Dcxr	dicarbonyl L-xylulose reductase
10541112	45.6063	38.9259	33.3506	75.1317	93.1659	70.918	31.433	30.3583	41.1982	39.2943	79.7385	34.3299	4.8646	4.8646	4.8646	0.0010827	2.32271	1	1	0	0.49279	2.32271	1.14461	ENSMUST00000035493	Hnrnpf	heterogeneous nuclear ribonucleoprotein F
10421749	116.253	117.541	101.207	225.978	225.354	261.341	98.7077	107.778	100.571	111.667	237.558	102.352	7.6721	7.6721	7.6721	2.7094e-05	2.32098	1	1	0	0.470062	2.32098	1.09101	AK129178	Akap11	A kinase (PRKA) anchor protein 11
10395198	31.3061	25.4031	22.0866	69.9087	67.7923	84.0083	31.3375	30.0443	34.3086	26.2652	73.9031	31.8968	3.4041	3.4041	3.4041	0.00011623	2.81373	1	1	0	0.355401	2.31694	0.823443	XR_032641	EG668786	predicted gene, EG668786
10591634	14.4443	16.0105	12.3414	36.1482	37.9261	31.4311	15.2404	13.914	16.5045	14.2654	35.1685	15.2197	1.3472	1.3472	1.3472	5.3222e-05	2.4653	1	1	0	0.40563	2.31072	0.937298	NM_177030	Dock6	dedicator of cytokinesis 6
10575034	21.7252	21.3738	29.5913	56.0724	53.8297	77.176	28.4412	23.9413	28.5845	24.2301	62.3594	26.989	4.6484	4.6484	4.6484	0.0019721	2.57363	1	1	0	0.388556	2.31055	0.897777	NM_001037809	Cdh3	cadherin 3
10578962	17.4611	20.3068	19.415	44.9902	43.3443	47.872	16.3437	23.719	18.9343	19.061	45.4022	19.6656	1.541	1.541	1.541	2.8496e-05	2.38194	1	1	0	0.419825	2.30871	0.969256	ENSMUST00000098707	ENSMUSG00000074294	predicted gene, ENSMUSG00000074294 /
10451083	73.7551	84.0036	85.3495	208.175	197.863	232.591	95.8462	88.3973	93.195	81.0361	212.876	92.4795	6.4338	6.4338	6.4338	1.1773e-05	2.62693	1	1	0	0.380672	2.30187	0.87626	NM_152810	Cdc5l	cell division cycle 5-like (S. pombe)
10605542	14.5341	14.7378	14.9468	86.3653	91.3638	91.0029	38.5883	38.6488	39.529	14.7396	89.5773	38.922	0.9481	0.9481	0.9481	6.285e-09	6.07732	1	1	1	0.164546	2.30146	0.378696	NM_001111315	OTTMUSG00000018935	predicted gene, OTTMUSG00000018935
10607865	201.068	192.538	155.934	355.782	387.752	500.366	191.472	204.73	145.493	183.18	414.633	180.565	28.4986	28.4986	28.4986	0.0016796	2.29631	1	1	0	0.441788	2.29631	1.01448	NM_021278	Tmsb4x	thymosin, beta 4, X chromosome
10396402	15.9436	15.8991	19.2046	44.9404	45.338	31.0427	20.3979	17.514	15.0008	17.0158	40.4404	17.6376	2.9281	2.9281	2.9281	0.0020074	2.37664	1	1	0	0.420762	2.29285	0.964746	NM_008856	Prkch	protein kinase C, eta
10544036	9.6602	9.8968	11.6784	25.3505	25.5408	24.8735	10.6065	10.7812	11.7289	10.4118	25.2549	11.0389	0.43463	0.43463	0.43463	5.0777e-07	2.4256	1	1	0	0.412269	2.28781	0.943192	NM_080467	Atp6v0a4	ATPase, H+ transporting, lysosomal V0 subunit A4
10420780	39.9261	35.5764	26.6765	541.966	574.825	523.676	212.91	239.618	265.743	34.0597	546.823	239.424	12.5399	12.5399	12.5399	3.4796e-07	16.0548	1	1	1	0.0622866	2.28391	0.142257	NM_021480	Tdh	L-threonine dehydrogenase
10496276	9.1291	9.706	9.0814	29.3411	28.3436	31.861	13.7543	13.2378	12.2778	9.3055	29.8486	13.09	0.66404	0.66404	0.66404	1.3114e-06	3.20763	1	1	0	0.311757	2.28026	0.710886	NM_028946	Nhedc1	Na+/H+ exchanger domain containing 1
10545339	32.8784	27.0611	27.2633	82.1803	77.5105	69.422	34.4781	33.7794	32.3089	29.0676	76.3709	33.5221	2.4448	2.4448	2.4448	1.6798e-05	2.62736	1	1	0	0.380611	2.27823	0.867118	NM_025430	Mrpl35	mitochondrial ribosomal protein L35
10457323	14.6534	12.8708	14.7906	34.6749	35.7465	29.8182	13.0347	16.049	15.0421	14.1049	33.4132	14.7086	1.2239	1.2239	1.2239	4.6471e-05	2.36891	1	1	0	0.422136	2.27168	0.958956	NM_177595	Mkx	mohawk homeobox
10390175	16.963	15.3315	14.9737	34.2618	37.5646	36.0268	17.6598	15.4345	14.5207	15.7561	35.9511	15.8717	0.84739	0.84739	0.84739	3.8602e-06	2.28173	1	1	0	0.438265	2.26511	0.992717	NM_033217	Ngfr	nerve growth factor receptor (TNFR superfamily, member 16)
10501164	10.2297	11.076	12.8409	57.9064	62.0191	38.2416	22.0563	25.4614	22.3495	11.3822	52.7223	23.2891	4.3055	4.3055	4.3055	0.0013083	4.632	1	1	0	0.21589	2.26382	0.488735	NM_007778	Csf1	colony stimulating factor 1 (macrophage)
10436456	49.8741	53.3257	62.434	106.117	119.606	135.63	59.643	51.4147	48.7365	55.2113	120.451	53.2647	5.7028	5.7028	5.7028	0.00024469	2.26136	1	1	0	0.458373	2.26136	1.03655	NM_011173	Pros1	protein S (alpha)
10560624	95.6352	126.226	115.213	473.687	466.479	502.918	205.19	203.734	230.951	112.358	481.028	213.292	9.7002	9.7002	9.7002	4.5952e-07	4.2812	1	1	1	0.233579	2.25526	0.526782	NM_009696	Apoe	apolipoprotein E
10402783	8.994	7.9063	7.7265	25.1457	27.8244	33.49	13.3587	11.5483	13.5181	8.209	28.8201	12.8084	1.4839	1.4839	1.4839	0.00015244	3.51079	1	1	0	0.284836	2.25009	0.640908	BC138468	Ahnak2	AHNAK nucleoprotein 2
10396919	38.6367	38.7375	43.0729	99.3777	99.6253	119.112	49.1275	45.8669	46.5917	40.1491	106.038	47.1954	3.9095	3.9095	3.9095	3.8769e-05	2.64112	1	1	0	0.378628	2.2468	0.850699	BC040401	4933426M11Rik	RIKEN cDNA 4933426M11 gene
10423155	44.1438	47.3365	39.1722	92.0866	92.4525	121.979	51.3456	41.8948	43.6987	43.5508	102.173	45.6464	6.1133	6.1133	6.1133	0.00077971	2.34606	1	1	0	0.426247	2.23835	0.954091	NM_172958	Mtmr12	myotubularin related protein 12
10469066	11.7466	11.8029	9.6341	34.0438	31.9617	23.925	12.4812	14.271	13.4593	11.0612	29.9768	13.4038	1.8524	1.8524	1.8524	0.00068784	2.71009	1	1	0	0.368992	2.23644	0.825229	NM_028804	Ccdc3	coiled-coil domain containing 3
10436050	57.664	68.1306	47.958	202.777	185.728	275.12	94.5496	106.332	96.3939	57.9175	221.209	99.0918	16.3111	16.3111	16.3111	0.00098935	3.81937	1	1	0	0.261823	2.23236	0.584483	NM_028610	Dppa4	developmental pluripotency associated 4
10403743	9.1553	8.0301	9.0707	30.5328	33.9858	29.3057	14.3957	15.3145	12.337	8.7521	31.2748	14.0158	0.97787	0.97787	0.97787	8.3013e-06	3.57341	1	1	0	0.279845	2.2314	0.624445	NM_008380	Inhba	inhibin beta-A
10397633	7.1724	8.2455	9.2408	33.553	34.0006	25.85	13.4348	14.2049	14.5858	8.2196	31.1345	14.0752	1.5779	1.5779	1.5779	0.00012548	3.78784	1	1	0	0.264003	2.21201	0.583977	NM_201518	Flrt2	fibronectin leucine rich transmembrane protein 2
10399005	11.1773	11.7205	10.322	42.8936	43.2905	43.9222	19.5349	20.0017	19.4522	11.0733	43.3688	19.6629	0.30804	0.30804	0.30804	1.0499e-09	3.91652	1	1	1	0.255329	2.20562	0.563157	NM_007763	Crip1	cysteine-rich protein 1 (intestinal)
10484197	8.8655	7.2565	8.5362	19.9611	19.0095	22.031	9.0642	10.292	8.3413	8.2194	20.3339	9.2325	0.67342	0.67342	0.67342	2.4995e-05	2.47389	1	1	0	0.404222	2.20243	0.890268	ENSMUST00000049544	2610301F02Rik	RIKEN cDNA 2610301F02 gene
10416945	44.1368	29.8254	32.8641	72.9633	71.8841	76.6424	27.8219	42.6869	30.2762	35.6088	73.8299	33.595	3.7503	3.7503	3.7503	0.00043666	2.19765	1	1	0	0.482309	2.19765	1.05994	AK053349	5033413D16Rik	RIKEN cDNA 5033413D16 gene
10383472	9.6332	10.3578	10.4672	19.9955	23.5929	22.5349	12.1407	9.3909	8.6044	10.1527	22.0411	10.0453	0.8864	0.8864	0.8864	0.00010542	2.19417	1	1	0	0.460626	2.19417	1.01069	NM_133223	Rac3	RAS-related C3 botulinum substrate 3
10350516	10.3355	11.3023	10.0902	180.595	196.687	273.675	114.251	99.1156	83.7821	10.576	216.986	99.0495	17.3446	17.3446	17.3446	0.00046779	20.5168	1	1	0	0.0487406	2.19068	0.106775	NM_011198	Ptgs2	prostaglandin-endoperoxide synthase 2
10363894	53.0603	57.9056	57.1127	153.844	141.101	164.214	81.6562	69.5351	58.5319	56.0262	153.053	69.9077	5.5232	5.5232	5.5232	3.3292e-05	2.73181	1	1	0	0.366058	2.18936	0.801431	NM_027184	Ipmk	inositol polyphosphate multikinase
10478924	6.9588	7.5301	6.8332	22.1186	25.9748	24.1112	9.7158	11.147	12.1648	7.1074	24.0682	11.0092	0.77248	0.77248	0.77248	1.0918e-05	3.38636	1	1	0	0.295303	2.18619	0.645587	ENSMUST00000063891	ENSMUSG00000052368	predicted gene, ENSMUSG00000052368 /
10574641	159.011	174.13	158.294	334.56	360.389	425.348	164.432	190.25	158.172	163.811	373.432	170.951	16.8567	16.8567	16.8567	0.0001829	2.27965	1	1	0	0.438664	2.18444	0.958234	NM_145604	D230025D16Rik	RIKEN cDNA D230025D16 gene
10406817	101.224	109.708	92.5365	216.422	195.741	196.676	102.157	90.2165	86.5019	101.156	202.946	92.9586	5.5481	5.5481	5.5481	1.3836e-05	2.18319	1	1	0	0.498438	2.18319	1.08818	NM_007930	Enc1	ectodermal-neural cortex 1
10436487	8.9288	10.5553	7.5467	18.8155	23.4683	25.4512	12.0792	9.3033	9.6842	9.0103	22.5783	10.3556	1.3389	1.3389	1.3389	0.0006766	2.50583	1	1	0	0.399069	2.1803	0.87009	AK007165	Vgll3	vestigial like 3 (Drosophila)
10474700	17.9165	16.3035	14.9178	470.588	462.122	411.147	231.942	209.335	176.486	16.3793	447.952	205.921	14.196	14.196	14.196	2.0753e-06	27.3487	1	1	1	0.0365648	2.17536	0.0795417	NM_011580	Thbs1	thrombospondin 1
10495042	11.0161	11.2998	13.7369	31.4546	33.849	24.339	13.4103	13.4819	14.3921	12.0176	29.8809	13.7614	1.7322	1.7322	1.7322	0.0006124	2.48643	1	1	0	0.402183	2.17136	0.873283	NM_027982	Ppm1j	protein phosphatase 1J
10438592	10.7951	11.3583	9.3566	27.0126	30.7934	22.3872	11.5013	12.0644	13.3789	10.5033	26.7311	12.3149	1.4802	1.4802	1.4802	0.00045205	2.54502	1	1	0	0.392924	2.17063	0.852894	NM_001083894	Liph	lipase, member H
10505532	38.2061	38.1682	45.0024	104.286	93.9714	103.686	40.3065	54.144	44.6881	40.4589	100.648	46.3795	3.3169	3.3169	3.3169	2.4692e-05	2.48766	1	1	0	0.401985	2.17009	0.872344	XR_033213	OTTMUSG00000000266	predicted gene, OTTMUSG00000000266
10354085	121.345	123.382	132.259	243.59	262.005	278.928	118.493	115.879	129.238	125.662	261.508	121.203	6.6349	6.6349	6.6349	8.4184e-06	2.1576	1	1	0	0.480529	2.15759	1.03679	NM_019570	Rev1	REV1 homolog (S. cerevisiae)
10446190	6.932	6.7803	6.5217	16.1972	17.1718	16.6204	6.9571	7.7915	8.4366	6.7447	16.6631	7.7284	0.30407	0.30407	0.30407	7.7949e-07	2.47055	1	1	0	0.404769	2.15609	0.872716	BC116283	1700061G19Rik	RIKEN cDNA 1700061G19 gene
10513739	8.6966	9.7701	7.7379	420.744	413.539	489.736	219.834	202.096	192.261	8.7349	441.34	204.73	14.7796	14.7796	14.7796	2.6126e-06	50.526	1	1	1	0.0197918	2.15571	0.0426654	NM_011607	Tnc	tenascin C
10421624	56.9929	50.2848	49.2271	101.597	107.559	119.387	50.6816	56.9191	44.9211	52.1682	109.514	50.8406	3.8834	3.8834	3.8834	5.8209e-05	2.15407	1	1	0	0.47636	2.15407	1.02611	NM_177381	Cog3	component of oligomeric golgi complex 3
10494208	16.9322	18.5746	15.2954	33.6331	34.2801	38.5519	16.1287	16.5372	16.8167	16.9341	35.4884	16.4942	1.0515	1.0515	1.0515	2.0677e-05	2.15157	1	1	0	0.477173	2.15157	1.02667	BC094388	Fam63a	family with sequence similarity 63, member A
10433114	42.6602	46.397	45.1167	91.9043	89.297	96.3725	53.3871	34.7909	40.9122	44.7247	92.5246	43.0301	3.4356	3.4356	3.4356	7.9075e-05	2.15023	1	1	0	0.483382	2.15023	1.03938	NM_010577	Itga5	integrin alpha 5 (fibronectin receptor alpha)
10562323	46.6343	48.3274	50.2851	108.942	108.791	85.5989	48.8159	43.9868	48.2909	48.4156	101.111	47.0312	4.6046	4.6046	4.6046	0.00024673	2.14986	1	1	0	0.478838	2.14986	1.02944	NM_207212	Wtip	WT1-interacting protein
10484207	7.8799	8.0764	8.8875	18.2908	17.5745	23.4483	8.8186	9.7165	9.0806	8.2813	19.7712	9.2052	1.0938	1.0938	1.0938	0.00053034	2.38745	1	1	0	0.418857	2.14783	0.899633	ENSMUST00000049544	2610301F02Rik	RIKEN cDNA 2610301F02 gene
10498273	10.5762	9.9422	10.7111	52.4071	51.8787	60.6027	24.6361	29.0265	23.2096	10.4098	54.9628	25.6241	1.9231	1.9231	1.9231	9.4953e-06	5.27991	1	1	1	0.189397	2.14497	0.40625	NM_008536	Tm4sf1	transmembrane 4 superfamily member 1
10532472	69.0749	70.7545	66.2427	235.838	235.3	238.309	124.994	93.0478	112.927	68.6907	236.482	110.323	5.457	5.457	5.457	1.5476e-06	3.44271	1	1	1	0.290469	2.14355	0.622633	NM_009469	Ulk1	Unc-51 like kinase 1 (C. elegans)
10544186	324.821	344.529	266.49	663.899	648.58	645.749	321.336	295.889	298.714	311.947	652.743	305.313	14.6693	14.6693	14.6693	4.1638e-06	2.13795	1	1	0	0.477901	2.13795	1.02173	NM_018810	Mkrn1	makorin, ring finger protein, 1
10375973	20.1937	23.4182	24.0801	68.0249	66.2547	55.9804	29.7917	29.6722	29.5921	22.564	63.42	29.6853	2.2761	2.2761	2.2761	3.1551e-05	2.81067	1	1	0	0.355787	2.13641	0.760107	NM_025444	Taf13	TAF13 RNA polymerase II, TATA box binding protein (TBP)-as
10542335	7.7288	6.7622	7.6325	23.9315	25.2042	19.8469	9.9819	11.435	10.8807	7.3745	22.9942	10.7658	0.98066	0.98066	0.98066	6.8868e-05	3.11807	1	1	0	0.320711	2.13586	0.684993	NM_181444	Gprc5a	G protein-coupled receptor, family C, group 5, member A /
10506488	41.2637	39.3295	42.1994	109.648	107.07	112.353	58.8598	45.8719	49.3754	40.9308	109.69	51.369	2.4557	2.4557	2.4557	2.1993e-06	2.67989	1	1	0	0.373149	2.13534	0.7968	NM_080555	Ppap2b	phosphatidic acid phosphatase type 2B
10441815	141.183	133.963	121.769	301.733	305.486	294.489	137.402	144.332	141.427	132.305	300.569	141.054	3.9391	3.9391	3.9391	1.3748e-07	2.27179	1	1	0	0.440181	2.13089	0.937975	NM_013671	Sod2	superoxide dismutase 2, mitochondrial
10416666	115.117	113.525	83.6921	244.297	240.735	299.161	119.917	126.613	121.544	104.112	261.397	122.691	12.4646	12.4646	12.4646	0.00020906	2.51074	1	1	0	0.398288	2.13053	0.848565	NM_026474	Sugt1	SGT1, suppressor of G2 allele of SKP1 (S. cerevisiae)
10591608	52.3592	48.6288	50.4366	125.681	129.414	112.328	64.3483	54.0012	54.1568	50.4749	122.474	57.5021	3.6414	3.6414	3.6414	1.4927e-05	2.42644	1	1	0	0.412127	2.12991	0.877792	NM_177030	Dock6	dedicator of cytokinesis 6
10394852	19.8944	20.8618	25.8534	43.6249	46.8488	49.8144	23.8263	19.3587	22.729	22.2032	46.7627	21.9713	1.6743	1.6743	1.6743	6.2977e-05	2.12835	1	1	0	0.474806	2.12835	1.01055	ENSMUST00000101569	EG544848	predicted gene, EG544848
10488415	171.699	187.966	187.529	444.781	437.631	388.793	173.437	212.581	212.511	182.398	423.735	199.51	13.0136	13.0136	13.0136	2.0238e-05	2.32313	1	1	0	0.430454	2.12388	0.914233	NM_009976	Cst3	cystatin C
10490384	88.8463	94.9128	85.5212	179.506	177.983	208.297	95.5928	82.6275	88.2375	89.7601	188.596	88.8193	6.2951	6.2951	6.2951	4.2511e-05	2.12336	1	1	0	0.475939	2.12336	1.01059	NM_001081171	Lama5	laminin, alpha 5
10565802	330.888	344.068	382.581	864.93	847.741	777.684	364.623	392.47	415.986	352.512	830.118	391.026	19.7724	19.7724	19.7724	4.4004e-06	2.35486	1	1	0	0.424653	2.12292	0.901506	NM_012052	Rps3	ribosomal protein S3
10413250	7.6837	8.6849	7.8651	20.99	20.8374	20.1331	9.3279	10.1749	9.6932	8.0779	20.6535	9.732	0.27364	0.27364	0.27364	1.0975e-07	2.55679	1	1	0	0.391115	2.12223	0.830035	NM_175342	Cphx	cytoplasmic polyadenylated homeobox
10413238	7.7574	9.0937	8.0803	21.4157	21.5562	20.6253	9.6148	10.228	10.1265	8.3105	21.1991	9.9898	0.30659	0.30659	0.30659	1.8625e-07	2.55088	1	1	0	0.392021	2.12207	0.831899	NM_175342	Cphx	cytoplasmic polyadenylated homeobox
10374453	270.612	283.481	223.714	594	611.289	549.612	290.618	281.297	257.081	259.269	584.967	276.332	15.991	15.991	15.991	1.1118e-05	2.25622	1	1	0	0.44322	2.1169	0.938251	BC015086	Glul	glutamate-ammonia ligase (glutamine synthetase)
10466606	11.532	10.0074	9.784	150.139	156.241	197.212	74.176	110.131	54.002	10.4411	167.864	79.4364	12.7565	12.7565	12.7565	0.00038422	16.0772	1	1	0	0.0621998	2.11319	0.13144	NM_010730	Anxa1	annexin A1
10501222	11.5148	11.292	15.0011	28.8888	29.2195	30.6066	13.4672	13.132	15.4564	12.6027	29.5716	14.0185	0.86515	0.86515	0.86515	1.508e-05	2.34645	1	1	0	0.426176	2.10947	0.899005	NM_008183	Gstm2	glutathione S-transferase, mu 2
10488378	9.2491	9.7461	7.9866	25.1105	25.5705	30.7795	12.5439	13.3201	12.7689	8.994	27.1535	12.8776	1.1003	1.1003	1.1003	5.5753e-05	3.01907	1	1	0	0.331228	2.10858	0.698422	NM_009378	Thbd	thrombomodulin
10484203	8.9402	9.1353	10.7542	27.7971	24.1423	30.5919	9.8791	13.6383	15.6334	9.6099	27.5104	13.0503	1.4903	1.4903	1.4903	0.00032527	2.86271	1	1	0	0.349319	2.10803	0.736374	ENSMUST00000049544	2610301F02Rik	RIKEN cDNA 2610301F02 gene
10587639	7.6891	7.8143	8.0172	28.2216	27.923	25.902	13.2282	15.4369	10.3186	7.8402	27.3489	12.9946	0.9551	0.9551	0.9551	1.7737e-05	3.48829	1	1	0	0.286673	2.10464	0.603343	NM_011851	Nt5e	5' nucleotidase, ecto
10521913	172.864	182.215	197.44	382.435	400.156	364.266	204.411	169.076	172.305	184.173	382.286	181.931	9.7613	9.7613	9.7613	9.4541e-06	2.10127	1	1	0	0.481768	2.10127	1.01232	NM_009035	Rbpj	recombination signal binding protein for immunoglobulin kap
10597758	18.2281	18.7055	19.0405	52.0018	51.3115	58.921	28.7514	26.04	22.4711	18.658	54.0781	25.7542	1.7575	1.7575	1.7575	1.6986e-05	2.89839	1	1	0	0.34502	2.09978	0.724464	NM_153287	Axud1	AXIN1 up-regulated 1
10575745	82.353	76.8781	51.5611	147.206	150.45	152.474	71.8731	61.9843	80.6521	70.2641	150.043	71.5031	6.3608	6.3608	6.3608	0.00016555	2.13542	1	1	0	0.468292	2.09842	0.982672	NM_177700	Atmin	ATM interactor
10484894	27.4543	28.6281	36.3222	74.0645	85.3258	82.6813	35.8467	41.6245	37.964	30.8015	80.6905	38.4784	2.7167	2.7167	2.7167	2.6382e-05	2.61969	1	1	0	0.381724	2.09703	0.800488	NM_008982	Ptprj	protein tyrosine phosphatase, receptor type, J
10479550	27.8077	31.7942	26.8253	61.9937	63.2336	59.5748	25.6573	28.2894	34.2659	28.809	61.6007	29.4042	1.821	1.821	1.821	2.0758e-05	2.13824	1	1	0	0.467673	2.09496	0.979758	BC058516	2700038C09Rik	RIKEN cDNA 2700038C09 gene
10522186	10.757	9.5391	9.231	23.3812	19.9125	24.6161	9.6871	10.6913	12.0401	9.8423	22.6366	10.8062	0.94235	0.94235	0.94235	0.00012398	2.29993	1	1	0	0.434796	2.09478	0.910801	NM_001081104	Chrna9	cholinergic receptor, nicotinic, alpha polypeptide 9 /
10474573	11.4988	9.9893	11.4096	25.1001	24.3971	22.5972	11.1799	10.8997	12.3466	10.9659	24.0315	11.4754	0.5747	0.5747	0.5747	5.6108e-06	2.19148	1	1	0	0.456314	2.09418	0.955601	BC062099	Slc12a6	solute carrier family 12, member 6
10581455	14.5595	12.2279	9.3456	31.5485	25.9348	31.3056	14.5729	12.5254	15.3014	12.0443	29.5963	14.1332	1.4515	1.4515	1.4515	0.00026632	2.45729	1	1	0	0.406953	2.0941	0.852199	NM_176838	Rbm35b	RNA binding motif protein 35b
10399584	10.2341	9.8927	11.0682	20.5903	27.7724	17.7541	9.6929	10.6664	11.2864	10.3983	22.0389	10.5486	1.7536	1.7536	1.7536	0.0050372	2.11947	1	1	0	0.471816	2.08927	0.985752	AK144596	G730007D18Rik	RIKEN cDNA G730007D18 gene
10414102	8.7874	8.4954	8.6164	19.3469	20.2813	20.6574	8.4001	11.1662	9.3589	8.6331	20.0952	9.6417	0.52171	0.52171	0.52171	7.844e-06	2.32769	1	1	0	0.42961	2.0842	0.895392	NM_153127	Mmrn2	multimerin 2
10454172	16.9976	17.4077	18.2491	44.8383	46.8108	50.0546	22.1545	22.2182	23.7563	17.5514	47.2346	22.7097	0.95258	0.95258	0.95258	1.2274e-06	2.69122	1	1	0	0.371579	2.07993	0.772859	NM_007883	Dsg2	desmoglein 2
10595768	17.3323	16.3463	17.2375	36.508	38.1365	54.6784	22.1971	20.937	19.0442	16.972	43.1076	20.7261	3.3975	3.3975	3.3975	0.0032283	2.53993	1	1	0	0.393712	2.07987	0.818871	BC139069	Pls1	plastin 1 (I-isoform)
10526693	25.9948	29.3063	29.7451	57.0969	55.0393	79.5914	31.0969	29.8997	31.6048	28.3487	63.9092	30.8671	4.6004	4.6004	4.6004	0.002677	2.2544	1	1	0	0.443578	2.07046	0.918412	NM_001005426	Zcwpw1	zinc finger, CW type with PWWP domain 1
10442037	199.331	185.093	196.668	403.969	394.379	368.288	173.816	202.885	187.086	193.697	388.879	187.929	8.2331	8.2331	8.2331	3.5837e-06	2.06928	1	1	0	0.498092	2.06928	1.03069	NM_011765	Zfp97	zinc finger protein 97
10564539	15.6975	14.3323	16.1793	36.0266	34.0226	42.4346	19.7796	18.2113	16.369	15.403	37.4946	18.1199	1.6034	1.6034	1.6034	0.00012851	2.43424	1	1	0	0.410806	2.06925	0.85006	NM_001024703	Mctp2	multiple C2 domains, transmembrane 2
10515396	18.0999	15.7091	14.9331	44.1368	44.4148	47.7924	18.4311	22.811	24.7537	16.2474	45.448	21.9986	1.3886	1.3886	1.3886	1.3155e-05	2.79725	1	1	0	0.357494	2.06595	0.738565	NR_024078	9530048O09Rik	RIKEN cDNA 9530048O09 gene
10366293	98.8316	94.753	107.184	213.968	220.571	202.653	97.1472	112.053	99.7061	100.256	212.397	102.969	4.5435	4.5435	4.5435	3.3118e-06	2.11855	1	1	0	0.472021	2.06274	0.973655	NM_007792	Csrp2	cysteine and glycine-rich protein 2
10595831	24.9395	27.6771	23.4506	48.6791	50.2942	59.2885	23.3307	27.8731	25.5661	25.3557	52.7539	25.59	2.1713	2.1713	2.1713	0.00015689	2.08055	1	1	0	0.480641	2.0615	0.990844	NM_175537	Zbtb38	zinc finger and BTB domain containing 38
10416653	30.2392	36.0576	29.1091	63.3982	68.1598	62.3129	33.9474	27.6742	32.4883	31.802	64.6237	31.37	1.9537	1.9537	1.9537	2.8394e-05	2.06005	1	1	0	0.49211	2.06005	1.01377	NM_001024135	Kbtbd7	kelch repeat and BTB (POZ) domain containing 7
10443408	14.804	16.4825	14.2911	50.0553	47.2519	57.9284	23.4025	26.6815	25.2731	15.1926	51.7452	25.119	1.9624	1.9624	1.9624	3.0735e-05	3.40595	1	1	0	0.293604	2.06	0.604825	NM_011950	Mapk13	mitogen-activated protein kinase 13
10415052	33.8276	37.249	33.9032	121.597	119.706	146.8	73.096	56.8071	59.0789	34.9933	129.368	62.994	5.8732	5.8732	5.8732	7.5098e-05	3.69693	1	1	0	0.270494	2.05365	0.555502	NM_008608	Mmp14	matrix metallopeptidase 14 (membrane-inserted)
10493820	8.7208	8.7274	6.8404	28.3469	34.4075	27.7047	16.0434	16.6849	11.3739	8.0962	30.153	14.7007	1.6078	1.6078	1.6078	0.0001858	3.72434	1	1	0	0.268504	2.05113	0.550736	NM_011313	S100a6	S100 calcium binding protein A6 (calcyclin)
10523120	9.6981	9.112	8.7156	16.1771	19.1203	20.8942	9.5121	9.0974	8.805	9.1752	18.7305	9.1381	0.81971	0.81971	0.81971	0.00023709	2.04971	1	1	0	0.489853	2.04971	1.00406	NM_009141	Cxcl5	chemokine (C-X-C motif) ligand 5
10507699	36.4652	39.2968	42.5542	103.869	102.669	72.0856	50.0636	36.5201	49.361	39.4388	92.8746	45.3149	6.5989	6.5989	6.5989	0.0023028	2.3549	1	1	0	0.424646	2.04954	0.870327	NM_013883	Scmh1	sex comb on midleg homolog 1
10416777	50.5161	44.2363	39.9557	276.288	287.241	271.126	151.715	121.922	134.417	44.9027	278.219	136.018	5.9607	5.9607	5.9607	4.4771e-07	6.19603	1	1	1	0.161394	2.04546	0.330124	NM_009769	Klf5	Kruppel-like factor 5
10359929	9.8755	10.8595	12.3609	38.8281	42.0426	50.7885	18.9003	23.752	21.7441	11.032	43.8864	21.4655	2.2564	2.2564	2.2564	0.00013587	3.9781	1	1	0	0.251376	2.04451	0.513941	NM_022563	Ddr2	discoidin domain receptor family, member 2
10416655	14.9245	14.1239	13.1692	35.9169	36.9725	33.2138	16.6255	16.8637	18.5683	14.0726	35.3677	17.3525	0.79254	0.79254	0.79254	2.8218e-06	2.51323	1	1	0	0.397894	2.03819	0.810984	NM_001034882	EG432879	predicted gene, EG432879
10606178	8.8261	8.9631	7.8829	21.7519	23.4009	29.1011	11.3533	14.4167	10.6725	8.5573	24.7513	12.1475	1.4604	1.4604	1.4604	0.00053668	2.89242	1	1	0	0.345731	2.03756	0.704449	NR_001463	Xist	inactive X specific transcripts
10439321	7.6899	7.3857	6.7756	14.3224	15.1629	17.682	7.0665	7.9479	8.1459	7.2838	15.7224	7.7201	0.63277	0.63277	0.63277	0.00012897	2.15854	1	1	0	0.463275	2.03655	0.943485	NM_021301	Slc15a2	solute carrier family 15 (H+/peptide transporter), membe
10448094	66.8076	76.5118	94.8365	207.872	203.023	272.898	108.365	117.133	110.605	79.3853	227.931	112.034	13.9275	13.9275	13.9275	0.00066232	2.8712	1	1	0	0.348286	2.03448	0.70858	NM_172827	Lnpep	leucyl/cystinyl aminopeptidase
10505705	22.0476	21.3724	19.2745	66.3227	75.0432	76.356	33.1115	34.121	40.073	20.8982	72.574	35.7685	2.2604	2.2604	2.2604	9.5273e-06	3.47274	1	1	1	0.287957	2.02899	0.584263	NM_019535	Sh3gl2	SH3-domain GRB2-like 2
10358879	14.9512	18.5762	15.5962	58.0394	58.8789	63.2468	31.3764	27.0563	30.6026	16.3745	60.055	29.6784	1.3688	1.3688	1.3688	1.3634e-06	3.66759	1	1	1	0.272658	2.02353	0.551731	NM_028749	Npl	N-acetylneuraminate pyruvate lyase
10379518	17.8739	16.528	15.119	44.7784	42.5165	57.5742	19.7131	26.7347	25.1515	16.507	48.2897	23.8664	3.0073	3.0073	3.0073	0.00071132	2.92541	1	1	0	0.341833	2.02333	0.691642	NM_013654	Ccl7	chemokine (C-C motif) ligand 7
10372668	86.4252	90.2447	77.037	215.958	225.151	291.021	117.469	126.993	118.166	84.569	244.044	120.876	13.947	13.947	13.947	0.00045804	2.88573	1	1	0	0.346532	2.01896	0.699635	NM_010786	Mdm2	transformed mouse 3T3 cell double minute 2
10365104	17.146	19.975	18.1444	50.5521	52.9027	63.5249	27.6462	26.6342	28.4615	18.4218	55.6599	27.5807	2.3728	2.3728	2.3728	7.9148e-05	3.02142	1	1	0	0.330971	2.01807	0.667924	BC119790	F630110N24Rik	RIKEN cDNA F630110N24 gene
10399540	11.1675	13.2913	14.1902	36.3154	34.7367	39.5995	16.4432	22.1044	16.4283	12.883	36.8839	18.3253	1.4634	1.4634	1.4634	5.9283e-05	2.86299	1	1	0	0.349285	2.01273	0.703017	NM_172574	Pqlc3	PQ loop repeat containing
10493856	7.4844	6.6357	8.3959	21.2867	23.4393	16.0215	9.8143	10.1549	10.2818	7.5053	20.2492	10.0837	1.308	1.308	1.308	0.0010477	2.69799	1	1	0	0.370647	2.00811	0.7443	AY158986	Sprr2a	small proline-rich protein 2A
10548105	92.2208	93.3624	96.9985	238.797	243.45	260.811	140.126	117.027	112.921	94.1939	247.686	123.358	6.2886	6.2886	6.2886	5.3981e-06	2.62953	1	1	0	0.380296	2.00786	0.763582	NM_009829	Ccnd2	cyclin D2
10476301	11.0391	8.944	8.988	28.442	28.3892	26.0485	12.6274	13.5158	15.1466	9.657	27.6266	13.7633	0.74042	0.74042	0.74042	6.0408e-06	2.86078	1	1	0	0.349554	2.00727	0.701649	NM_145533	Smox	spermine oxidase
10587988	68.952	64.9438	62.6412	154.9	154.162	154.951	76.4874	85.3051	69.4624	65.5123	154.671	77.085	2.856	2.856	2.856	1.0938e-06	2.36094	1	1	0	0.42356	2.0065	0.849871	NM_177352	Gk5	glycerol kinase 5 (putative)
10352503	82.3999	76.2624	66.9759	190.347	195.969	226.807	102.525	108.513	94.587	75.2127	204.374	101.875	7.4118	7.4118	7.4118	4.0104e-05	2.71728	1	1	0	0.368014	2.00613	0.738285	NM_011794	Bpnt1	bisphosphate 3'-nucleotidase 1
10414065	8.8295	7.6421	8.7096	21.1247	21.7685	30.6446	11.6395	12.0356	12.9958	8.3937	24.5126	12.2236	1.8018	1.8018	1.8018	0.0017607	2.92036	1	1	0	0.342424	2.00535	0.68668	NM_013473	Anxa8	annexin A8
10567297	10.1874	11.185	9.3603	25.499	28.3886	30.6537	14.8178	13.6604	13.7348	10.2442	28.1804	14.071	0.93865	0.93865	0.93865	2.3808e-05	2.75086	1	1	0	0.363522	2.00273	0.728036	NM_001033380	Itpripl2	inositol 1,4,5-triphosphate receptor interacting pro
10509965	94.0874	90.0429	81.842	281.385	288.512	366.122	179.291	142.594	145.661	88.6574	312.006	155.849	17.1998	17.1998	17.1998	0.00025376	3.51924	1	1	0	0.284153	2.00198	0.568868	NM_010139	Epha2	Eph receptor A2
10377605	51.1733	50.2593	43.6491	21.4849	23.5532	23.9956	51.0716	46.5616	40.682	48.3606	23.0112	46.1051	2.2558	2.2558	2.2558	0.00037282	2.10161	1	1	0	2.10161	0.499103	1.04892	BC117077	1810027O10Rik	RIKEN cDNA 1810027O10 gene
10350297	216.833	205.461	214.437	74.3814	75.1796	85.9092	164.724	177.802	130.369	212.244	78.4901	157.632	8.6768	8.6768	8.6768	0.00010761	2.70408	1	1	0	2.70408	0.497933	1.34645	NM_001081258	Kif14	kinesin family member 14
10393125	267.649	286.792	260.927	116.145	117.746	147.537	264.111	261.553	240.635	271.789	127.143	255.433	8.5541	8.5541	8.5541	3.8621e-05	2.13767	1	1	0	2.13767	0.497755	1.06403	NM_024177	Mrpl38	mitochondrial ribosomal protein L38
10406551	86.6838	87.3963	80.6823	27.8599	26.4631	36.7826	60.816	64.2716	58.3423	84.9208	30.3685	61.1433	2.4452	2.4452	2.4452	1.2841e-05	2.79635	1	1	1	2.79634	0.496677	1.38888	NM_024272	Ssbp2	single-stranded DNA binding protein 2
10380403	947.499	883.239	827.933	359.055	364.367	327.993	814.274	672.901	631.01	886.223	350.472	706.062	38.2794	38.2794	38.2794	0.00017415	2.52866	1	1	0	2.52866	0.496375	1.25516	NM_133807	Lrrc59	leucine rich repeat containing 59
10386518	167.799	168.489	143.172	63.6289	62.8735	71.2224	158.13	119.013	122.241	159.82	65.9083	133.128	8.8238	8.8238	8.8238	0.00074612	2.42489	1	1	0	2.42489	0.495074	1.2005	NM_145427	Atpaf2	ATP synthase mitochondrial F1 complex assembly factor 2 /
10605437	428.28	433.873	457.361	113.147	129.291	162.56	297.064	273.804	247.3	439.838	135	272.723	12.8795	12.8795	12.8795	9.1404e-06	3.25807	1	1	1	3.25807	0.495007	1.61277	NM_145629	Pls3	plastin 3 (T-isoform)
10386394	57.0186	56.385	50.5935	20.8193	19.3295	21.5838	45.3148	42.2629	37.4037	54.6657	20.5775	41.6605	1.8187	1.8187	1.8187	3.4152e-05	2.65658	1	1	1	2.65658	0.493933	1.31217	BC050078	BC050078	cDNA sequence BC050078
10404904	99.5666	105.204	92.5897	24.6562	25.3772	21.2899	44.668	50.2308	49.8461	99.12	23.7744	48.2483	2.4571	2.4571	2.4571	1.7768e-06	4.16919	1	1	1	4.16919	0.492751	2.05437	NM_001081425	Rbm24	RNA binding motif protein 24
10353871	89.1745	88.3575	117.056	42.973	45.1486	31.9863	81.2378	85.0713	79.2935	98.1961	40.036	81.8675	6.0127	6.0127	6.0127	0.0012445	2.45269	1	1	0	2.4527	0.489034	1.19945	NM_001013374	Lman2l	lectin, mannose-binding 2-like
10597775	29.8945	29.9842	29.5505	15.0628	15.9921	11.9268	31.7585	31.6991	24.5333	29.8097	14.3272	29.3303	1.5581	1.5581	1.5581	0.00063378	2.08064	1	1	0	2.08064	0.488478	1.01634	BC109365	Ulk4	unc-51-like kinase 4 (C. elegans)
10542880	66.1473	79.1682	70.6756	22.6191	17.1504	23.5091	47.0193	35.0784	47.5015	71.997	21.0929	43.1997	3.4169	3.4169	3.4169	0.00013277	3.41333	1	1	1	3.41333	0.488265	1.66661	BC048711	4833442J19Rik	RIKEN cDNA 4833442J19 gene
10369252	102.359	113.486	131.643	47.5173	44.7911	77.4691	124.033	110.666	115.846	115.829	56.5925	116.849	8.1149	8.1149	8.1149	0.0028852	2.06474	1	1	0	2.04673	0.484324	0.991279	NM_001024911	Sept10	septin 10
10567589	198.842	209.656	272.148	113.611	110.802	91.6759	210.143	222.872	220.876	226.882	105.363	217.964	13.9656	13.9656	13.9656	0.0014474	2.15334	1	1	0	2.15334	0.483397	1.04092	AK122466	Usp31	ubiquitin specific peptidase 31
10504564	106.09	96.8225	89.0041	40.005	45.0186	43.486	97.9036	80.1205	87.8439	97.3054	42.8366	88.6227	4.2067	4.2067	4.2067	0.00019888	2.27155	1	1	0	2.27155	0.483359	1.09797	NM_153167	Wdr32	WD repeat domain 32
10544133	16.4196	14.4882	13.4483	57.5957	58.2352	74.1888	124.859	136.116	132.898	14.7854	63.3399	131.291	3.7159	3.7159	3.7159	1.7068e-06	8.87977	1	1	1	0.233429	0.482439	0.112616	NM_172893	Parp12	poly (ADP-ribose) polymerase family, member 12
10544462	45.44	53.6223	51.1219	22.1169	21.7602	25.1769	44.82	49.2308	49.1694	50.0614	23.018	47.7401	1.7482	1.7482	1.7482	6.0285e-05	2.17488	1	1	0	2.17488	0.482152	1.04862	NM_029930	Fam115a	family with sequence similarity 115, member A
10514590	283.523	280.654	303.083	93.6327	97.0947	119.213	210.794	219.558	212.841	289.087	103.314	214.398	6.3474	6.3474	6.3474	2.5395e-06	2.79815	1	1	1	2.79815	0.481878	1.34837	NM_026082	Dock7	dedicator of cytokinesis 7
10518781	36.2279	35.0606	41.7076	10.6207	11.9124	14.8335	28.6686	25.4083	23.7969	37.6654	12.4555	25.9579	1.6129	1.6129	1.6129	0.00010215	3.024	1	1	1	3.024	0.479835	1.45102	NM_011067	Per3	period homolog 3 (Drosophila)
10545658	28.9833	34.4968	37.3335	15.0792	15.3747	14.4186	31.6789	28.2539	33.5872	33.6045	14.9575	31.1733	1.6856	1.6856	1.6856	0.00044932	2.24667	1	1	0	2.24667	0.479818	1.07799	NM_023790	Wdr54	WD repeat domain 54
10518585	232.405	245.087	275.189	77.1963	80.3831	120.776	215.219	176.863	188.192	250.894	92.7851	193.425	12.7427	12.7427	12.7427	0.00035309	2.70403	1	1	0	2.70403	0.479696	1.29711	NM_207682	Kif1b	kinesin family member 1B
10521136	258.798	258.923	284.471	88.5021	87.4332	98.7439	213.093	189.451	171.859	267.397	91.5598	191.468	8.729	8.729	8.729	2.3274e-05	2.92047	1	1	1	2.92047	0.4782	1.39657	NM_001081102	Whsc1	Wolf-Hirschhorn syndrome candidate 1 (human)
10503835	103.536	114.834	98.8336	45.1712	46.2724	52.9853	121.606	99.2923	81.257	105.734	48.1429	100.718	7.4091	7.4091	7.4091	0.002702	2.19626	1	1	0	2.19626	0.477995	1.0498	NM_027491	Rragd	Ras-related GTP binding D
10604735	213.566	216.458	182.486	66.9369	60.3625	70.9382	141.482	145.604	128.194	204.17	66.0792	138.427	7.196	7.196	7.196	3.1358e-05	3.08977	1	1	1	3.08977	0.477359	1.47493	NM_011252	Rbmx	RNA binding motif protein, X chromosome
10379262	198.38	219.054	248.743	97.0947	103.322	111.66	211.284	215.647	229.424	222.059	104.025	218.785	9.3329	9.3329	9.3329	0.00016338	2.13465	1	1	0	2.13466	0.475469	1.01496	NM_010897	Nf1	neurofibromatosis 1
10449284	88.9276	88.1855	92.2694	401.379	399.317	630.731	1106.43	911.899	992.264	89.7942	477.142	1003.53	55.0292	55.0292	55.0292	7.0969e-05	11.1759	1	1	1	0.188192	0.475463	0.0894782	NM_013642	Dusp1	dual specificity phosphatase 1
10494821	85.8621	83.6225	90.7025	17.7232	18.5781	20.6284	42.9293	36.5781	40.4159	86.729	18.9766	39.9744	1.685	1.685	1.685	3.4767e-07	4.57031	1	1	1	4.57031	0.474719	2.16961	NM_027533	Tspan2	tetraspanin 2
10531195	17.6745	16.7435	19.1445	8.0997	9.0629	8.3376	15.6412	16.6996	21.4602	17.8542	8.5	17.9337	1.1217	1.1217	1.1217	0.001471	2.10985	1	1	0	2.10049	0.473968	0.995567	NM_001081401	Adamts3	a disintegrin-like and metallopeptidase (reprolysin t
10546294	229.611	230.349	222.258	85.2832	88.3415	90.8126	226.532	167.779	164.153	227.406	88.1458	186.155	11.8026	11.8026	11.8026	0.00043046	2.57989	1	1	0	2.57989	0.473508	1.2216	NM_018815	Nup210	nucleoporin 210
10522288	36.1685	38.2755	30.4929	16.467	14.7205	13.6513	36.7647	31.0877	26.8582	34.9789	14.9463	31.5702	2.1841	2.1841	2.1841	0.0013593	2.3403	1	1	0	2.3403	0.473431	1.10797	NM_001033415	Shisa3	shisa homolog 3 (Xenopus laevis)
10454771	58.6326	53.9201	55.7558	22.9148	22.6158	22.0209	46.3392	44.3085	52.1675	56.1028	22.5172	47.605	1.5809	1.5809	1.5809	1.3819e-05	2.49155	1	1	0	2.49155	0.473001	1.17851	NM_144865	Reep2	receptor accessory protein 2
10601778	75.4861	79.7825	87.8262	24.9424	25.4911	27.6133	54.3674	54.2278	56.4879	81.0316	26.0156	55.0277	2.1816	2.1816	2.1816	6.3329e-06	3.11473	1	1	1	3.11473	0.472773	1.47256	NM_027870	Armcx3	armadillo repeat containing, X-linked 3
10423333	45.5342	44.286	44.6652	17.3258	17.6674	21.9876	44.3309	34.2858	42.2307	44.8285	18.9936	40.2825	1.9786	1.9786	1.9786	0.00019665	2.36019	1	1	0	2.36019	0.47151	1.11285	BC019494	Fam134b	family with sequence similarity 134, member B
10530319	96.9004	100.446	111.218	39.1543	40.9221	55.6168	99.3804	97.5973	92.2003	102.855	45.2311	96.3927	4.0995	4.0995	4.0995	0.00011165	2.27398	1	1	0	2.27398	0.469238	1.06704	NM_001038999	Atp8a1	ATPase, aminophospholipid transporter (APLT), class I,
10514933	106.32	121.814	134.652	35.9146	34.0006	50.3451	96.626	77.5933	82.3028	120.928	40.0868	85.5074	6.4924	6.4924	6.4924	0.0003655	3.01667	1	1	0	3.01667	0.468811	1.41425	NM_009949	Cpt2	carnitine palmitoyltransferase 2
10377804	109.415	108.816	121.237	52.6992	51.7695	55.1156	130.001	102.891	107.845	113.156	53.1948	113.579	5.3795	5.3795	5.3795	0.00030217	2.13515	1	1	0	2.12719	0.468351	0.996273	NM_145429	Arrb2	arrestin, beta 2
10496324	131.933	133.206	138.182	15.6767	17.5265	18.473	37.2552	42.077	31.1487	134.441	17.2254	36.827	2.1839	2.1839	2.1839	4.73e-08	7.80479	1	1	1	7.80479	0.467738	3.6506	NM_001135149	Slc39a8	solute carrier family 39 (metal ion transporter), mem
10353117	36.8678	43.4604	53.0518	15.3526	15.5714	17.851	34.8617	34.2158	35.388	44.46	16.2583	34.8218	2.7586	2.7586	2.7586	0.00099993	2.7346	1	1	0	2.7346	0.4669	1.27679	NM_172841	Slco5a1	solute carrier organic anion transporter family, member
10572130	58.8251	51.9978	46.0775	13.2532	14.0658	14.6158	27.751	29.2294	33.1175	52.3001	13.9783	30.0326	2.3297	2.3297	2.3297	7.4686e-05	3.74152	1	1	1	3.74152	0.465438	1.74144	NM_008509	Lpl	lipoprotein lipase
10396346	55.4921	54.3727	65.5076	20.4401	21.8939	28.0141	50.472	51.3428	50.5795	58.4574	23.4494	50.7981	2.4489	2.4489	2.4489	0.00012832	2.49292	1	1	0	2.49292	0.46162	1.15078	NM_026327	1810048J11Rik	RIKEN cDNA 1810048J11 gene
10426835	275.514	310.855	318.257	112.499	107.211	127.222	285.885	243.806	222.524	301.542	115.644	250.738	13.6179	13.6179	13.6179	0.00018363	2.6075	1	1	0	2.6075	0.461215	1.20262	NM_172819	Dip2b	DIP2 disco-interacting protein 2 homolog B (Drosophila) //
10498972	41.4445	39.1967	34.3712	15.8545	14.8686	15.2404	31.3165	37.2516	31.557	38.3375	15.3212	33.375	1.6531	1.6531	1.6531	0.0001482	2.50225	1	1	0	2.50225	0.459062	1.14869	ENSMUST00000048647	Rbm46	RNA binding motif protein 46
10510034	93.3132	81.4222	85.1356	34.1821	35.6371	48.4233	92.0662	87.1235	78.7436	86.6237	39.4142	85.9778	3.9968	3.9968	3.9968	0.00023121	2.19778	1	1	0	2.19778	0.458423	1.00751	NM_015733	Casp9	caspase 9
10357594	54.6273	55.9792	55.9948	13.2224	13.8053	13.2682	29.9472	28.8214	29.2495	55.5338	13.432	29.3394	0.34064	0.34064	0.34064	4.5584e-10	4.13444	1	1	1	4.13444	0.457814	1.89281	NM_018750	Rassf5	Ras association (RalGDS/AF-6) domain family member 5
10563937	39.6061	35.3336	32.411	11.1197	10.5503	9.788	21.0287	27.1034	20.6102	35.7836	10.486	22.9141	1.7239	1.7239	1.7239	0.00014702	3.41251	1	1	1	3.41251	0.457622	1.56164	AF357427	Snord115	Small nucleolar RNA, C/D Box 115 cluster
10524844	153.734	147.76	168.85	22.1363	21.2722	33.3208	57.3969	56.5047	53.8913	156.781	25.5764	55.931	4.3031	4.3031	4.3031	1.5762e-06	6.12992	1	1	1	6.12992	0.457285	2.80312	NM_001081308	Taok3	TAO kinase 3
10540935	134.28	120.126	110.208	23.6543	25.0172	38.722	70.6344	59.1965	61.5574	121.538	29.1312	63.7961	5.2944	5.2944	5.2944	5.1294e-05	4.17209	1	1	1	4.17209	0.45663	1.9051	NM_025958	Cand2	cullin-associated and neddylation-dissociated 2 (putative)
10574087	87.068	78.2501	84.3666	36.8269	31.256	38.2729	82.8724	77.0653	73.3055	83.2282	35.4519	77.7478	2.5247	2.5247	2.5247	2.0152e-05	2.34764	1	1	0	2.34764	0.455986	1.07049	NM_022331	Herpud1	homocysteine-inducible, endoplasmic reticulum stress-ind
10505791	169.151	167.468	194.02	77.5686	83.8797	97.1519	196.566	184.129	187.35	176.88	86.2	189.348	6.3476	6.3476	6.3476	4.9572e-05	2.19661	1	1	0	2.05197	0.455246	0.93415	NM_001081184	BC057079	cDNA sequence BC057079
10451763	139.374	161.434	169.727	35.6552	38.1627	42.2811	98.1591	77.5121	79.7283	156.845	38.6996	85.1332	6.5472	6.5472	6.5472	4.2971e-05	4.05288	1	1	1	4.05288	0.454577	1.84235	NM_009122	Satb1	special AT-rich sequence binding protein 1
10392484	19.126	18.1382	20.8667	7.4943	7.8936	9.3559	18.081	19.1102	17.4737	19.377	8.2479	18.2216	0.62834	0.62834	0.62834	2.8828e-05	2.34932	1	1	0	2.34933	0.452644	1.06341	NM_013851	Abca8b	ATP-binding cassette, sub-family A (ABC1), member 8b
10602385	94.1794	100.907	93.7717	34.2106	35.1302	54.605	90.6616	91.1297	92.5782	96.2862	41.3152	91.4565	4.0788	4.0788	4.0788	0.00013354	2.33053	1	1	0	2.33053	0.451747	1.05281	NM_008824	Pfkfb1	6-phosphofructo-2-kinase/fructose-2,6-biphosphatase 1
10431612	40.9204	40.6102	37.5281	15.5238	16.6552	18.0185	41.3917	38.368	31.4337	39.6863	16.7325	37.0645	1.8602	1.8602	1.8602	0.00023493	2.37181	1	1	0	2.37181	0.451443	1.07074	NM_026817	Rabl2a	RAB, member of RAS oncogene family-like 2A
10382115	68.3609	73.0048	72.2172	33.6781	33.2626	28.817	74.9081	75.8165	61.7026	71.1943	31.9193	70.8091	2.9029	2.9029	2.9029	0.00010582	2.23045	1	1	0	2.23045	0.45078	1.00544	NM_177088	Ccdc45	coiled-coil domain containing 45
10548163	167.678	183.694	200.247	58.9876	61.7142	74.3747	173.261	121.193	138.452	183.873	65.0255	144.302	10.7293	10.7293	10.7293	0.00063979	2.82771	1	1	0	2.82771	0.450622	1.27423	NM_011657	Tulp3	tubby-like protein 3
10501971	82.8845	83.8634	93.3754	24.1209	23.5966	33.2034	61.7946	70.948	47.0796	86.7078	26.9736	59.9407	4.8046	4.8046	4.8046	0.00037019	3.21454	1	1	0	3.21454	0.450005	1.44656	NM_178655	Ank2	ankyrin 2, brain
10578688	861.872	949.28	869.288	399.167	416.534	472.919	844.065	978.82	1044	893.48	429.54	955.627	39.7663	39.7663	39.7663	0.00015999	2.22477	1	1	0	2.08008	0.449485	0.934967	NR_004414	Rnu2	U2 small nuclear RNA
10523190	56.9139	65.0718	62.284	27.3085	25.9313	19.9898	57.1967	54.976	50.9691	61.4232	24.4099	54.3806	2.1675	2.1675	2.1675	4.3614e-05	2.51632	1	1	0	2.51632	0.448871	1.12951	BC006604	9130213B05Rik	RIKEN cDNA 9130213B05 gene
10389339	296.648	279.112	323.186	134.189	133.272	160.199	325.03	300.237	327.743	299.649	142.553	317.67	10.3058	10.3058	10.3058	3.6597e-05	2.22843	1	1	0	2.10201	0.448746	0.94327	NM_001029934	Usp32	ubiquitin specific peptidase 32
10553835	89.4302	82.6848	68.8856	19.2747	21.4077	18.6333	46.7032	45.0118	40.5216	80.3335	19.7719	44.0789	3.6815	3.6815	3.6815	7.3774e-05	4.06301	1	1	1	4.06301	0.448557	1.82249	BC054763	Magel2	melanoma antigen, family L, 2
10505998	42.1614	38.4196	49.0082	19.1917	20.6653	23.1437	40.5671	50.909	49.0551	43.1964	21.0003	46.8437	2.6505	2.6505	2.6505	0.00091975	2.23062	1	1	0	2.05694	0.448306	0.922139	NM_001113412	Fggy	FGGY carbohydrate kinase domain containing
10345967	101.182	102.773	116.419	46.3061	47.5212	54.3655	104.671	115.28	111.576	106.791	49.3976	110.509	3.6212	3.6212	3.6212	3.4105e-05	2.23713	1	1	0	2.16187	0.447001	0.966358	NM_144558	Bivm	basic, immunoglobulin-like variable motif containing
10453276	732.076	722.498	705.743	282.608	276.986	289.312	618.23	654.709	626.756	720.106	282.969	633.232	8.0267	8.0267	8.0267	4.6508e-08	2.54482	1	1	1	2.54483	0.446864	1.13719	EF222207	Thada	thyroid adenoma associated
10564011	38.5679	32.8491	30.7452	10.0756	9.5677	9.1979	19.8319	25.4641	19.4584	34.0541	9.6137	21.5848	1.7608	1.7608	1.7608	0.00020149	3.54225	1	1	1	3.54225	0.445392	1.57769	AF357427	Snord115	Small nucleolar RNA, C/D Box 115 cluster
10359161	360.836	364.764	480.229	182.129	179.086	197.702	445.673	383.135	426.837	401.943	186.306	418.548	25.2309	25.2309	25.2309	0.001066	2.24657	1	1	0	2.15744	0.445124	0.960327	NM_009230	Soat1	sterol O-acyltransferase 1
10359870	107.297	118.152	132.556	44.3278	44.9369	57.6077	123.012	108.079	98.9755	119.335	48.9575	110.022	6.3599	6.3599	6.3599	0.00045063	2.43752	1	1	0	2.43752	0.444979	1.08465	NM_183355	Pbx1	pre B-cell leukemia transcription factor 1
10402073	37.382	41.5694	40.4027	14.8796	14.1553	20.5763	37.7645	41.8055	31.9854	39.7847	16.537	37.1851	2.1447	2.1447	2.1447	0.00048152	2.4058	1	1	0	2.4058	0.444721	1.06991	BC049109	2610021K21Rik	RIKEN cDNA 2610021K21 gene
10542200	80.8626	71.9783	65.9376	22.608	21.1644	29.9119	57.5622	51.2923	57.2415	72.9262	24.5615	55.3653	3.1767	3.1767	3.1767	0.00011114	2.96913	1	1	0	2.96913	0.443626	1.31718	NM_020590	Gabarapl1	gamma-aminobutyric acid (GABA(A)) receptor-associated
10354649	1294.79	1279.35	1270.16	193.926	206.254	224.978	471.986	529.89	412.706	1281.44	208.386	471.527	20.6357	20.6357	20.6357	6.7312e-08	6.14934	1	1	1	6.14934	0.441938	2.71763	ENSMUST00000094950	Pgap1	post-GPI attachment to proteins 1
10517336	497.089	518.813	520.102	211.224	204.634	254.74	530.302	532.22	456.69	512.001	223.532	506.404	17.5215	17.5215	17.5215	3.5093e-05	2.2905	1	1	0	2.2905	0.441411	1.01105	NM_013885	Clic4	chloride intracellular channel 4 (mitochondrial)
10467979	258.144	286.841	337.892	71.5634	74.6816	86.254	194.83	164.136	168.572	294.293	77.4997	175.846	14.7826	14.7826	14.7826	0.00014639	3.79734	1	1	1	3.79734	0.440725	1.67358	NM_009127	Scd1	stearoyl-Coenzyme A desaturase 1
10381898	51.2383	53.5283	57.0621	26.8934	26.4644	26.2734	71.074	46.6259	62.9983	53.9429	26.5437	60.2327	4.2671	4.2671	4.2671	0.0030785	2.26919	1	1	0	2.03223	0.440686	0.895575	NM_008626	Mrc2	mannose receptor, C type 2
10389732	34.1681	35.119	28.8368	15.7241	13.2893	15.4708	36.7046	38.6035	25.7191	32.708	14.8281	33.6758	2.617	2.617	2.617	0.0036712	2.27108	1	1	0	2.20581	0.440319	0.971261	NR_003564	OTTMUSG00000025408	predicted gene, OTTMUSG00000025408
10559568	29.2538	30.3535	31.7827	11.4397	11.5988	16.9894	35.8609	23.6507	31.4124	30.4633	13.3426	30.308	2.3517	2.3517	2.3517	0.0031305	2.28316	1	1	0	2.28316	0.440234	1.00512	BC150983	6030429G01Rik	RIKEN cDNA 6030429G01 gene
10518372	76.7051	84.9823	69.7122	20.7035	23.839	24.2814	61.7754	43.821	50.8276	77.1332	22.9413	52.1413	4.0017	4.0017	4.0017	0.00023033	3.3622	1	1	0	3.3622	0.439983	1.47931	NM_001025365	D4Wsu114e	DNA segment, Chr 4, Wayne State University 114, exp
10499138	96.9454	98.1108	115.994	31.8663	34.4746	46.8605	93.3566	78.8741	85.1716	103.683	37.7338	85.8008	5.0653	5.0653	5.0653	0.00023904	2.74776	1	1	0	2.74776	0.439784	1.20842	NM_027539	Dclk2	doublecortin-like kinase 2
10467139	71.0912	84.7928	79.6068	30.0985	30.7702	48.1362	92.5204	76.5728	79.2957	78.497	36.335	82.7963	5.0022	5.0022	5.0022	0.0010687	2.27869	1	1	0	2.16037	0.438848	0.948074	NM_021460	Lipa	lysosomal acid lipase A
10353311	118.073	119.924	139.379	23.9383	25.2047	31.323	72.6057	53.8151	57.1919	125.792	26.822	61.2042	5.3255	5.3255	5.3255	3.4649e-05	4.68988	1	1	1	4.68988	0.438238	2.05528	NM_020604	Jph1	junctophilin 1
10396314	25.5703	30.4671	26.5463	12.1808	11.9258	10.4216	28.1464	26.063	25.0836	27.5279	11.5094	26.431	1.0577	1.0577	1.0577	6.5081e-05	2.39177	1	1	0	2.39178	0.435451	1.0415	NM_030070	Lrrc9	leucine rich repeat containing 9
10375667	89.463	95.4829	112.659	29.7727	27.2699	42.5197	77.7284	67.8285	83.2865	99.2017	33.1875	76.2811	5.5084	5.5084	5.5084	0.00042112	2.98913	1	1	0	2.98913	0.435068	1.30048	NM_021540	Rnf130	ring finger protein 130
10586248	55.1879	69.621	76.3042	23.3641	23.5214	37.2431	61.7715	63.2696	68.7182	67.0377	28.0428	64.5864	4.6348	4.6348	4.6348	0.0016861	2.39055	1	1	0	2.39055	0.43419	1.03795	XM_001476259	Dennd4a	DENN/MADD domain containing 4A
10377429	18.7894	18.7678	15.1444	8.491	7.4719	7.1685	17.9699	15.6146	19.7095	17.5672	7.7105	17.7647	1.0059	1.0059	1.0059	0.00059539	2.30396	1	1	0	2.27835	0.434035	0.988882	X04239	Snord118	small nucleolar RNA, C/D box 118
10445338	26.6625	26.6941	37.8951	13.2858	14.8917	15.9617	34.7461	32.3818	34.6634	30.4172	14.7131	33.9304	2.2498	2.2498	2.2498	0.0020314	2.30613	1	1	0	2.06735	0.433626	0.896459	NM_032003	Enpp5	ectonucleotide pyrophosphatase/phosphodiesterase 5
10585699	133.845	100.915	125.662	37.7441	33.7164	33.0991	82.9195	74.4836	83.821	120.141	34.8532	80.408	6.0263	6.0263	6.0263	0.00017981	3.44705	1	1	1	3.44705	0.433454	1.49414	BC100543	Fabp5	fatty acid binding protein 5, epidermal
10569823	41.2056	31.8705	38.6857	12.6631	11.0342	11.9034	29.5478	27.3904	25.3793	37.254	11.8669	27.4392	1.7743	1.7743	1.7743	0.00016178	3.13932	1	1	0	3.13932	0.43248	1.35769	BC089480	C330021F23Rik	RIKEN cDNA C330021F23 gene
10516305	94.847	102.708	116.491	44.2851	47.8601	44.4577	130.65	98.7679	86.9449	104.682	45.5343	105.454	8.4008	8.4008	8.4008	0.0035087	2.31593	1	1	0	2.29897	0.431792	0.992677	NM_144941	Mtap7d1	microtubule-associated protein 7 domain containing 1
10607143	32.7245	35.489	40.9951	10.0257	10.1887	8.7052	23.2321	22.8696	21.1611	36.4029	9.6399	22.4209	1.4762	1.4762	1.4762	4.3614e-05	3.77627	1	1	1	3.77627	0.429952	1.62361	NM_007603	Capn6	calpain 6
10545672	253.508	290.163	246.886	61.418	66.1372	81.5329	193.516	142.249	150.646	263.519	69.696	162.137	12.5174	12.5174	12.5174	0.00010806	3.78098	1	1	1	3.78098	0.429859	1.62529	NM_008638	Mthfd2	methylenetetrahydrofolate dehydrogenase (NAD+ dependent),
10408077	243.803	252.077	222.284	94.8016	82.7312	89.5754	219.388	188.678	215.316	239.388	89.0361	207.794	7.8271	7.8271	7.8271	2.2941e-05	2.68866	1	1	0	2.68866	0.428483	1.15204	NM_178183	Hist1h2ak	histone cluster 1, H2ak
10560945	63.9792	71.7661	68.2279	15.5404	15.5321	20.657	42.4399	35.7074	42.6795	67.991	17.2432	40.2756	2.0978	2.0978	2.0978	8.046e-06	3.94306	1	1	1	3.94306	0.42813	1.68814	NM_008168	Grik5	glutamate receptor, ionotropic, kainate 5 (gamma 2)
10549536	144.336	153.574	196.554	47.4768	49.8918	49.7061	117.126	113.748	113.68	164.821	49.0249	114.852	9.3228	9.3228	9.3228	0.00036942	3.36199	1	1	0	3.36199	0.426854	1.43508	NM_001113424	Amn1	antagonist of mitotic exit network 1 homolog (S. cerevis
10590487	44.9905	49.0234	41.5881	12.3585	11.5397	14.8988	34.7825	28.6307	27.7718	45.2007	12.9323	30.395	1.8721	1.8721	1.8721	5.8141e-05	3.49518	1	1	1	3.49518	0.425475	1.48711	XR_031805	Zfp660	zinc finger protein 660
10603289	190.913	197.082	196.57	69.8951	68.5232	74.16	175.261	158.304	166.195	194.855	70.8594	166.586	3.2035	3.2035	3.2035	3.7917e-07	2.74988	1	1	1	2.74988	0.425361	1.16969	NM_016691	Clcn5	chloride channel 5
10391828	56.7579	56.2457	58.1243	18.1459	17.2797	18.2469	43.4601	39.9527	43.1252	57.0426	17.8908	42.1793	0.74329	0.74329	0.74329	7.5429e-08	3.18838	1	1	1	3.18838	0.424161	1.35238	NM_011795	C1ql1	complement component 1, q subcomponent-like 1
10596115	22.7554	22.2013	27.188	10.0921	9.6451	8.8838	21.8311	23.8701	21.921	24.0482	9.5403	22.5407	1.0095	1.0095	1.0095	9.6346e-05	2.5207	1	1	0	2.5207	0.423248	1.06688	AK082061	Ephb1	Eph receptor B1
10546476	115.757	122.122	112.361	28.6672	30.1948	40.3568	86.0349	84.5446	65.153	116.747	33.073	78.5775	4.7216	4.7216	4.7216	4.9489e-05	3.52997	1	1	1	3.52997	0.420897	1.48575	NM_001029850	Magi1	membrane associated guanylate kinase, WW and PDZ domain
10482448	88.9831	87.5036	80.5672	23.2858	24.3188	22.0865	55.509	59.3543	50.9839	85.6846	23.2304	55.2824	2.0814	2.0814	2.0814	2.274e-06	3.68847	1	1	1	3.68847	0.420213	1.54994	NM_015753	Zeb2	zinc finger E-box binding homeobox 2
10376474	139.559	145.218	131.411	63.8861	53.8846	54.8006	119.057	147.843	145.294	138.729	57.5238	137.398	6.0797	6.0797	6.0797	0.00011602	2.41168	1	1	0	2.41169	0.418666	1.00969	NM_026035	Mrpl55	mitochondrial ribosomal protein L55
10467470	492.879	545.369	545.487	108.55	106.511	149.818	320.007	277.659	274.387	527.912	121.626	290.684	15.5103	15.5103	15.5103	4.9401e-06	4.34044	1	1	1	4.34044	0.418414	1.8161	NM_019698	Aldh18a1	aldehyde dehydrogenase 18 family, member A1
10508115	175.189	207.395	187.892	62.557	65.4822	81.8318	203.367	160.732	141.521	190.159	69.957	168.54	12.3514	12.3514	12.3514	0.0010088	2.71822	1	1	0	2.71823	0.415077	1.12827	NM_028800	Stk40	serine/threonine kinase 40
10472155	140.078	146.516	163.138	36.0223	42.2251	43.5249	105.875	88.347	99.7898	149.911	40.5908	98.004	5.1301	5.1301	5.1301	1.7023e-05	3.69322	1	1	1	3.69322	0.414175	1.52964	NM_008426	Kcnj3	potassium inwardly-rectifying channel, subfamily J, member
10482237	55.9936	62.5327	59.6578	9.0664	8.8708	9.096	21.0193	22.3814	22.3127	59.3947	9.0111	21.9044	1.1228	1.1228	1.1228	1.6551e-07	6.59128	1	1	1	6.59128	0.411383	2.71154	NM_139051	Nr5a1	nuclear receptor subfamily 5, group A, member 1
10487011	66.1024	62.9969	79.2028	28.0086	27.0936	24.4771	64.063	62.5375	67.2881	69.434	26.5264	64.6296	3.0409	3.0409	3.0409	0.00010919	2.61754	1	1	0	2.61754	0.410437	1.07434	NM_025961	Gatm	glycine amidinotransferase (L-arginine:glycine amidinotrans
10586240	167.549	165.122	240.526	65.9321	71.4851	105.401	213.91	202.909	179.577	191.066	80.9393	198.799	16.9969	16.9969	16.9969	0.0045951	2.45615	1	1	0	2.36061	0.407142	0.961101	XM_001476259	Dennd4a	DENN/MADD domain containing 4A
10542791	237.481	240.606	226.833	95.2786	90.6905	105.57	237.498	243.684	235.552	234.974	97.1796	238.911	3.7746	3.7746	3.7746	2.7689e-07	2.45845	1	1	0	2.41793	0.40676	0.983519	NM_026221	Ppfibp1	PTPRF interacting protein, binding protein 1 (liprin bet
10508800	35.5139	34.6367	34.316	12.0932	10.9831	10.0436	28.429	26.121	27.3417	34.8222	11.04	27.2972	0.55481	0.55481	0.55481	2.396e-07	3.15419	1	1	1	3.15418	0.404437	1.27567	AY140896	LOC433762	hypothetical gene LOC433762
10546421	42.3474	46.1075	48.5648	10.2898	12.1907	15.4297	35.8661	27.5525	30.621	45.6732	12.6367	31.3465	1.9503	1.9503	1.9503	6.3608e-05	3.61433	1	1	1	3.61433	0.40313	1.45704	NM_001134461	Prickle2	prickle-like 2 (Drosophila)
10453797	46.58	44.0418	40.944	15.9094	11.3714	10.6148	36.8507	30.3663	27.1894	43.8553	12.6319	31.4688	2.1191	2.1191	2.1191	0.00013804	3.47179	1	1	0	3.47179	0.40141	1.39361	NM_001083628	AK220484	cDNA sequence AK220484
10591094	23.15	20.1707	23.4345	9.5285	8.4685	8.9267	24.5859	24.3311	18.195	22.2517	8.9746	22.3707	1.3599	1.3599	1.3599	0.00062646	2.49267	1	1	0	2.47941	0.401177	0.994681	NM_001080814	Fat3	FAT tumor suppressor homolog 3 (Drosophila)
10385325	187.029	185.687	191.666	77.1214	77.9804	61.742	177.648	179.033	184.076	188.127	72.2813	180.252	3.412	3.412	3.412	5.6492e-07	2.60271	1	1	0	2.60271	0.401	1.04369	NM_013917	Pttg1	pituitary tumor-transforming gene 1
10455602	606.04	669.579	722.248	212.513	228.217	219.839	536.948	570.147	556.393	665.956	220.19	554.496	20.3466	20.3466	20.3466	1.1478e-05	3.02447	1	1	0	3.02447	0.397098	1.20101	NM_001081371	Dmxl1	Dmx-like 1
10564211	768.909	733.412	713.461	175.149	186.32	222.039	524.955	461.156	483.449	738.594	194.503	489.853	16.4554	16.4554	16.4554	1.2705e-06	3.79734	1	1	1	3.79734	0.397063	1.50779	NM_013670	Snrpn	small nuclear ribonucleoprotein N
10595371	45.2373	44.7166	46.8598	16.8315	16.0672	22.1768	43.2195	58.5168	37.4206	45.6046	18.3585	46.3856	3.8168	3.8168	3.8168	0.0031401	2.52665	1	1	0	2.48411	0.39578	0.983163	NM_026122	Hmgn3	high mobility group nucleosomal binding domain 3
10381416	113.492	113.017	136.689	48.8918	44.314	45.9037	114.95	94.2924	145.381	121.066	46.3698	118.208	9.7124	9.7124	9.7124	0.0025389	2.61088	1	1	0	2.61088	0.392274	1.02418	NM_009708	Rnd2	Rho family GTPase 2
10489004	121.723	132.104	117.35	48.1182	45.2479	51.4119	118.672	120.048	130.388	123.726	48.2593	123.036	3.4633	3.4633	3.4633	6.6116e-06	2.56377	1	1	0	2.56377	0.392236	1.0056	NM_010911	Nfs1	nitrogen fixation gene 1 (S. cerevisiae)
10591967	72.8638	84.7329	72.661	24.0206	21.0955	24.411	62.9446	53.7465	60.7305	76.7526	23.1757	59.1405	2.8695	2.8695	2.8695	3.2964e-05	3.31177	1	1	0	3.31177	0.391875	1.2978	NM_023277	Jam3	junction adhesion molecule 3
10495285	172.515	191.79	176.47	46.6751	51.7472	62.8783	152.17	124.692	135.154	180.258	53.7669	137.339	6.3654	6.3654	6.3654	2.3244e-05	3.35259	1	1	1	3.35259	0.391491	1.31251	NM_019972	Sort1	sortilin 1
10389099	79.4739	100.859	91.2163	24.6634	22.2196	27.7478	65.5753	65.2538	62.4665	90.5165	24.8769	64.4318	3.7312	3.7312	3.7312	4.9957e-05	3.63858	1	1	1	3.63858	0.386097	1.40484	NM_011235	Rad51l3	RAD51-like 3 (S. cerevisiae)
10362294	34.0863	41.2265	37.819	11.927	14.9105	22.5179	47.9846	41.6536	38.6059	37.7106	16.4518	42.7481	2.697	2.697	2.697	0.0010223	2.59838	1	1	0	2.29219	0.384855	0.882159	NM_176837	Arhgap18	Rho GTPase activating protein 18
10567316	56.5204	59.4444	77.3511	16.9143	18.3807	32.5064	54.785	60.52	61.0458	64.4387	22.6004	58.7836	4.8692	4.8692	4.8692	0.0017845	2.85122	1	1	0	2.85122	0.384468	1.0962	NM_172476	Tmc7	transmembrane channel-like gene family 7
10490838	163.294	123.33	133.824	33.0059	34.2642	31.3058	92.4557	80.324	84.3029	140.149	32.8586	85.6942	7.2245	7.2245	7.2245	0.00013738	4.26522	1	1	1	4.26522	0.38344	1.63546	NM_010634	Fabp5	fatty acid binding protein 5, epidermal
10493114	69.9955	68.2994	88.6052	28.4522	25.0627	32.9926	84.1231	67.5887	74.0029	75.6334	28.8358	75.2382	4.8562	4.8562	4.8562	0.00070572	2.6229	1	1	0	2.6229	0.38326	1.00525	NM_016701	Nes	nestin
10458046	194.835	211.141	162.565	45.2232	44.3364	52.2149	133.356	139.702	97.4473	189.513	47.2582	123.502	11.2988	11.2988	11.2988	0.00034687	4.01017	1	1	0	4.01017	0.382652	1.5345	NM_053078	D0H4S114	DNA segment, human D4S114
10383518	41.9172	36.6721	35.8363	12.4973	12.1156	15.5488	39.7227	34.8211	30.5449	38.1419	13.3872	35.0296	1.9859	1.9859	1.9859	0.00022811	2.84913	1	1	0	2.84913	0.382168	1.08885	NM_001001333	Hexdc	hexosaminidase (glycosyl hydrolase family 20, catalytic
10453811	50.3441	44.5641	42.4953	14.9249	16.1431	14.6555	46.3247	40.4162	33.2677	45.8011	15.2412	40.0029	2.5804	2.5804	2.5804	0.0003501	3.00508	1	1	0	3.00508	0.381002	1.14494	NM_001083628	AK220484	cDNA sequence AK220484
10449989	191.289	165.811	156.829	40.4442	46.7732	43.9859	108.738	120.247	115.839	171.31	43.7344	114.941	6.3537	6.3537	6.3537	2.3834e-05	3.91705	1	1	1	3.91705	0.380493	1.49041	BC018339	Zfp422	zinc finger protein 422
10588755	173.511	162.823	176.426	28.2126	28.3862	60.0108	110.772	102.46	94.1142	170.92	38.8699	102.449	7.1171	7.1171	7.1171	3.8169e-05	4.39723	1	1	1	4.39723	0.379408	1.66834	NM_145621	Camkv	CaM kinase-like vesicle-associated
10400210	660.42	623.351	560.185	218.812	218.244	260.805	686.421	622.345	548.577	614.652	232.621	619.114	29.6694	29.6694	29.6694	0.00013201	2.66147	1	1	0	2.64229	0.375731	0.992792	NM_144788	Hectd1	HECT domain containing 1
10529801	277.961	276.087	308.018	85.4459	90.4263	93.5477	236.725	251.175	229.727	287.355	89.8066	239.209	7.129	7.129	7.129	2.8425e-06	3.19971	1	1	1	3.19971	0.375431	1.20127	NM_178729	Fbxl5	F-box and leucine-rich repeat protein 5
10359713	155.793	158.701	173.49	50.8956	48.4263	54.0106	141.805	141.183	129.524	162.662	51.1108	137.504	4.0242	4.0242	4.0242	2.7399e-06	3.18253	1	1	0	3.18253	0.371704	1.18296	NM_145512	Sft2d2	SFT2 domain containing 2
10550332	192.054	195.591	172.001	51.7358	50.1963	67.2038	156.437	156.383	143.178	186.549	56.3786	152	5.8567	5.8567	5.8567	1.0839e-05	3.30886	1	1	0	3.30886	0.370913	1.2273	NM_009201	Slc1a5	solute carrier family 1 (neutral amino acid transporter),
10586242	55.0263	45.8936	59.112	18.2295	19.4383	35.272	62.5965	70.4355	64.2258	53.344	24.3132	65.7526	4.1278	4.1278	4.1278	0.0010467	2.7044	1	1	0	2.19403	0.369768	0.811284	XM_001476259	Dennd4a	DENN/MADD domain containing 4A
10362811	70.8198	84.373	89.6953	21.408	21.2985	26.41	67.4983	60.1749	59.7791	81.6294	23.0388	62.4841	3.6839	3.6839	3.6839	8.3021e-05	3.54313	1	1	0	3.54313	0.368715	1.3064	NM_001013370	Sesn1	sestrin 1
10522335	197.584	193.398	214.035	62.6286	66.0332	86.7866	220.264	180.75	185.674	201.672	71.8161	195.563	9.151	9.151	9.151	8.9319e-05	2.80817	1	1	0	2.80817	0.367228	1.03124	NM_153389	Atp10d	ATPase, class V, type 10D
10513957	110.72	94.4396	109.387	13.8812	14.6643	14.2954	38.4908	36.8553	42.1783	104.849	14.2803	39.1748	3.1499	3.1499	3.1499	2.4136e-06	7.34221	1	1	1	7.34221	0.364528	2.67644	NM_011211	Ptprd	protein tyrosine phosphatase, receptor type, D
10498119	178.19	198.387	197.898	57.7697	65.8116	78.4157	192.741	172.728	188.744	191.491	67.3323	184.738	6.2648	6.2648	6.2648	1.3122e-05	2.84397	1	1	0	2.84397	0.364475	1.03656	NM_172862	Frem2	Fras1 related extracellular matrix protein 2
10546725	91.924	86.1542	89.9455	17.6274	20.6085	28.8344	57.8622	72.0142	54.7027	89.3413	22.3568	61.5264	3.7606	3.7606	3.7606	4.7088e-05	3.99616	1	1	1	3.99616	0.363369	1.45208	NM_018884	Pdzrn3	PDZ domain containing RING finger 3
10571621	190.728	188.552	225.876	57.0704	56.8008	72.4413	185.076	172.756	155.475	201.719	62.1042	171.102	9.0685	9.0685	9.0685	8.407e-05	3.24807	1	1	0	3.24807	0.362966	1.17894	NM_138668	Ufsp2	UFM1-specific peptidase 2
10536376	116.556	111.675	116.018	42.1447	39.9643	39.1334	114.287	115.485	106.006	114.75	40.4142	111.926	2.0063	2.0063	2.0063	3.0873e-07	2.83934	1	1	0	2.83934	0.36108	1.02523	BC020002	BC020002	cDNA sequence BC020002
10540952	41.0839	42.1807	40.3532	13.6585	11.7284	17.4371	41.7617	39.5641	37.8424	41.2059	14.2747	39.7227	1.2082	1.2082	1.2082	6.5911e-06	2.88664	1	1	0	2.88664	0.359359	1.03734	NM_031177	Ift122	intraflagellar transport 122 homolog (Chlamydomonas)
10557177	226.904	224.602	226.24	14.8861	17.6145	26.9926	56.8375	54.0964	55.3239	225.916	19.831	55.4192	2.2014	2.2014	2.2014	1.7137e-09	11.392	1	1	1	11.392	0.357836	4.07649	NM_008855	Prkcb	protein kinase C, beta
10586254	99.2118	104.536	119.372	31.9037	34.2219	52.5238	125.308	107.541	99.2428	107.707	39.5498	110.697	6.7827	6.7827	6.7827	0.00048438	2.79893	1	1	0	2.72332	0.35728	0.972987	ENSMUST00000038890	Dennd4a	DENN/MADD domain containing 4A
10378053	203.148	202.889	190.626	38.2416	40.4089	65.8294	149.823	130.338	125.501	198.888	48.1599	135.221	7.0893	7.0893	7.0893	1.6894e-05	4.12974	1	1	1	4.12974	0.356158	1.47084	BC029115	6720460F02Rik	RIKEN cDNA 6720460F02 gene
10470529	51.3784	46.1744	45.4132	14.9382	13.7437	12.8219	35.9276	37.1186	43.505	47.6553	13.8346	38.8504	1.7723	1.7723	1.7723	2.6199e-05	3.44465	1	1	0	3.44465	0.356099	1.22664	NM_019498	Olfm1	olfactomedin 1
10505996	66.7858	54.6379	63.7949	23.1122	26.5458	25.9984	75.4663	62.5479	75.5322	61.7396	25.2188	71.1821	3.323	3.323	3.323	0.00015077	2.82258	1	1	0	2.44816	0.354286	0.867347	NM_001113412	Fggy	FGGY carbohydrate kinase domain containing
10361882	56.3096	64.2828	53.0897	23.4798	17.6905	18.3476	67.7101	46.1398	54.569	57.894	19.8393	56.1397	4.2351	4.2351	4.2351	0.0011385	2.91815	1	1	0	2.91815	0.353392	1.03125	NM_173390	Nhsl1	NHS-like 1
10455784	104.512	104.994	92.1786	19.8885	24.2636	33.7997	83.1918	66.7548	71.5634	100.561	25.9839	73.8367	4.4068	4.4068	4.4068	6.0276e-05	3.87014	1	1	0	3.87014	0.35191	1.36194	NM_026240	Gramd3	GRAM domain containing 3
10586250	52.5169	62.4206	71.7203	21.5669	23.2532	31.3478	73.8814	79.619	63.3969	62.2193	25.3893	72.2991	4.561	4.561	4.561	0.0008004	2.84762	1	1	0	2.45061	0.35117	0.860582	XM_001476259	Dennd4a	DENN/MADD domain containing 4A
10446553	81.2153	84.4034	84.373	37.0353	37.619	49.5176	124.37	113.932	116.015	83.3306	41.3907	118.106	3.0458	3.0458	3.0458	6.3432e-06	2.85343	1	1	1	2.01327	0.350455	0.70556	NM_013813	Epb4.1l3	erythrocyte protein band 4.1-like 3
10585206	24.741	25.1748	27.1387	10.0247	11.3008	9.8322	27.2546	30.7299	31.1321	25.6848	10.3859	29.7055	0.87019	0.87019	0.87019	9.7917e-06	2.86018	1	1	0	2.47305	0.349629	0.864648	NM_028300	Pih1d2	PIH1 domain containing 2
10355310	106.819	105.868	77.364	34.0627	27.3965	38.7725	97.7565	95.0991	94.6618	96.6835	33.4105	95.8391	5.922	5.922	5.922	0.00040493	2.89381	1	1	0	2.89381	0.34861	1.00881	XR_032645	EG667842	predicted gene, EG667842
10350247	83.6388	99.2896	101.144	15.8567	15.8547	16.6458	48.9108	39.6316	50.6037	94.6906	16.1191	46.382	3.7649	3.7649	3.7649	1.832e-05	5.87444	1	1	1	5.87443	0.347529	2.04154	NM_001039472	Kif21b	kinesin family member 21B
10510270	73.5973	68.5531	67.1079	29.8138	26.4899	41.9425	102.48	92.8275	88.1586	69.7527	32.7487	94.4887	3.8168	3.8168	3.8168	8.1208e-05	2.88527	1	1	1	2.12994	0.346589	0.738212	NM_010840	Mthfr	5,10-methylenetetrahydrofolate reductase
10389775	71.778	66.2583	72.3299	15.5652	17.5595	17.5963	49.4243	44.9884	52.0245	70.1221	16.907	48.8124	1.676	1.676	1.676	1.5655e-06	4.14752	1	1	1	4.14752	0.346367	1.43656	NM_008796	Pctp	phosphatidylcholine transfer protein
10541532	75.6847	83.778	81.1365	27.2471	25.7067	27.5196	87.6845	75.8254	69.1377	80.1998	26.8245	77.5492	3.4353	3.4353	3.4353	5.3393e-05	2.9898	1	1	0	2.9898	0.345903	1.03418	NM_021899	Foxj2	forkhead box J2
10374202	65.1133	67.7242	63.81	13.3619	13.3722	15.1516	41.6961	39.1109	40.3495	65.5492	13.9619	40.3855	0.86321	0.86321	0.86321	3.7528e-08	4.69486	1	1	1	4.69486	0.345716	1.62309	NM_009622	Adcy1	adenylate cyclase 1
10404774	159.636	168.732	186.624	38.6383	38.1349	49.5485	136.619	130.582	102.398	171.664	42.1072	123.2	7.9146	7.9146	7.9146	7.4162e-05	4.07683	1	1	0	4.07683	0.341779	1.39338	NM_007772	Hivep1	human immunodeficiency virus type I enhancer binding prot
10408450	191.236	192.289	178.929	64.1434	66.8817	77.068	249.329	179.962	181.983	187.484	69.3644	203.758	13.5816	13.5816	13.5816	0.00081134	2.9375	1	1	0	2.70289	0.340425	0.920132	NM_009238	Sox4	SRY-box containing gene 4
10503382	51.7946	47.7414	44.6231	17.6638	18.6896	18.0164	60.2058	59.6529	41.2989	48.0531	18.1232	53.7192	3.7856	3.7856	3.7856	0.001163	2.96411	1	1	0	2.65147	0.337369	0.894524	NM_001111027	Runx1t1	runt-related transcription factor 1; translocated to,
10383532	201.46	205.42	237.605	72.9745	77.6008	84.2941	231.915	245.4	222.299	214.828	78.2898	233.205	7.8884	7.8884	7.8884	1.6386e-05	2.97873	1	1	0	2.74401	0.335713	0.9212	NM_026272	Narf	nuclear prelamin A recognition factor
10494536	19.3114	19.0858	21.7632	9.875	9.2766	10.743	33.3455	27.8986	28.957	20.0535	9.9649	30.067	1.1101	1.1101	1.1101	4.3988e-05	3.01729	1	1	1	2.01241	0.331423	0.66696	NM_021517	Pdzk1	PDZ domain containing 1
10513268	329.296	332.523	365.204	89.925	92.3186	126.217	335.001	306.094	295.85	342.341	102.82	312.315	11.6374	11.6374	11.6374	1.2659e-05	3.32951	1	1	0	3.32951	0.32922	1.09614	BC058684	AI314180	expressed sequence AI314180
10518686	50.4401	51.9928	41.1708	16.6673	15.0148	17.6086	57.0174	42.3036	51.0058	47.8679	16.4302	50.109	3.1744	3.1744	3.1744	0.00048477	3.04981	1	1	0	2.91341	0.327889	0.955275	NM_008840	Pik3cd	phosphatidylinositol 3-kinase catalytic delta polypeptide
10458940	170.46	160.549	171.044	29.8258	33.6494	44.0134	114.609	117.046	97.5209	167.351	35.8295	109.725	4.736	4.736	4.736	3.5431e-06	4.67076	1	1	1	4.67076	0.326538	1.52518	NM_175751	Zfp608	zinc finger protein 608
10361869	74.8526	80.736	70.1344	28.7983	27.8936	31.0055	96.0191	88.9763	84.6044	75.241	29.2324	89.8666	2.6655	2.6655	2.6655	9.0574e-06	3.07421	1	1	0	2.57389	0.325287	0.837252	NM_173390	Nhsl1	NHS-like 1
10377235	17.3356	19.9801	19.217	7.3619	7.2106	6.9755	23.0824	21.6882	22.0274	18.8442	7.1826	22.266	0.51843	0.51843	0.51843	2.0628e-06	3.09999	1	1	1	2.62359	0.322582	0.846322	NM_009038	Rcvrn	recoverin
10559796	282.058	278.214	307.508	124.539	128.445	155.789	425.212	433.771	410.452	289.26	136.258	423.145	8.7083	8.7083	8.7083	1.3021e-06	3.10548	1	1	1	2.12289	0.322012	0.683595	NM_008817	Peg3	paternally expressed 3
10530421	38.6863	41.7629	52.5646	11.3519	10.0843	8.2448	36.4872	30.1748	25.7768	44.3379	9.8937	30.8129	3.065	3.065	3.065	0.00062666	4.48143	1	1	0	4.48143	0.32109	1.43894	NM_010251	Gabra4	gamma-aminobutyric acid (GABA-A) receptor, subunit alpha
10374727	101.875	106.299	113.975	25.3099	23.9513	17.971	74.8023	69.5515	66.3953	107.383	22.4107	70.2497	2.804	2.804	2.804	2.1126e-06	4.79159	1	1	1	4.79159	0.319015	1.52859	NM_016707	Bcl11a	B-cell CLL/lymphoma 11A (zinc finger protein)
10591131	21.0544	21.3563	22.5227	8.6387	8.9299	10.7498	27.5425	35.2282	26.0426	21.6445	9.4395	29.6044	1.706	1.706	1.706	0.00047514	3.13623	1	1	0	2.29297	0.318855	0.731124	NM_001080814	Fat3	FAT tumor suppressor homolog 3 (Drosophila)
10591110	47.7361	51.3481	43.1007	16.6336	15.3525	13.933	45.5349	52.839	49.0785	47.395	15.3064	49.1508	1.8932	1.8932	1.8932	2.3807e-05	3.21113	1	1	0	3.09642	0.311417	0.964277	NM_001080814	Fat3	FAT tumor suppressor homolog 3 (Drosophila)
10591120	44.5746	34.4406	41.0978	15.1355	13.2597	15.9822	42.4411	52.6481	49.3699	40.0377	14.7924	48.153	2.4858	2.4858	2.4858	0.00019221	3.25525	1	1	0	2.70664	0.307196	0.831468	NM_001080814	Fat3	FAT tumor suppressor homolog 3 (Drosophila)
10446777	257.436	288.249	287.315	18.1942	19.1704	20.8171	68.3363	61.1864	60.5712	277.667	19.3939	63.3646	6.0329	6.0329	6.0329	1.8383e-07	14.3172	1	1	1	14.3172	0.306068	4.38205	NM_020578	Ehd3	EH-domain containing 3
10591125	55.1458	46.7952	47.5288	15.2101	16.5622	15.4654	55.266	52.3733	49.3963	49.8233	15.7459	52.3452	1.8412	1.8412	1.8412	1.3416e-05	3.32437	1	1	0	3.16421	0.300809	0.951822	NM_001080814	Fat3	FAT tumor suppressor homolog 3 (Drosophila)
10516823	130.614	148.319	137.302	44.8299	43.1623	60.9156	169.196	158.027	172.414	138.745	49.6359	166.546	5.0887	5.0887	5.0887	8.4909e-06	3.35535	1	1	0	2.79526	0.298032	0.833076	NM_183428	Epb4.1	erythrocyte protein band 4.1
10514000	130.946	117.405	163.762	23.7108	25.7272	37.1302	111.118	91.6632	87.8134	137.371	28.856	96.8649	9.2894	9.2894	9.2894	0.00049812	4.76058	1	1	0	4.76058	0.297899	1.41817	NM_010820	Mpdz	multiple PDZ domain protein
10474229	99.9975	95.3532	129.694	21.5262	17.9011	22.1492	74.1708	71.8248	61.3155	108.348	20.5255	69.1037	6.6605	6.6605	6.6605	0.00026631	5.27872	1	1	0	5.27872	0.297025	1.56791	NM_001111060	Cd59a	CD59a antigen
10387505	120.826	148.099	141.149	26.1	31.7688	41.7209	134.56	95.1235	106.93	136.691	33.1966	112.205	8.6478	8.6478	8.6478	0.00036136	4.11763	1	1	0	4.11763	0.295857	1.21823	NM_013415	Atp1b2	ATPase, Na+/K+ transporting, beta 2 polypeptide
10435266	37.7258	34.0688	36.7823	11.0393	10.75	11.9842	38.8144	40.502	34.9895	36.1923	11.2578	38.102	1.1546	1.1546	1.1546	5.3745e-06	3.3845	1	1	0	3.21486	0.295465	0.949879	NM_175256	Heg1	HEG homolog 1 (zebrafish)
10606333	172.593	181.696	162.245	53.7398	52.9636	71.4563	211.923	229.203	163.099	172.178	59.3866	201.408	12.3805	12.3805	12.3805	0.00043169	3.39148	1	1	0	2.89927	0.294857	0.85487	DQ192038	Gm784	gene model 784, (NCBI)
10495976	71.0558	67.861	72.372	14.2081	14.2383	14.2908	57.2383	44.8458	45.0255	70.4296	14.2457	49.0365	2.491	2.491	2.491	1.1582e-05	4.94392	1	1	1	4.94392	0.290512	1.43627	NM_011098	Pitx2	paired-like homeodomain transcription factor 2
10379650	1691.16	1917.75	1604.38	481.182	486.424	576.17	1639.8	1804.9	1892.92	1737.76	514.592	1779.2	71.1363	71.1363	71.1363	2.332e-05	3.45751	1	1	0	3.37698	0.289226	0.976709	ENSMUST00000019130	Slfn3	schlafen 3
10493347	324.117	329.337	291.164	81.9465	86.6309	95.736	274.787	358.749	285.637	314.873	88.1045	306.391	16.8753	16.8753	16.8753	0.00011881	3.57386	1	1	0	3.57385	0.287556	1.02768	NM_138679	Ash1l	ash1 (absent, small, or homeotic)-like (Drosophila)
10507804	94.1435	106.51	102.56	35.8766	37.1732	41.9448	139.616	134.814	131.97	101.071	38.3315	135.467	2.6883	2.6883	2.6883	6.9517e-07	3.53409	1	1	1	2.63677	0.282958	0.746097	NM_025873	Trit1	tRNA isopentenyltransferase 1
10574220	103.308	103.981	120.82	13.4454	14.689	15.9722	60.2713	45.6898	54.5788	109.369	14.7022	53.5133	4.1372	4.1372	4.1372	1.0898e-05	7.43898	1	1	1	7.43898	0.274739	2.04378	NM_009142	Cx3cl1	chemokine (C-X3-C motif) ligand 1
10379489	247.228	227.711	216.291	19.1299	19.6864	22.796	82.4279	67.8483	81.2745	230.41	20.5375	77.1835	5.9099	5.9099	5.9099	6.8372e-07	11.219	1	1	1	11.219	0.266087	2.98522	NM_029537	Tmem98	transmembrane protein 98
10537062	955.691	923.111	873.195	259.988	262.427	268.772	1036.42	959.248	1044.57	917.332	263.729	1013.42	20.9874	20.9874	20.9874	4.8895e-07	3.84264	1	1	0	3.47832	0.260237	0.905188	NM_008590	Mest	mesoderm specific transcript
10491136	90.5003	85.03	81.1557	16.9219	16.5338	15.9731	66.5451	59.2121	65.756	85.562	16.4763	63.8377	2.0676	2.0676	2.0676	1.0524e-06	5.19304	1	1	1	5.19303	0.258097	1.34031	BC137799	Tnik	TRAF2 and NCK interacting kinase
10407792	81.7825	79.2468	109.049	15.3982	14.0054	21.23	73.9393	73.9803	51.5761	90.0263	16.8779	66.4986	7.1081	7.1081	7.1081	0.00094246	5.33397	1	1	0	5.33398	0.253808	1.35381	NR_003568	Gpr137b-ps	G protein-coupled receptor 137B, pseudogene
10384539	168.048	157.41	163.468	20.7167	20.9258	28.2463	101.975	79.4635	104.79	162.975	23.2963	95.4093	5.1591	5.1591	5.1591	4.1744e-06	6.99575	1	1	1	6.99575	0.244172	1.70817	NM_018861	Slc1a4	solute carrier family 1 (glutamate/neutral amino acid tra
10514896	95.4802	84.2678	96.8701	22.2241	21.2169	23.4925	105.789	87.5375	90.2534	92.2061	22.3112	94.5268	4.028	4.028	4.028	2.2158e-05	4.23674	1	1	0	4.13273	0.23603	0.975449	NM_025617	2210012G02Rik	RIKEN cDNA 2210012G02 gene
10604576	697.437	780.524	836.644	179.135	186.037	193.841	811.918	795.964	769.464	771.535	186.338	792.449	24.5384	24.5384	24.5384	3.3955e-06	4.25276	1	1	0	4.14052	0.235142	0.973609	NM_016697	Gpc3	glypican 3
10494043	58.2651	65.0961	57.0866	13.7851	12.3427	11.1987	56.3522	52.3628	52.2008	60.1493	12.4422	53.6386	1.6967	1.6967	1.6967	2.0681e-06	4.8343	1	1	0	4.8343	0.231964	1.12138	NM_028307	Tdrkh	tudor and KH domain containing protein
10500283	276.257	277.305	298.877	17.1424	16.9484	22.2624	79.7698	79.3215	90.1553	284.147	18.7844	83.0822	4.8267	4.8267	4.8267	4.7988e-08	15.1267	1	1	1	15.1267	0.226094	3.42007	NM_011797	Car14	carbonic anhydrase 14
10354598	52.1307	56.6341	51.7146	16.0474	16.803	16.2641	79.2555	75.8386	74.0352	53.4931	16.3715	76.3765	1.2747	1.2747	1.2747	1.4783e-07	4.66521	1	1	1	3.26745	0.214353	0.700387	NM_001001883	Hecw2	HECT, C2 and WW domain containing E3 ubiquitin protein
10348194	108.285	104.689	108.03	13.9527	17.6546	13.3899	81.46	59.7791	72.6993	107.001	14.999	71.3128	3.7764	3.7764	3.7764	7.4117e-06	7.13391	1	1	1	7.13391	0.210327	1.50045	NM_028889	Efhd1	EF hand domain containing 1
10391577	129.848	157.932	169.333	34.6888	30.7755	43.1172	174.106	152.141	195.727	152.371	36.1938	173.991	10.1527	10.1527	10.1527	0.00015145	4.80721	1	1	0	4.20986	0.208021	0.87574	NM_001077696	Hdac5	histone deacetylase 5
10591129	137.76	129.227	135.508	38.4049	36.1026	34.8583	171.159	189.051	168.173	134.165	36.4553	176.127	4.0864	4.0864	4.0864	9.0125e-07	4.83132	1	1	1	3.68026	0.206983	0.76175	NM_001080814	Fat3	FAT tumor suppressor homolog 3 (Drosophila)
10604551	7.619	11.2182	8.9868	61.3321	67.7233	51.2724	292.917	317.574	299.215	9.2746	60.1092	303.236	5.1229	5.1229	5.1229	3.2137e-08	32.6953	1	1	1	0.154296	0.198226	0.0305855	NM_031388	Usp26	ubiquitin specific peptidase 26
10591114	55.9401	60.4022	64.0977	10.6847	12.1517	9.4848	55.796	61.3006	54.0967	60.1467	10.7737	57.0645	1.9047	1.9047	1.9047	2.76e-06	5.58273	1	1	0	5.58273	0.188799	1.05401	NM_001080814	Fat3	FAT tumor suppressor homolog 3 (Drosophila)
10473312	282.612	277.769	199.656	20.8813	22.4897	41.0924	144.337	143.333	160.106	253.345	28.1545	149.259	16.2703	16.2703	16.2703	0.00020376	8.9984	1	1	1	8.9984	0.188629	1.69736	NM_175514	Fam171b	family with sequence similarity 171, member B
10591127	56.6204	55.5745	57.8514	10.3869	10.7311	12.6057	65.3751	58.9954	56.3795	56.6821	11.2413	60.25	1.6376	1.6376	1.6376	1.2118e-06	5.3597	1	1	0	5.04231	0.186578	0.940782	NM_001080814	Fat3	FAT tumor suppressor homolog 3 (Drosophila)
10536563	42.1701	67.6979	68.5949	9.234	8.5395	9.056	57.6892	42.9001	49.3172	59.4877	8.9432	49.9689	5.5802	5.5802	5.5802	0.0015069	6.65172	1	1	0	6.65172	0.178975	1.19049	NM_021050	Cftr	cystic fibrosis transmembrane conductance regulator homolog
10535559	35.95	37.2591	42.5309	15.0591	16.017	16.2035	92.8571	94.3048	78.6612	38.58	15.7598	88.6077	3.1134	3.1134	3.1134	8.6336e-06	5.62239	1	1	1	2.448	0.17786	0.435402	NM_025833	Baiap2l1	BAI1-associated protein 2-like 1
10565089	30.6276	30.8009	32.5113	13.722	11.8805	16.501	84.9929	73.7285	78.3087	31.3133	14.0345	79.01	2.0706	2.0706	2.0706	1.4158e-06	5.6297	1	1	1	2.23117	0.177629	0.396321	NM_007755	Cpeb1	cytoplasmic polyadenylation element binding protein 1
10510254	149.194	147.256	214.227	19.3547	20.3403	17.7057	102.363	114.566	106.688	170.226	19.1336	107.872	12.8802	12.8802	12.8802	0.00050184	8.8967	1	1	0	8.8967	0.177373	1.57803	NM_010244	Fv1	Friend virus susceptibility 1
10353192	109.99	101.903	89.4438	16.042	15.5692	22.1951	110.44	96.6843	97.0805	100.446	17.9354	101.402	4.4982	4.4982	4.4982	1.709e-05	5.65371	1	1	0	5.60041	0.176875	0.990572	NM_010164	Eya1	eyes absent 1 homolog (Drosophila)
10605884	91.1304	104.721	84.5434	15.7077	15.1257	18.9401	95.5901	90.678	98.8172	93.465	16.5912	95.0284	3.7549	3.7549	3.7549	8.7454e-06	5.72764	1	1	0	5.63341	0.174592	0.983548	NM_052976	Ophn1	oligophrenin 1
10591116	50.7484	52.8393	62.587	10.74	11.7744	10.3095	55.5102	70.5787	63.1224	55.3916	10.9413	63.0704	3.2873	3.2873	3.2873	6.0799e-05	5.76443	1	1	0	5.06262	0.173478	0.87825	NM_001080814	Fat3	FAT tumor suppressor homolog 3 (Drosophila)
10591112	79.052	61.4355	63.066	11.7204	11.4374	12.1538	66.0488	64.8404	73.7162	67.8511	11.7705	68.2018	3.6219	3.6219	3.6219	4.651e-05	5.7943	1	1	0	5.7645	0.172583	0.994858	NM_001080814	Fat3	FAT tumor suppressor homolog 3 (Drosophila)
10568668	36.3381	37.7138	38.4049	13.5993	13.7847	10.66	71.9384	78.0383	77.312	37.4856	12.6813	75.7629	1.3031	1.3031	1.3031	1.2639e-07	5.97438	1	1	1	2.95597	0.167381	0.494775	NM_007400	Adam12	a disintegrin and metallopeptidase domain 12 (meltrin alp
10565786	45.2116	49.0996	52.3744	11.0508	10.5995	12.3165	61.1262	71.9583	74.999	48.8952	11.3223	69.3612	2.7248	2.7248	2.7248	1.574e-05	6.12607	1	1	1	4.31849	0.163237	0.704936	NM_177448	Mogat2	monoacylglycerol O-acyltransferase 2
10538247	141.482	117.862	103.543	13.8537	12.4853	11.7723	76.3301	70.1106	89.4972	120.962	12.7038	78.6459	7.1968	7.1968	7.1968	0.00012212	9.52173	1	1	0	9.52173	0.161532	1.53806	NM_023456	Npy	neuropeptide Y
10543725	344.894	305.261	289.946	41.9457	46.2089	37.5872	292.692	311.453	251.888	313.367	41.9139	285.344	13.945	13.945	13.945	1.6595e-05	7.47645	1	1	0	7.47645	0.146889	1.09821	NM_031998	Tsga14	testis specific gene A14
10351504	74.231	73.4184	52.8269	7.5346	8.4385	9.4217	52.6156	64.5041	55.9342	66.8254	8.4649	57.6847	4.5419	4.5419	4.5419	0.00020637	7.89441	1	1	0	7.89441	0.146744	1.15846	AK161191	AI506816	expressed sequence AI506816
10428619	344.978	348.992	182.23	37.06	36.6573	46.7486	298.033	277.617	284.29	292.067	40.1553	286.647	31.9602	31.9602	31.9602	0.002142	7.27343	1	1	0	7.27343	0.140086	1.01891	NM_015744	Enpp2	ectonucleotide pyrophosphatase/phosphodiesterase 2
10575799	518.202	544.75	520.744	49.6565	54.4334	65.0546	494.368	363.923	394.538	527.899	56.3815	417.61	23.4043	23.4043	23.4043	1.82e-05	9.36297	1	1	0	9.36297	0.13501	1.2641	NM_172285	Plcg2	phospholipase C, gamma 2
10591123	76.5983	75.3445	102.688	10.6787	8.9918	14.6174	90.2328	85.1055	83.1503	84.8768	11.4293	86.1629	5.3751	5.3751	5.3751	9.2448e-05	7.53877	1	1	0	7.42625	0.132648	0.985074	NM_001080814	Fat3	FAT tumor suppressor homolog 3 (Drosophila)
10591135	67.474	70.6584	83.8344	11.419	12.4209	13.0039	104.345	115.323	70.5024	73.9889	12.2813	96.7233	8.311	8.311	8.311	0.00093862	7.87566	1	1	0	6.02452	0.126974	0.764954	NM_001080814	Fat3	FAT tumor suppressor homolog 3 (Drosophila)
10529875	141.466	150.104	125.269	10.6174	10.6715	8.0035	81.3895	88.2809	91.1992	138.946	9.7641	86.9565	4.5542	4.5542	4.5542	3.0571e-06	14.2303	1	1	1	14.2303	0.112287	1.59788	NM_001077398	Ldb2	LIM domain binding 2
10538590	127.569	108.236	122.983	12.1927	13.1691	13.293	116.494	124.743	106.683	119.596	12.8849	115.973	4.5234	4.5234	4.5234	4.4476e-06	9.28186	1	1	0	9.28186	0.111102	1.03124	ENSMUST00000031817	Herc5	hect domain and RLD 5
10591118	90.9984	85.4205	92.9021	11.0749	11.2477	13.6849	129.225	133.101	86.727	89.7737	12.0025	116.351	8.6871	8.6871	8.6871	0.00036533	9.6939	1	1	0	7.47958	0.103158	0.771577	NM_001080814	Fat3	FAT tumor suppressor homolog 3 (Drosophila)
10483381	846.708	886.139	935.997	48.0612	42.5976	50.2754	539.807	462.683	474.232	889.615	46.978	492.241	20.4072	20.4072	20.4072	3.4031e-07	18.9368	1	1	1	18.9368	0.095437	1.80728	NM_016866	Stk39	serine/threonine kinase 39, STE20/SPS1 homolog (yeast)
10541354	1902.13	2003.49	2192.86	73.2167	71.1331	104.055	988.201	914.703	880.012	2032.83	82.8018	927.639	52.8819	52.8819	52.8819	6.5773e-07	24.5505	1	1	1	24.5505	0.0892608	2.1914	NM_175628	A2m	alpha-2-macroglobulin
10435271	296.626	260.961	232.621	28.439	26.9288	27.2556	313.51	359.54	371.202	263.403	27.5411	348.084	14.7563	14.7563	14.7563	1.2371e-05	12.6387	1	1	0	9.56399	0.0791219	0.756721	NM_175256	Heg1	HEG homolog 1 (zebrafish)
10564177	418.026	402.741	309.312	17.5272	17.9744	30.887	286.027	331.187	278.789	376.693	22.1295	298.668	21.9275	21.9275	21.9275	6.3502e-05	17.0222	1	1	0	17.0222	0.0740941	1.26125	AF241256	Snord116	small nucleolar RNA, C/D box 116 cluster
10564161	623.813	624.315	469.662	20.2716	19.8783	32.6837	434.927	486.009	435.383	572.597	24.2779	452.106	31.3791	31.3791	31.3791	4.054e-05	23.5851	1	1	0	23.5851	0.0536995	1.26651	NR_002895	Snord116	small nucleolar RNA, C/D box 116 cluster
10564163	626.6	620.647	467.95	20.1709	19.3528	32.1996	437.919	485.259	432.729	571.732	23.9077	451.969	31.5816	31.5816	31.5816	4.2206e-05	23.9141	1	1	0	23.9141	0.0528968	1.26498	NR_002895	Snord116	small nucleolar RNA, C/D box 116 cluster
10593332	314.087	332.187	301.689	8.3813	7.5876	7.4858	252.423	287.146	230.763	315.988	7.8182	256.777	10.7726	10.7726	10.7726	2.1224e-06	40.4169	1	1	0	40.4169	0.0304474	1.23059	NM_133217	Bco2	beta-carotene oxygenase 2
