# Supplementary material for: Linking Incomplete Reprogramming to the Improved Pluripotency of Murine Embryonal Carcinoma Cell-Derived Pluripotent Stem Cells
Source: PLoS One. 2010 Apr 26;5(4):e10320. doi: 10.1371/journal.pone.0010320 (PMC2859941; doi:10.1371/journal.pone.0010320)
Supplement: Dataset S5 — Overlapping Analysis Data of GeneSetA, B, C. (0.11 MB XLS) [file pone.0010320.s008.xls]

## Sheet: Sheet1
A	B	C	AB	BC	AC	ABC
0610006I08Rik	1700001L05Rik	1190003J15Rik	1700001L05Rik	A2m	1190003J15Rik	A2m
1110020G09Rik	1700024J04Rik	1300010F03Rik	1700024J04Rik	Adam12	1300010F03Rik	Adam12
1110021L09Rik	2410012M07Rik	1700007K13Rik	2410012M07Rik	Arid5b	1700007K13Rik	Arid5b
1190003J15Rik	4930555G01Rik	1700019H03Rik	4930555G01Rik	Baiap2l1	1700019H03Rik	Baiap2l1
1200003C05Rik	9430020K01Rik	1700029P11Rik	9430020K01Rik	C330019L16Rik	1700029P11Rik	C330019L16Rik
1300010F03Rik	A230050P20Rik	1700061G19Rik	A230050P20Rik	Car14	1700061G19Rik	Car14
1700001L05Rik	A2m	1810027O10Rik	A2m	Cpeb1	1810027O10Rik	Cpeb1
1700007K13Rik	Aass	1810048J11Rik	Aass	Crabp1	1810048J11Rik	Crabp1
1700019H03Rik	Acsl4	2210012G02Rik	Acsl4	Cx3cl1	2210012G02Rik	Cx3cl1
1700024J04Rik	Acss2	2410129H14Rik	Acss2	Dennd2c	2410129H14Rik	Dennd2c
1700029I01Rik	Acta2	2610021K21Rik	Acta2	Dnmt3l	2610021K21Rik	Dnmt3l
1700029P11Rik	Actn3	2610301F02Rik	Actn3	Dusp1	2610301F02Rik	Dusp1
1700047I17Rik1	Adam12	2700038C09Rik	Adam12	Ehd3	2700038C09Rik	Ehd3
1700061G19Rik	Adamts9	4632434I11Rik	Adamts9	Esrrb	4632434I11Rik	Esrrb
1810027O10Rik	Aff1	4833442J19Rik	Aff1	Gab1	4833442J19Rik	Gab1
1810048J11Rik	Ahnak	4930429B21Rik	Ahnak	Jph1	4930429B21Rik	Jph1
1810074P20Rik	Ajap1	4930519F16Rik	Ajap1	Kif21b	4930519F16Rik	Kif21b
2210012G02Rik	Alg13	4933426M11Rik	Alg13	Klf2	4933426M11Rik	Klf2
2210404J11Rik	Angptl2	5033413D16Rik	Angptl2	Klf4	5033413D16Rik	Klf4
2310014D11Rik	Anxa5	6030429G01Rik	Anxa5	Klf5	6030429G01Rik	Klf5
2310022K01Rik	Ap4m1	6720460F02Rik	Ap4m1	Nr5a1	6720460F02Rik	Nr5a1
2310030N02Rik	Aqp3	8430410A17Rik	Aqp3	OTTMUSG00000018935	8430410A17Rik	OTTMUSG00000018935
2410012M07Rik	Arid5b	9130213B05Rik	Arid5b	Parp12	9130213B05Rik	Parp12
2410129H14Rik	Atcay	9530048O09Rik	Atcay	Pgap1	9530048O09Rik	Pgap1
2610021K21Rik	Atp1a3	A2m	Atp1a3	Pla2g1b	A2m	Pla2g1b
2610024B07Rik	Axin2	AA388235	Axin2	Prkcb	AA388235	Prkcb
2610301B20Rik	B230217C12Rik	AI314180	B230217C12Rik	Prmt8	AI314180	Prmt8
2610301F02Rik	B2m	AI506816	B2m	Prrx1	AI506816	Prrx1
2700007P21Rik	B930046C15Rik	AK220484	B930046C15Rik	Ptprd	AK220484	Ptprd
2700038C09Rik	BC004728	AU015836	BC004728	Rbm24	AU015836	Rbm24
2810417H13Rik	Baiap2l1	AU018091	Baiap2l1	Sall1	AU018091	Sall1
4631426J05Rik	Bdh1	Abca8b	Bdh1	Slc39a8	Abca8b	Slc39a8
4632434I11Rik	Bgn	Abcb1a	Bgn	Spp1	Abcb1a	Spp1
4732418C07Rik	Bicd1	Abcb1b	Bicd1	Taok3	Abcb1b	Taok3
4833442J19Rik	C330019L16Rik	Accsl	C330019L16Rik	Tcfcp2l1	Accsl	Tcfcp2l1
4930429B21Rik	Cacng7	Actr3b	Cacng7	Tdh	Actr3b	Tdh
4930519F16Rik	Cacng8	Adam12	Cacng8	Thbs1	Adam12	Thbs1
4930555G01Rik	Calcr	Adam19	Calcr	Tm4sf1	Adam19	Tm4sf1
4930588N13Rik	Cap2	Adam23	Cap2	Tmem98	Adam23	Tmem98
4933409K07Rik	Car14	Adamts3	Car14	Tnc	Adamts3	Tnc
4933426M11Rik	Casp8	Adap1	Casp8	Tspan2	Adap1	Tspan2
5033413D16Rik	Cav1	Adcy1	Cav1	Usp26	Adcy1	Usp26
5133400G04Rik	Cd44	Agtr2	Cd44		Agtr2
6030429G01Rik	Cdh10	Ahnak2	Cdh10		Ahnak2
6330403K07Rik	Cdh11	Ak1	Cdh11		Ak1
6720460F02Rik	Cdkn1c	Akap11	Cdkn1c		Akap11
6720463M24Rik	Clip3	Aldh18a1	Clip3		Aldh18a1
6720489N17Rik	Cmtm8	Amn1	Cmtm8		Amn1
8430410A17Rik	Cnih2	Amt	Cnih2		Amt
9030418K01Rik	Cntfr	Ank2	Cntfr		Ank2
9030625A04Rik	Col12a1	Anln	Col12a1		Anln
9130213B05Rik	Col1a1	Ano3	Col1a1		Ano3
9230110C19Rik	Col1a2	Ano6	Col1a2		Ano6
9430020K01Rik	Col6a1	Anxa1	Col6a1		Anxa1
9530048O09Rik	Cpeb1	Anxa11	Cpeb1		Anxa11
A130014H13Rik	Crabp1	Anxa8	Crabp1		Anxa8
A230050P20Rik	Ctgf	Aoah	Ctgf		Aoah
A2m	Cx3cl1	Ap1m2	Cx3cl1		Ap1m2
AA388235	Cyba	Apoe	Cyba		Apoe
AF529169	Cyp2b23	Arap2	Cyp2b23		Arap2
AI314180	Cyp2j9	Arhgap18	Cyp2j9		Arhgap18
AI506816	Cyp39a1	Arid5b	Cyp39a1		Arid5b
AI747699	D230039L06Rik	Armcx3	D230039L06Rik		Armcx3
AI931714	Ddx58	Arrb2	Ddx58		Arrb2
AK220484	Dennd2c	Ash1l	Dennd2c		Ash1l
AU015836	Dnajb9	Ass1	Dnajb9		Ass1
AU018091	Dnmt3a	Atmin	Dnmt3a		Atmin
Aars	Dnmt3l	Atp10d	Dnmt3l		Atp10d
Aass	Doc2a	Atp11a	Doc2a		Atp11a
Abca8b	Dpysl2	Atp1b2	Dpysl2		Atp1b2
Abcb1a	Dusp1	Atp6v0a4	Dusp1		Atp6v0a4
Abcb1b	Dusp4	Atp8a1	Dusp4		Atp8a1
Abcd2	E530001K10Rik	Atpaf2	E530001K10Rik		Atpaf2
Abl1	EG432460	Axud1	EG432460		Axud1
Acaca	EG432825	B230120H23Rik	EG432825		B230120H23Rik
Accsl	EG627967	B4galt6	EG627967		B4galt6
Acer2	EG668662	BC020002	EG668662		BC020002
Acot9	ENSMUSG00000057445	BC050078	ENSMUSG00000057445		BC050078
Acsbg1	ENSMUSG00000072735	BC057079	ENSMUSG00000072735		BC057079
Acsl4	ENSMUSG00000079376	Baiap2l1	ENSMUSG00000079376		Baiap2l1
Acss2	Egr1	Bcat2	Egr1		Bcat2
Acta2	Ehd3	Bcl11a	Ehd3		Bcl11a
Actn3	Elavl3	Bcl2l11	Elavl3		Bcl2l11
Actr3b	Elf3	Bcl3	Elf3		Bcl3
Actr5	Ell2	Bco2	Ell2		Bco2
Adam12	Emp1	Bivm	Emp1		Bivm
Adam19	Emp2	Bmp4	Emp2		Bmp4
Adam23	Enpp3	Bpnt1	Enpp3		Bpnt1
Adamts14	Eomes	Brpf3	Eomes		Brpf3
Adamts3	Ephx2	C1ql1	Ephx2		C1ql1
Adamts9	Esrrb	C330016O10Rik	Esrrb		C330016O10Rik
Adap1	Evi1	C330019L16Rik	Evi1		C330019L16Rik
Adat1	Exoc6b	C330021F23Rik	Exoc6b		C330021F23Rik
Adcy1	Fads1	C330022B21Rik	Fads1		C330022B21Rik
Adi1	Fads2	C530030P08Rik	Fads2		C530030P08Rik
Aebp1	Fam46a	C77370	Fam46a		C77370
Aff1	Fbln2	Calcoco2	Fbln2		Calcoco2
Aff3	Fbn1	Camk1d	Fbn1		Camk1d
Agtr2	Flt4	Camkv	Flt4		Camkv
Ahnak	Fn1	Cand2	Fn1		Cand2
Ahnak2	Fosb	Capn1	Fosb		Capn1
Aif1l	Frmd3	Capn6	Frmd3		Capn6
Aire	Frmd4b	Capsl	Frmd4b		Capsl
Ajap1	Fst	Car14	Fst		Car14
Ak1	Fzd3	Casp9	Fzd3		Casp9
Akap11	Gab1	Ccdc3	Gab1		Ccdc3
Akr1e1	Gabra3	Ccdc45	Gabra3		Ccdc45
Akt3	Gap43	Ccl7	Gap43		Ccl7
Alcam	Gats	Ccnd1	Gats		Ccnd1
Aldh18a1	Gbp1	Ccnd2	Gbp1		Ccnd2
Aldh1a2	Gm879	Ccng1	Gm879		Ccng1
Aldh1l2	Gnao1	Cd34	Gnao1		Cd34
Aldh4a1	Gpm6a	Cd59a	Gpm6a		Cd59a
Alg13	Grhl3	Cd80	Grhl3		Cd80
Amn1	Gria4	Cd81	Gria4		Cd81
Amotl2	H19	Cd97	H19		Cd97
Amt	Hapln4	Cdc5l	Hapln4		Cdc5l
Angptl2	Hbegf	Cdh1	Hbegf		Cdh1
Angptl4	Hcn1	Cdh3	Hcn1		Cdh3
Ank2	Hexa	Cdkn1a	Hexa		Cdkn1a
Ankrd40	Hexim1	Cdyl2	Hexim1		Cdyl2
Anln	Hhip	Ceacam1	Hhip		Ceacam1
Ano10	Hip1	Centb1	Hip1		Centb1
Ano3	Hip1r	Cftr	Hip1r		Cftr
Ano6	Hn1l	Chrna9	Hn1l		Chrna9
Anxa1	Htr3a	Ckmt1	Htr3a		Ckmt1
Anxa11	Htr7	Clcn5	Htr7		Clcn5
Anxa2	Idh1	Cldn4	Idh1		Cldn4
Anxa5	Ifi204	Cldn6	Ifi204		Cldn6
Anxa6	Ifitm3	Clic4	Ifitm3		Clic4
Anxa7	Ifngr1	Cltb	Ifngr1		Cltb
Anxa8	Igf2	Cnpy1	Igf2		Cnpy1
Aoah	Igf2r	Cobl	Igf2r		Cobl
Ap1m2	Igfbp7	Cog3	Igfbp7		Cog3
Ap4m1	Il20ra	Col18a1	Il20ra		Col18a1
Apeh	Impact	Commd3	Impact		Commd3
Apobec3	Inpp5a	Cox6b2	Inpp5a		Cox6b2
Apoe	Itga6	Cpeb1	Itga6		Cpeb1
Aqp3	Jakmip2	Cphx	Jakmip2		Cphx
Arap2	Jarid1d	Cpt1c	Jarid1d		Cpt1c
Arap3	Jmjd5	Cpt2	Jmjd5		Cpt2
Arfgef1	Jph1	Crabp1	Jph1		Crabp1
Arhgap18	Kcnq3	Crip1	Kcnq3		Crip1
Arhgap29	Kcnt2	Crtap	Kcnt2		Crtap
Arhgef2	Kif21b	Crybg3	Kif21b		Crybg3
Arhgef5	Kif26b	Csf1	Kif26b		Csf1
Arhgef9	Kif5c	Csrp2	Kif5c		Csrp2
Arid5b	Klf2	Cst3	Klf2		Cst3
Armcx3	Klf4	Ctbp2	Klf4		Ctbp2
Arntl	Klf5	Cx3cl1	Klf5		Cx3cl1
Arpc2	Klhl4	Cxcl5	Klhl4		Cxcl5
Arrb2	LOC236604	Cyyr1	LOC236604		Cyyr1
Ash1l	LOC280487	D0H4S114	LOC280487		D0H4S114
Ass1	Lefty2	D14Abb1e	Lefty2		D14Abb1e
Atcay	Lgals1	D14Ertd668e	Lgals1		D14Ertd668e
Atmin	Lgals3bp	D230025D16Rik	Lgals3bp		D230025D16Rik
Atp10d	Lgi2	D4Wsu114e	Lgi2		D4Wsu114e
Atp11a	Lox	Dclk2	Lox		Dclk2
Atp1a3	Lrp2	Dcn	Lrp2		Dcn
Atp1b1	Lrrn1	Dcxr	Lrrn1		Dcxr
Atp1b2	Ltbp2	Ddit4l	Ltbp2		Ddit4l
Atp6v0a4	Mael	Ddr2	Mael		Ddr2
Atp8a1	Map3k5	Def6	Map3k5		Def6
Atpaf2	Mapk10	Dennd2c	Mapk10		Dennd2c
Atrnl1	Mapk11	Dennd4a	Mapk11		Dennd4a
Axin2	Mapk8ip1	Dgka	Mapk8ip1		Dgka
Axud1	Mapk8ip2	Dgkh	Mapk8ip2		Dgkh
Azi1	Mapkapk2	Dip2b	Mapkapk2		Dip2b
B230120H23Rik	Mbd1	Dmxl1	Mbd1		Dmxl1
B230217C12Rik	Mixl1	Dnajc6	Mixl1		Dnajc6
B2m	Mlh3	Dnmt3l	Mlh3		Dnmt3l
B3gnt3	Mobkl2b	Dock5	Mobkl2b		Dock5
B3gnt7	Moxd1	Dock6	Moxd1		Dock6
B4galnt3	Mpst	Dock7	Mpst		Dock7
B4galt6	Msi1	Dpp4	Msi1		Dpp4
B930046C15Rik	Mt1	Dppa2	Mt1		Dppa2
BC004728	Mt2	Dppa4	Mt2		Dppa4
BC016495	Nanog	Dppa5a	Nanog		Dppa5a
BC020002	Ncan	Dsg2	Ncan		Dsg2
BC050078	Ndn	Dstn	Ndn		Dstn
BC057079	Necab2	Dusp1	Necab2		Dusp1
BC062127	Nefm	Dusp27	Nefm		Dusp27
BC068157	Nfasc	Dusp6	Nfasc		Dusp6
Baiap2	Nfkbia	EG432879	Nfkbia		EG432879
Baiap2l1	Nova1	EG434179	Nova1		EG434179
Bcar1	Npepl1	EG434225	Npepl1		EG434225
Bcat2	Nr4a1	EG449630	Nr4a1		EG449630
Bcl11a	Nr5a1	EG544848	Nr5a1		EG544848
Bcl2l11	Nrk	EG627821	Nrk		EG627821
Bcl2l13	Nrp1	EG667078	Nrp1		EG667078
Bcl3	OTTMUSG00000007521	EG667842	OTTMUSG00000007521		EG667842
Bcl9	OTTMUSG00000018935	EG668588	OTTMUSG00000018935		EG668588
Bco2	Palld	EG668786	Palld		EG668786
Bdh1	Parp12	ENSMUSG00000050974	Parp12		ENSMUSG00000050974
Bend4	Pbx2	ENSMUSG00000052368	Pbx2		ENSMUSG00000052368
Bgn	Pcdh1	ENSMUSG00000063905	Pcdh1		ENSMUSG00000063905
Bicd1	Pcdh18	ENSMUSG00000071302	Pcdh18		ENSMUSG00000071302
Bivm	Pck2	ENSMUSG00000071952	Pck2		ENSMUSG00000071952
Bmp1	Pde3b	ENSMUSG00000073000	Pde3b		ENSMUSG00000073000
Bmp4	Pdgfra	ENSMUSG00000074294	Pdgfra		ENSMUSG00000074294
Bnc2	Pdgfrb	ENSMUSG00000074837	Pdgfrb		ENSMUSG00000074837
Bnipl	Pdzd4	Eda2r	Pdzd4		Eda2r
Bpnt1	Pfkm	Efhd1	Pfkm		Efhd1
Brpf3	Pgap1	Ehd3	Pgap1		Ehd3
Bspry	Phf17	Ei24	Phf17		Ei24
Btg1	Phlpp	Elf1	Phlpp		Elf1
C1galt1	Pim1	Enah	Pim1		Enah
C1ql1	Pim2	Enc1	Pim2		Enc1
C330016O10Rik	Pkdcc	Eng	Pkdcc		Eng
C330019L16Rik	Pknox2	Enox1	Pknox2		Enox1
C330021F23Rik	Pla2g1b	Enpp2	Pla2g1b		Enpp2
C330022B21Rik	Plagl1	Enpp5	Plagl1		Enpp5
C530030P08Rik	Plce1	Epas1	Plce1		Epas1
C530044N13Rik	Pmaip1	Epb4.1	Pmaip1		Epb4.1
C630028N24Rik	Pnldc1	Epb4.1l3	Pnldc1		Epb4.1l3
C77370	Postn	Epb4.9	Postn		Epb4.9
Cacna1g	Prex2	Epha2	Prex2		Epha2
Cacnb2	Prkcb	Epha4	Prkcb		Epha4
Cacng7	Prmt8	Ephb1	Prmt8		Ephb1
Cacng8	Prrx1	Ephx1	Prrx1		Ephx1
Calb2	Ptprd	Ereg	Ptprd		Ereg
Calcoco2	Pxdn	Esco2	Pxdn		Esco2
Calcr	Rab11fip4	Esrrb	Rab11fip4		Esrrb
Camk1d	Rag1ap1	Etl4	Rag1ap1		Etl4
Camkv	Ramp3	Exoc3l	Ramp3		Exoc3l
Cand2	Rassf2	Ext1	Rassf2		Ext1
Cap2	Rassf4	Eya1	Rassf4		Eya1
Capg	Rbm24	F2r	Rbm24		F2r
Capn1	Rcan2	F2rl1	Rcan2		F2rl1
Capn6	Reln	F630110N24Rik	Reln		F630110N24Rik
Capsl	Rgs16	Fabp5	Rgs16		Fabp5
Car14	Rimklb	Fam115a	Rimklb		Fam115a
Car8	Ripk3	Fam134b	Ripk3		Fam134b
Cars	Rlbp1l2	Fam171b	Rlbp1l2		Fam171b
Casp8	Rnf17	Fam178b	Rnf17		Fam178b
Casp9	Rps6ka2	Fam38a	Rps6ka2		Fam38a
Cav1	Rshl3	Fam63a	Rshl3		Fam63a
Cbx2	S100a11	Fat3	S100a11		Fat3
Ccdc3	Sall1	Fblim1	Sall1		Fblim1
Ccdc43	Sall2	Fbxl5	Sall2		Fbxl5
Ccdc45	Samd4	Fbxo15	Samd4		Fbxo15
Ccdc56	Sat1	Fgf17	Sat1		Fgf17
Ccl11	Scn3a	Fgf4	Scn3a		Fgf4
Ccl25	Scn8a	Fgf7	Scn8a		Fgf7
Ccl7	Sema6a	Fggy	Sema6a		Fggy
Ccm2	2009-09-03	Flrt2	2009-09-03		Flrt2
Ccnd1	Serinc5	Fndc3a	Serinc5		Fndc3a
Ccnd2	Serpine1	Foxj2	Serpine1		Foxj2
Ccng1	Sfmbt2	Foxp4	Sfmbt2		Foxp4
Ccno	Sfrp2	Frem2	Sfrp2		Frem2
Cd34	Six6os1	Frrs1	Six6os1		Frrs1
Cd44	Slc1a3	Fuca1	Slc1a3		Fuca1
Cd59a	Slc25a31	Fv1	Slc25a31		Fv1
Cd63	Slc26a7	G730007D18Rik	Slc26a7		G730007D18Rik
Cd68	Slc35d3	Gab1	Slc35d3		Gab1
Cd80	Slc38a1	Gabarapl1	Slc38a1		Gabarapl1
Cd81	Slc39a8	Gabbr1	Slc39a8		Gabbr1
Cd97	Slc6a9	Gabra4	Slc6a9		Gabra4
Cdc25b	Slc7a1	Gadd45a	Slc7a1		Gadd45a
Cdc5l	Slc7a11	Gatm	Slc7a11		Gatm
Cdh1	Snhg1	Gbx2	Snhg1		Gbx2
Cdh10	Sntb1	Gk5	Sntb1		Gk5
Cdh11	Sohlh2	Gli1	Sohlh2		Gli1
Cdh3	Sorbs2	Gli2	Sorbs2		Gli2
Cdkn1a	Spon1	Glt1d1	Spon1		Glt1d1
Cdkn1b	Spp1	Glul	Spp1		Glul
Cdkn1c	Spry3	Gm1040	Spry3		Gm1040
Cdkn2b	St6gal1	Gm784	St6gal1		Gm784
Cdr2l	Steap3	Gpa33	Steap3		Gpa33
Cdyl2	Syce1	Gpc3	Syce1		Gpc3
Ceacam1	Syt1	Gpr137b-ps	Syt1		Gpr137b-ps
Celsr2	Syt11	Gprc5a	Syt11		Gprc5a
Cenpt	T	Gramd3	T		Gramd3
Centb1	Taf1d	Grhl2	Taf1d		Grhl2
Cep120	Tagln	Grik5	Tagln		Grik5
Cep55	Taok3	Gstm2	Taok3		Gstm2
Cftr	Tbx1	Gtse1	Tbx1		Gtse1
Chd7	Tcerg1l	Gtsf1l	Tcerg1l		Gtsf1l
Chmp4c	Tcfap2c	H2-M5	Tcfap2c		H2-M5
Chrna9	Tcfcp2l1	H2afx	Tcfcp2l1		H2afx
Chst1	Tdh	Hck	Tdh		Hck
Ckmt1	Tgfb3	Hdac5	Tgfb3		Hdac5
Clca4	Tgm3	Hectd1	Tgm3		Hectd1
Clcn5	Thbs1	Hecw2	Thbs1		Hecw2
Cldn4	Tm4sf1	Heg1	Tm4sf1		Heg1
Cldn6	Tmem154	Herc5	Tmem154		Herc5
Clic4	Tmem54	Herpud1	Tmem54		Herpud1
Clint1	Tmem98	Hexdc	Tmem98		Hexdc
Clip1	Tnc	Hist1h2ak	Tnc		Hist1h2ak
Clip3	Tnnt1	Hivep1	Tnnt1		Hivep1
Cln5	Top2b	Hmgn3	Top2b		Hmgn3
Clpb	Trh	Hnrnpf	Trh		Hnrnpf
Cltb	Trio	Hormad1	Trio		Hormad1
Clu	Tspan2	Hsd17b14	Tspan2		Hsd17b14
Cmtm8	Tspan7	Hsf2bp	Tspan7		Hsf2bp
Cnih2	Ttc21b	Hspb1	Ttc21b		Hspb1
Cnksr2	Ttc7	Hunk	Ttc7		Hunk
Cnn1	Usp26	Ifitm1	Usp26		Ifitm1
Cnnm4	Vash2	Ift122	Vash2		Ift122
Cnpy1	Vat1l	Il1rl1	Vat1l		Il1rl1
Cntd1	Vmn2r29	Ildr1	Vmn2r29		Ildr1
Cntfr	Xylt1	Ina	Xylt1		Ina
Coasy	Zdhhc2	Inhba	Zdhhc2		Inhba
Cobl	Zfp334	Inpp5d	Zfp334		Inpp5d
Coch	Zfp819	Ipmk	Zfp819		Ipmk
Cog3	Zic1	Irak3	Zic1		Irak3
Col12a1		Itga5			Itga5
Col18a1		Itga9			Itga9
Col1a1		Itgb7			Itgb7
Col1a2		Itpripl2			Itpripl2
Col3a1		Jam2			Jam2
Col6a1		Jam3			Jam3
Col6a2		Jph1			Jph1
Col6a3		Jup			Jup
Commd3		Kank3			Kank3
Cox6b2		Kat2b			Kat2b
Cpeb1		Kbtbd7			Kbtbd7
Cpeb2		Kcnh8			Kcnh8
Cphx		Kcnj3			Kcnj3
Cpt1c		Kcnk5			Kcnk5
Cpt2		Kif14			Kif14
Crabp1		Kif1b			Kif1b
Crip1		Kif21b			Kif21b
Crlf3		Kit			Kit
Crtap		Klf12			Klf12
Cry2		Klf2			Klf2
Cryab		Klf4			Klf4
Crybg3		Klf5			Klf5
Csf1		Klf9			Klf9
Csgalnact1		Klhl13			Klhl13
Csrp2		LOC100046859			LOC100046859
Cst3		LOC383490			LOC383490
Ctbp2		LOC433762			LOC433762
Ctgf		LOC629446			LOC629446
Cx3cl1		Lama5			Lama5
Cxcl5		Laptm5			Laptm5
Cyb5r1		Lasp1			Lasp1
Cyba		Lcn2			Lcn2
Cyfip2		Ldb2			Ldb2
Cyp1b1		Lipa			Lipa
Cyp26a1		Liph			Liph
Cyp2b23		Lman2l			Lman2l
Cyp2j9		Lnpep			Lnpep
Cyp39a1		Lpl			Lpl
Cyp7b1		Lrch1			Lrch1
Cyyr1		Lrrc2			Lrrc2
D030028M11Rik		Lrrc34			Lrrc34
D0H4S114		Lrrc59			Lrrc59
D14Abb1e		Lrrc9			Lrrc9
D14Ertd668e		Ltbp4			Ltbp4
D230025D16Rik		Lum			Lum
D230039L06Rik		Ly6a			Ly6a
D2Ertd750e		Magel2			Magel2
D430042O09Rik		Magi1			Magi1
D4Wsu114e		Map4k3			Map4k3
Dazl		Mapk13			Mapk13
Dbc1		Mbc2			Mbc2
Dbn1		Mctp2			Mctp2
Dbnl		Mdm2			Mdm2
Dclk1		Mdm4			Mdm4
Dclk2		Mest			Mest
Dcn		Mkrn1			Mkrn1
Dcxr		Mkx			Mkx
Ddit4l		Mme			Mme
Ddr2		Mmp10			Mmp10
Ddx4		Mmp13			Mmp13
Ddx58		Mmp14			Mmp14
Def6		Mmp3			Mmp3
Dennd2c		Mmrn2			Mmrn2
Dennd4a		Mogat2			Mogat2
Dgka		Morc1			Morc1
Dgkh		Mov10			Mov10
Dhcr7		Mpdz			Mpdz
Dhrs7		Mpp1			Mpp1
Dip2b		Mras			Mras
Dirc2		Mrc2			Mrc2
Dlc1		Mreg			Mreg
Dlg4		Mrpl35			Mrpl35
Dmxl1		Mrpl38			Mrpl38
Dnahc8		Mrpl55			Mrpl55
Dnajb6		Mtap7d1			Mtap7d1
Dnajb9		Mthfd2			Mthfd2
Dnajc6		Mthfr			Mthfr
Dnmt3a		Mtmr12			Mtmr12
Dnmt3l		Mybl2			Mybl2
Doc2a		Mylpf			Mylpf
Dock5		Myst4			Myst4
Dock6		N4bp1			N4bp1
Dock7		Narf			Narf
Dok5		Ncoa3			Ncoa3
Dpp4		Ncoa4			Ncoa4
Dppa2		Nes			Nes
Dppa4		Neurod1			Neurod1
Dppa5a		Nf1			Nf1
Dpysl2		Nfib			Nfib
Dpysl5		Nfs1			Nfs1
Dsg2		Ngfr			Ngfr
Dsp		Nhedc1			Nhedc1
Dst		Nhsl1			Nhsl1
Dstn		Nid1			Nid1
Dusp1		Notch4			Notch4
Dusp19		Notum			Notum
Dusp27		Npl			Npl
Dusp4		Npy			Npy
Dusp6		Nqo1			Nqo1
E530001K10Rik		Nr5a1			Nr5a1
EG266459		Nr5a2			Nr5a2
EG330552		Nrp2			Nrp2
EG383450		Nt5c2			Nt5c2
EG432460		Nt5e			Nt5e
EG432825		Ntn1			Ntn1
EG432879		Nup210			Nup210
EG434179		OTTMUSG00000000266			OTTMUSG00000000266
EG434225		OTTMUSG00000010173			OTTMUSG00000010173
EG436240		OTTMUSG00000010694			OTTMUSG00000010694
EG449630		OTTMUSG00000011070			OTTMUSG00000011070
EG544848		OTTMUSG00000011097			OTTMUSG00000011097
EG546723		OTTMUSG00000014243			OTTMUSG00000014243
EG620639		OTTMUSG00000018935			OTTMUSG00000018935
EG622744		OTTMUSG00000023281			OTTMUSG00000023281
EG627821		OTTMUSG00000025408			OTTMUSG00000025408
EG627967		Oaf			Oaf
EG640050		Olfm1			Olfm1
EG667078		Ooep			Ooep
EG667842		Ophn1			Ophn1
EG668529		P2ry5			P2ry5
EG668588		Pank1			Pank1
EG668662		Parp12			Parp12
EG668786		Parvb			Parvb
ENSMUSG00000050974		Pax6			Pax6
ENSMUSG00000052368		Pbx1			Pbx1
ENSMUSG00000053218		Pcdh7			Pcdh7
ENSMUSG00000053512		Pcsk6			Pcsk6
ENSMUSG00000055440		Pctp			Pctp
ENSMUSG00000057445		Pdgfa			Pdgfa
ENSMUSG00000063905		Pdgfc			Pdgfc
ENSMUSG00000069765		Pdzk1			Pdzk1
ENSMUSG00000071302		Pdzrn3			Pdzrn3
ENSMUSG00000071952		Peg3			Peg3
ENSMUSG00000072735		Per3			Per3
ENSMUSG00000073000		Perp			Perp
ENSMUSG00000074294		Pfkfb1			Pfkfb1
ENSMUSG00000074371		Pgap1			Pgap1
ENSMUSG00000074837		Phlda3			Phlda3
ENSMUSG00000079376		Pih1d2			Pih1d2
Ebag9		Pik3cb			Pik3cb
Ecel1		Pik3cd			Pik3cd
Ech1		Pitpnc1			Pitpnc1
Ecm1		Pitx2			Pitx2
Eda2r		Pla2g1b			Pla2g1b
Eed		Plcg2			Plcg2
Efemp1		Plk2			Plk2
Efhd1		Pls1			Pls1
Egr1		Pls3			Pls3
Ehd3		Pltp			Pltp
Ei24		Plxdc2			Plxdc2
Elavl3		Polk			Polk
Elf1		Ppap2b			Ppap2b
Elf3		Ppfibp1			Ppfibp1
Elk3		Ppm1j			Ppm1j
Ell2		Pqlc3			Pqlc3
Elovl4		Prickle2			Prickle2
Emp1		Prkcb			Prkcb
Emp2		Prkch			Prkch
Enah		Prmt8			Prmt8
Enc1		Pros1			Pros1
Eng		Prrg4			Prrg4
Enox1		Prrx1			Prrx1
Enpp2		Psma8			Psma8
Enpp3		Psrc1			Psrc1
Enpp5		Ptges			Ptges
Eomes		Ptgs2			Ptgs2
Epas1		Ptpn3			Ptpn3
Epb4.1		Ptprd			Ptprd
Epb4.1l3		Ptprj			Ptprj
Epb4.9		Pttg1			Pttg1
Epha2		Pvt1			Pvt1
Epha4		Rab23			Rab23
Ephb1		Rab25			Rab25
Ephx1		Rabl2a			Rabl2a
Ephx2		Rac3			Rac3
Eps15		Rad51l3			Rad51l3
Eps8		Rad9b			Rad9b
Erbb3		Rage			Rage
Ereg		Rai14			Rai14
Ermp1		Rarg			Rarg
Errfi1		Rassf5			Rassf5
Esco2		Rb1			Rb1
Esrrb		Rbm24			Rbm24
Etl4		Rbm35a			Rbm35a
Evi1		Rbm35b			Rbm35b
Exoc3l		Rbm46			Rbm46
Exoc6b		Rbm47			Rbm47
Ext1		Rbmx			Rbmx
Eya1		Rbpj			Rbpj
F11r		Rcvrn			Rcvrn
F2r		Reep2			Reep2
F2rl1		Rev1			Rev1
F630110N24Rik		Rex2			Rex2
Fabp5		Rnd2			Rnd2
Fads1		Rnf130			Rnf130
Fads2		Rnf160			Rnf160
Faim2		Rnf169			Rnf169
Fam102a		Rnu2			Rnu2
Fam102b		Rps3			Rps3
Fam115a		Rragd			Rragd
Fam126a		Runx1t1			Runx1t1
Fam131b		S100a6			S100a6
Fam134b		Sall1			Sall1
Fam152a		Satb1			Satb1
Fam171a2		Scd1			Scd1
Fam171b		Scmh1			Scmh1
Fam178b		2009-09-01			2009-09-01
Fam38a		2009-09-10			2009-09-10
Fam46a		Serpinb6c			Serpinb6c
Fam63a		Serpine2			Serpine2
Fam82a1		Sesn1			Sesn1
Fasn		Sfn			Sfn
Fat3		Sft2d2			Sft2d2
Fblim1		Sh3gl2			Sh3gl2
Fbln2		Shisa3			Shisa3
Fbn1		Slc12a6			Slc12a6
Fbn2		Slc15a2			Slc15a2
Fbxl16		Slc19a2			Slc19a2
Fbxl5		Slc1a4			Slc1a4
Fbxo15		Slc1a5			Slc1a5
Fbxo16		Slc25a12			Slc25a12
Fbxo21		Slc27a2			Slc27a2
Fdxr		Slc29a1			Slc29a1
Fgf17		Slc37a1			Slc37a1
Fgf4		Slc39a8			Slc39a8
Fgf5		Slc40a1			Slc40a1
Fgf7		Slc6a8			Slc6a8
Fggy		Slc7a7			Slc7a7
Fhod3		Slco5a1			Slco5a1
Flnb		Slfn3			Slfn3
Flrt2		Smarcad1			Smarcad1
Flt1		Smox			Smox
Flt4		Snord115			Snord115
Flywch1		Snord116			Snord116
Fmr1nb		Snord118			Snord118
Fn1		Snrpn			Snrpn
Fndc3a		Soat1			Soat1
Fosb		Sod2			Sod2
Fosl1		Sort1			Sort1
Foxj2		Sox15			Sox15
Foxk2		Sox4			Sox4
Foxm1		Spp1			Spp1
Foxp4		Sprr2a			Sprr2a
Frem2		Spry2			Spry2
Frmd3		Ssbp2			Ssbp2
Frmd4b		St14			St14
Frrs1		Stk39			Stk39
Fry		Stk40			Stk40
Fst		Stx3			Stx3
Fuca1		Sugt1			Sugt1
Fv1		Sulf2			Sulf2
Fxn		Syk			Syk
Fxyd5		Taf13			Taf13
Fyn		Taok3			Taok3
Fzd3		Tbc1d13			Tbc1d13
G730007D18Rik		Tbx3			Tbx3
Gab1		Tcea1			Tcea1
Gabarapl1		Tcea3			Tcea3
Gabbr1		Tcf15			Tcf15
Gabra3		Tcfcp2l1			Tcfcp2l1
Gabra4		Tcl1			Tcl1
Gad1		Tdh			Tdh
Gadd45a		Tdrd12			Tdrd12
Galr2		Tdrkh			Tdrkh
Gap43		Tet2			Tet2
Gas5		Tex14			Tex14
Gas6		Tfpi			Tfpi
Gatm		Thada			Thada
Gats		Thbd			Thbd
Gbp1		Thbs1			Thbs1
Gbx2		Timp2			Timp2
Gcs1		Tle4			Tle4
Gdap10		Tm4sf1			Tm4sf1
Gemin5		Tmc7			Tmc7
Ggta1		Tmem79			Tmem79
Gk5		Tmem98			Tmem98
Glb1		Tmsb4x			Tmsb4x
Gli1		Tnc			Tnc
Gli2		Tnfrsf10b			Tnfrsf10b
Glrx		Tnik			Tnik
Glt1d1		Trim13			Trim13
Glul		Trim36			Trim36
Gm1040		Triml1			Triml1
Gm784		Triml2			Triml2
Gm879		Trit1			Trit1
Gnao1		Trp53			Trp53
Gpa33		Trp53inp1			Trp53inp1
Gpc3		Trps1			Trps1
Gpm6a		Tsga14			Tsga14
Gpr137b-ps		Tspan2			Tspan2
Gpr98		Tulp3			Tulp3
Gprc5a		Ubxn2a			Ubxn2a
Gprc5b		Ufsp2			Ufsp2
Gprc5c		Ulk1			Ulk1
Gpt2		Ulk4			Ulk4
Gpx1		Usp26			Usp26
Gramd3		Usp31			Usp31
Grasp		Usp32			Usp32
Grem1		Vcan			Vcan
Grhl1		Vegfc			Vegfc
Grhl2		Vgll3			Vgll3
Grhl3		Wdr32			Wdr32
Gria4		Wdr35			Wdr35
Grik5		Wdr54			Wdr54
Grip1		Whsc1			Whsc1
Gstm2		Wtip			Wtip
Gtse1		Xist			Xist
Gtsf1l		Zbtb38			Zbtb38
Guf1		Zcwpw1			Zcwpw1
H19		Zdbf2			Zdbf2
H2-M5		Zeb2			Zeb2
H2afx		Zfp125			Zfp125
H2afy		Zfp296			Zfp296
Hapln4		Zfp365			Zfp365
Hbegf		Zfp42			Zfp42
Hck		Zfp422			Zfp422
Hcn1		Zfp428			Zfp428
Hdac3		Zfp459			Zfp459
Hdac5		Zfp532			Zfp532
Hectd1		Zfp57			Zfp57
Hecw2		Zfp608			Zfp608
Heg1		Zfp640			Zfp640
Herc5		Zfp660			Zfp660
Herpud1		Zfp710			Zfp710
Hexa		Zfp74			Zfp74
Hexdc		Zfp809			Zfp809
Hexim1		Zfp97			Zfp97
Hhip		Zmat3			Zmat3
Hip1		Zscan10			Zscan10
Hip1r
Hist1h2ak
Hivep1
Hlf
Hmgn3
Hn1l
Hnrnpf
Hnrnph3
Hormad1
Hsd17b14
Hsf2bp
Hspa4l
Hspa8
Hspb1
Htr2a
Htr3a
Htr7
Htra2
Hunk
Hus1
Id1
Idh1
Ifi202b
Ifi204
Ifitm1
Ifitm3
Ifngr1
Ifrg15
Ift122
Igf1r
Igf2
Igf2r
Igfbp7
Igsf1
Igsf10
Igsf3
Il13ra1
Il1rl1
Il20ra
Ildr1
Ildr2
Impact
Ina
Inhba
Inhbb
Inpp5a
Inpp5d
Insr
Intu
Ipmk
Irak3
Itga5
Itga6
Itga9
Itgav
Itgb3bp
Itgb7
Itgb8
Itm2b
Itpripl2
Jakmip2
Jam2
Jam3
Jarid1d
Jmjd3
Jmjd5
Jph1
Jup
Kank3
Kat2b
Kbtbd7
Kcnab3
Kcnh8
Kcnj3
Kcnk5
Kcnq3
Kcnt2
Kctd16
Kctd2
Kdelr3
Kif14
Kif1b
Kif1c
Kif21a
Kif21b
Kif24
Kif26b
Kif3a
Kif5c
Kit
Klc2
Klf12
Klf2
Klf4
Klf5
Klf9
Klhdc2
Klhl13
Klhl23
Klhl4
Klk13
Kras
L3mbtl3
LOC100046859
LOC236604
LOC280487
LOC383490
LOC433762
LOC629446
LOC676031
Lama5
Laptm5
Lars
Lasp1
Lass5
Lcn2
Ldb2
Ldlrad3
Lef1
Lefty2
Lgals1
Lgals3
Lgals3bp
Lgals9
Lgi2
Lipa
Liph
Lix1l
Llgl1
Lman2l
Lmbr1
Lmf1
Lmna
Lnpep
Lonrf3
Lox
Loxl1
Lpcat3
Lpl
Lrch1
Lrig1
Lrig3
Lrp2
Lrp8
Lrrc2
Lrrc34
Lrrc59
Lrrc9
Lrrn1
Lrtm2
Lrtomt
Lsr
Lss
Ltbp2
Ltbp4
Ltbr
Lum
Lxn
Ly6a
Ly6c1
Lyplal1
Mael
Magel2
Magi1
Magi2
Maml2
Man1a
Manba
Map3k4
Map3k5
Map4k3
Mapk10
Mapk11
Mapk12
Mapk13
Mapk8ip1
Mapk8ip2
Mapkapk2
Mark1
Mbc2
Mbd1
Mbd2
Mbnl2
Mcf2
Mcl1
Mcoln3
Mcpt8
Mctp2
Mdm2
Mdm4
Me1
Med9
Megf6
Meis1
Mela
Mep1b
Mest
Mfsd2
Mgmt
Mgp
Mical2
Mid1
Mixl1
Mkrn1
Mkx
Mlh3
Mllt6
Mmd
Mme
Mmp10
Mmp13
Mmp14
Mmp16
Mmp3
Mmp9
Mmrn2
Mobkl2b
Mogat2
Morc1
Morc4
Mospd1
Mov10
Mov10l1
Moxd1
Mpdu1
Mpdz
Mpp1
Mpp3
Mpst
Mras
Mrc2
Mreg
Mrpl27
Mrpl35
Mrpl38
Mrpl55
Ms4a4d
Msi1
Mt1
Mt2
Mtap6
Mtap7d1
Mthfd2
Mthfr
Mtmr12
Mtmr4
Mum1l1
Mvp
Mybl1
Mybl2
Myc
Myh10
Mylpf
Myof
Myst4
N4bp1
Nanog
Narf
Ncan
Ncoa3
Ncoa4
Ndn
Ndufs5
Necab2
Nefm
Nelf
Nes
Neurod1
Nf1
Nfasc
Nfatc2ip
Nfib
Nfix
Nfkbia
Nfs1
Ngfr
Nhedc1
Nhs
Nhsl1
Nid1
Nle1
Nlrc4
Nme6
Notch1
Notch4
Notum
Nov
Nova1
Npepl1
Nphp3
Npl
Npy
Nqo1
Nr2f2
Nr4a1
Nr5a1
Nr5a2
Nrk
Nrp1
Nrp2
Nrsn1
Nsun4
Nt5c2
Nt5e
Ntn1
Nudt12
Nudt7
Nup210
OTTMUSG00000000266
OTTMUSG00000000623
OTTMUSG00000007521
OTTMUSG00000010173
OTTMUSG00000010657
OTTMUSG00000010694
OTTMUSG00000011070
OTTMUSG00000011097
OTTMUSG00000014243
OTTMUSG00000016571
OTTMUSG00000016609
OTTMUSG00000018935
OTTMUSG00000023281
OTTMUSG00000025408
Oaf
Oas1g
Obfc2a
Odz3
Olfm1
Olfml3
Olfr985
Ooep
Ophn1
Oprk1
Osmr
Otub2
Otud1
Otx2
P2ry5
Pabpc4l
Palld
Palm2-akap2
Pank1
Parp11
Parp12
Parp14
Parvb
Pax6
Pbx1
Pbx2
Pbx3
Pcbp4
Pcdh1
Pcdh18
Pcdh19
Pcdh7
Pcdhb18
Pck2
Pcsk6
Pctp
Pdcd1
Pde1b
Pde3b
Pde9a
Pdgfa
Pdgfc
Pdgfra
Pdgfrb
Pdlim5
Pdzd4
Pdzk1
Pdzrn3
Pea15a
Peg3
Per3
Perp
Pfkfb1
Pfkm
Pfn2
Pgap1
Pgbd5
Pgm2
Phf10
Phf16
Phf17
Phf6
Phgdh
Phlda1
Phlda3
Phlpp
Pigt
Pih1d2
Pik3cb
Pik3cd
Pim1
Pim2
Pitpnc1
Pitx2
Pja1
Pkdcc
Pknox2
Pla2g12a
Pla2g1b
Pla2g4a
Plagl1
Plau
Plaur
Plcb4
Plce1
Plcg2
Plch1
Pld4
Plekha1
Plekha5
Plekho1
Plk2
Pls1
Pls3
Pltp
Plxdc2
Plxnb2
Pmaip1
Pnldc1
Pnma5
Pold3
Polk
Postn
Ppap2b
Ppfibp1
Pphln1
Ppm1j
Ppp2r1b
Ppp2r5b
Ppt2
Pqlc3
Pramef12
Prdm11
Prdm14
Prdm5
Prex2
Prickle2
Prkcb
Prkch
Prkra
Prmt8
Pros1
Prph
Prr11
Prrg4
Prrx1
Psat1
Psma8
Psrc1
Ptch2
Ptges
Ptgs1
Ptgs2
Ptpn14
Ptpn3
Ptprd
Ptprj
Ptrh2
Pttg1
Pvrl3
Pvt1
Pxdn
Pxmp2
Pycard
Pycr1
Pycrl
RP23-34B24.1
Rab11fip4
Rab23
Rab25
Rab27a
Rab28
Rab39b
Rabgap1l
Rabl2a
Rac3
Rad51l3
Rad9b
Rag1ap1
Rage
Rai12
Rai14
Ramp3
Rap1a
Rarg
Rassf2
Rassf4
Rassf5
Raver2
Rb1
Rbm24
Rbm35a
Rbm35b
Rbm46
Rbm47
Rbmx
Rbmxl2
Rbpj
Rcan2
Rcn2
Rcn3
Rcvrn
Rdm1
Reep2
Reln
Rev1
Rex2
Rfwd3
Rgs16
Rhbdf1
Rhd
Rhobtb3
Rimklb
Ripk3
Ripply1
Rlbp1l2
Rmnd5b
Rnd1
Rnd2
Rnf122
Rnf130
Rnf160
Rnf169
Rnf17
Rnmtl1
Rnu2
Rnu73a
Ror1
Rpl10l
Rpl23
Rps3
Rps6ka2
Rragd
Rrbp1
Rshl2a
Rshl3
Rsph1
Rundc3b
Runx1t1
S100a11
S100a6
Saa3
Sall1
Sall2
Samd4
Saps2
Sash1
Sat1
Satb1
Scamp1
Scarb1
Scarb2
Scd1
Scmh1
Scn3a
Scn5a
Scn8a
Sdc4
Sema4a
Sema4c
Sema6a
2009-09-01
2009-09-10
2009-09-03
2009-09-08
Serinc5
Serpina3n
Serpinb6a
Serpinb6c
Serpinb9b
Serpine1
Serpine2
Serpinf1
Sesn1
Sesn2
Setd7
Sfmbt2
Sfn
Sfrp2
Sft2d2
Sgce
Sgms2
Sh2d3c
Sh3bp4
Sh3gl2
Sh3pxd2b
Shisa3
Sigmar1
Sipa1l2
Six4
Six6os1
Slc12a6
Slc12a8
Slc14a1
Slc15a1
Slc15a2
Slc16a10
Slc16a13
Slc16a2
Slc16a6
Slc19a2
Slc1a3
Slc1a4
Slc1a5
Slc22a5
Slc25a11
Slc25a12
Slc25a31
Slc25a36
Slc26a7
Slc27a2
Slc27a4
Slc28a1
Slc29a1
Slc35c1
Slc35d2
Slc35d3
Slc37a1
Slc38a1
Slc39a4
Slc39a8
Slc40a1
Slc44a1
Slc4a11
Slc4a5
Slc4a7
Slc4a8
Slc6a13
Slc6a8
Slc6a9
Slc7a1
Slc7a11
Slc7a7
Slco4c1
Slco5a1
Slfn3
Slfn9
Smarca1
Smarcad1
Smarcd1
Smndc1
Smox
Smyd2
Smyd3
Snhg1
Snora62
Snord115
Snord116
Snord118
Snord32a
Snord34
Snord35b
Snord53
Snrpn
Sntb1
Soat1
Socs2
Sod2
Sohlh2
Sorbs2
Sort1
Sox15
Sox4
Spg20
Spint2
Spon1
Spp1
Spred3
Sprr2a
Spry2
Spry3
Srebf1
Ssbp2
Ssbp3
St14
St6gal1
Stag3
Stat6
Stc2
Steap3
Steap4
Stk31
Stk32a
Stk39
Stk40
Stox2
Stx3
Suclg2
Sugt1
Sulf2
Susd2
Syce1
Syde2
Syk
Syne2
Syngap1
Syt1
Syt11
T
Tac1
Taf13
Taf1d
Taf4b
Tagln
Taok3
Tbc1d13
Tbx1
Tbx3
Tcea1
Tcea3
Tcerg1l
Tcf15
Tcfap2c
Tcfcp2
Tcfcp2l1
Tcfeb
Tcfl5
Tcl1
Tdh
Tdrd12
Tdrkh
Tead1
Tead2
Tet2
Tex11
Tex14
Tex16
Tfb1m
Tfpi
Tfpi2
Tfrc
Tgfb3
Tgfbi
Tgm3
Thada
Thbd
Thbs1
Thbs2
Thbs3
Thg1l
Thnsl1
Timp2
Tle4
Tm4sf1
Tm6sf1
Tmc7
Tmco6
Tmem100
Tmem123
Tmem154
Tmem164
Tmem54
Tmem55a
Tmem63a
Tmem79
Tmem8
Tmem87a
Tmem98
Tmsb4x
Tmtc3
Tnc
Tnfrsf10b
Tnfrsf1a
Tnfrsf23
Tnik
Tnnt1
Top2b
Tor1aip2
Tox3
Tpt1
Trappc1
Trh
Trib3
Trim13
Trim25
Trim36
Trim6
Trim62
Triml1
Triml2
Trio
Trit1
Tro
Trp53
Trp53inp1
Trps1
Trub1
Tsga14
Tspan2
Tspan6
Tspan7
Ttc17
Ttc21b
Ttc23
Ttc7
Tulp3
Twist2
Txndc1
Txndc16
Ube2a
Ube2e1
Ube2e2
Ube2o
Ubiad1
Ubl3
Ubtd2
Ubxn2a
Ufsp2
Ulk1
Ulk4
Unc5a
Upk1a
Usp25
Usp26
Usp31
Usp32
Usp44
Usp51
Utrn
Vangl1
Vash2
Vat1l
Vcan
Vegfc
Vgll3
Vmn2r29
Vps53
Wdr32
Wdr35
Wdr51b
Wdr54
Wdr55
Wdr86
Whsc1
Wnt5a
Wtip
Wwc1
Xist
Xrcc5
Xylt1
Yes1
Ythdc2
Zbtb25
Zbtb32
Zbtb38
Zc4h2
Zcwpw1
Zdbf2
Zdhhc2
Zeb2
Zfp125
Zfp296
Zfp317
Zfp334
Zfp354c
Zfp365
Zfp37
Zfp385b
Zfp42
Zfp422
Zfp428
Zfp459
Zfp532
Zfp57
Zfp608
Zfp640
Zfp660
Zfp710
Zfp74
Zfp809
Zfp819
Zfp830
Zfp850
Zfp97
Zic1
Zmat3
Zscan10
