# Supplementary material for: Linking Incomplete Reprogramming to the Improved Pluripotency of Murine Embryonal Carcinoma Cell-Derived Pluripotent Stem Cells
Source: PLoS One. 2010 Apr 26;5(4):e10320. doi: 10.1371/journal.pone.0010320 (PMC2859941; doi:10.1371/journal.pone.0010320)
Supplement: Dataset S6 — Gene Ontology Analysis of Molecular Function. (0.03 MB XLS) [file pone.0010320.s009.xls]

## Sheet: mf
Term	Count	Genes	B_count	C_count	p-value	B_genes	C_genes
GO:0005515~protein binding	326	Atpaf2, Syce1, Vegfc, Ndn, Lasp1, Col1a2, Jam3, Npy, Rnf130, 1190003J15Rik, Ifngr1, Pcdh7, Lrrc2, Angptl2, Dsg2, Magel2, Lnpep, Rac3, S100a6, Lrrn1, Nf1, Dnajc6, Nfkbia, Pdzd4, Frmd3, Pfkm, Cmtm8, Mkrn1, Hip1, Triml1, Zic1, Spry2, Tgfb3, Hck, D230025D16Rik, Mthfr, Spp1, Pknox2, Stk39, Nrp1, Mapk8ip1, Whsc1, Prmt8, Olfm1, Hhip, Fbln2, Fst, Palld, Cpeb1, Dock6, Trim36, Ank2, Actn3, Klhl4, Fblim1, A…	125	216	0.0343605	Acta2,Actn3,Adam12,Ahnak,Angptl2,Anxa5,Ap4m1,Axin2,B2m,Bgn,Cap2,Casp8,Cav1,Cd44,Cdh10,Cdh11,Cdkn1c,Cmtm8,Cntfr,Col12a1,Col1a1,Col1a2,Col6a1,Cpeb1,Ctgf,Cx3cl1,Cyba,Ddx58,Dnajb9,Dnmt3a,Dnmt3l,Ehd3,Fbln2,Flt4,Fn1,Fosb,Frmd3,Frmd4b,Fst,Fzd3,Gab1,Gap43,Grhl3,Hbegf,Hcn1,Hexa,Hhip,Hip1,Hip1r,Ifi204,Ifngr1,Igf2,Igf2r,Igfbp7,Impact,Itga6,Jarid1d,Kif5c,Klf2,Klf5,Klhl4,Lefty2,Lgals3bp,Lgi2,Lox,Lrrn1,Ltbp2,M…	1190003J15Rik,2210012G02Rik,Actr3b,Adam12,Adam23,Adcy1,Ahnak2,Ank2,Anln,Anxa1,Anxa11,Ap1m2,Apoe,Arrb2,Ash1l,Atp1b2,Atp6v0a4,Atpaf2,Bcl11a,Bcl2l11,Bcl3,Bmp4,Camk1d,Cand2,Casp9,Ccl7,Ccnd1,Ccnd2,Cd34,Cd80,Cd81,Cd97,Cdh1,Cdh3,Cdkn1a,Centb1,Cftr,Cldn4,Cldn6,Clic4,Cltb,Col18a1,Cpeb1,Csf1,Ctbp2,Cx3cl1,Cxcl5,D0H4S114,D14Ertd668e,D230025D16Rik,Dcn,Dcxr,Dgkh,Dnajc6,Dnmt3l,Dock6,Dock7,Dsg2,Dstn,Dusp6,EG4328…
GO:0043167~ion binding	226	Capn1, Mt2, Wtip, Def6, Lasp1, Dgka, Prickle2, Zfp809, Zeb2, Rnf130, Pcdh7, Dsg2, Zfp365, Lnpep, S100a6, Pck2, Slc6a8, Zfp428, Pfkm, Mkrn1, Atp8a1, Usp32, Triml1, Zic1, Scd1, Trit1, Lrp2, Whsc1, Mthfd2, Fbln2, Atp1a3, Morc1, Trim36, 2610021K21Rik, Actn3, Fblim1, Klf12, Adam12, Zfp459, Foxp4, Zfp125, Sall2, Hexdc, Hivep1, Klf9, Camk1d, Ash1l, Pim1, Moxd1, Npepl1, Mmp10, Mctp2, Atp10d, Cdkn1a, Mdm2…	83	157	0.279012	Acsl4,Actn3,Adam12,Adamts9,Anxa5,Atp1a3,Cacng7,Cacng8,Car14,Cdh10,Cdh11,Cyba,Cyp2b23,Cyp2j9,Cyp39a1,Dnmt3a,Dnmt3l,Doc2a,Egr1,Ehd3,Enpp3,Ephx2,Esrrb,Evi1,Fads1,Fads2,Fbln2,Fbn1,Gabra3,Hcn1,Hexa,Idh1,Itga6,Jarid1d,Kcnq3,Klf2,Klf4,Klf5,LOC280487,Lgals3bp,Lox,Lrp2,Ltbp2,Map3k5,Mbd1,Mobkl2b,Moxd1,Mt1,Mt2,Ncan,Npepl1,Nr4a1,Nr5a1,Parp12,Pcdh1,Pcdh18,Pck2,Pfkm,Phf17,Phlpp,Pim1,Pla2g1b,Plagl1,Plce1,Pxdn,R…	2610021K21Rik,Adam12,Adam19,Adam23,Adcy1,Anxa1,Anxa11,Anxa8,Ash1l,Atp10d,Atp11a,Atp1b2,Atp8a1,B230120H23Rik,B4galt6,BC050078,Bcl11a,Bpnt1,Camk1d,Capn1,Capsl,Car14,Cd97,Cdh1,Cdh3,Cdkn1a,Centb1,Cftr,Clcn5,Clic4,Cltb,Col18a1,Crip1,Csrp2,D14Ertd668e,Def6,Dgka,Dnmt3l,Dsg2,EG434179,ENSMUSG00000063905,ENSMUSG00000071302,ENSMUSG00000074837,Efhd1,Ehd3,Enox1,Enpp2,Esco2,Esrrb,Eya1,Fat3,Fblim1,Foxp4,Frem2,F…
GO:0005509~calcium ion binding	66	Fat3, Capn1, Notch4, Cd97, Cltb, Def6, Heg1, Anxa1, Dgka, Cdh3, Anxa5, Pla2g1b, S100a11, Pcdh7, Dsg2, Cacng7, Itga5, S100a6, Mrc2, Capsl, B4galt6, Pros1, Cdh10, Mylpf, Cacng8, Nid1, Efhd1, Mmp14, Thbd, Usp32, Cdh1, Pls3, Tgm3, Ltbp4, Lrp2, Pcdh1, Rcvrn, Fbln2, Thbs1, Doc2a, Ltbp2, Pcdh18, 2610021K21Rik, Actn3, Syt1, Slc25a12, Itga6, Fbn1, Anxa11, Plce1, Mmp3, Sntb1, Cdh11, Anxa8, Ncan, Syt11, Ehd…	25	44	0.38122	Actn3,Anxa5,Cacng7,Cacng8,Cdh10,Cdh11,Doc2a,Ehd3,Fbln2,Fbn1,Itga6,Lrp2,Ltbp2,Ncan,Pcdh1,Pcdh18,Pla2g1b,Plce1,Rab11fip4,S100a11,Sntb1,Syt1,Syt11,Tgm3,Thbs1	2610021K21Rik,Anxa1,Anxa11,Anxa8,B4galt6,Camk1d,Capn1,Capsl,Cd97,Cdh1,Cdh3,Cltb,Def6,Dgka,Dsg2,Efhd1,Ehd3,Fat3,Frem2,Heg1,Itga5,Ltbp4,Mctp2,Mmp10,Mmp13,Mmp14,Mmp3,Mrc2,Mylpf,Nid1,Notch4,Pcdh7,Pla2g1b,Pls3,Pros1,Prrg4,Rcvrn,S100a6,Slc25a12,Sulf2,Thbd,Thbs1,Usp32,Vcan
GO:0016301~kinase activity	67	Dclk2, Mapkapk2, Map3k5, Taok3, Ckmt1, Dgka, Akap11, Pdgfra, Epas1, Nrk, Ephb1, Rage, Pik3cb, Pck2, Mapk10, Mapk13, Pfkm, Aldh18a1, B230120H23Rik, Mapk11, Per3, Hck, Pdgfrb, Ddr2, Prkch, Hunk, Pcsk6, Plk2, Stk39, Mapk8ip1, Ulk4, Flt4, Pfkfb1, Trio, Ak1, Epha4, Palld, Gk5, Aff1, Map4k3, Glul, Ulk1, Syk, Magi1, Kit, Ccnd1, Kcnh8, Epha2, Dgkh, Cdkn1c, Centb1, Ptpn3, Tex14, Pik3cd, Camk1d, Pim1, Mapk…	21	47	0.934903	Aff1,Cdkn1c,Flt4,Map3k5,Mapk10,Mapk11,Mapk8ip1,Mapk8ip2,Mapkapk2,Nrk,Palld,Pck2,Pdgfra,Pdgfrb,Pfkm,Pim1,Pim2,Ripk3,Rps6ka2,Taok3,Trio	Ak1,Akap11,Aldh18a1,B230120H23Rik,Camk1d,Camkv,Ccnd1,Cdkn1a,Centb1,Ckmt1,Dclk2,Ddr2,Dgka,Dgkh,Epas1,Epha2,Epha4,Ephb1,Flrt2,Gk5,Glul,Hck,Hunk,Ipmk,Irak3,Kcnh8,Kit,Magi1,Map4k3,Mapk13,Pank1,Pcsk6,Per3,Pfkfb1,Pik3cb,Pik3cd,Plk2,Prkch,Ptpn3,Rage,Stk39,Stk40,Syk,Taok3,Tex14,Ulk1,Ulk4
GO:0016740~transferase activity	104	Dclk2, Sox4, Mapkapk2, Taok3, Mpst, Ckmt1, Dgka, Akap11, Dnmt3a, Pik3cb, Pck2, Rev1, Pfkm, Nfs1, Aldh18a1, Mapk11, Alg13, Cpt1c, Hck, Ddr2, Prkch, St6gal1, Trit1, Plk2, Stk39, Mapk8ip1, Whsc1, Gatm, Prmt8, Pfkfb1, Trio, Esco2, Palld, Gk5, Mogat2, Glul, Syk, Kit, Ccnd1, Dgkh, Pik3cd, Il1rl1, Camk1d, Ash1l, Pim1, Dnmt3l, Pank1, Ripk3, Rps6ka2, Stk40, Tsga14, Cpt2, Cdkn1a, Pim2, Camkv, Ncoa3, Map3k5…	32	76	0.70129	Aff1,Alg13,Cdkn1c,Dnmt3a,Dnmt3l,Flt4,Map3k5,Mapk10,Mapk11,Mapk8ip1,Mapk8ip2,Mapkapk2,Mpst,Nrk,Palld,Parp12,Pck2,Pdgfra,Pdgfrb,Pfkm,Pim1,Pim2,Prmt8,Ripk3,Rps6ka2,Sat1,St6gal1,Taok3,Tgm3,Trio,Xylt1,Zdhhc2	4833442J19Rik,Ak1,Akap11,Aldh18a1,Amt,Ash1l,B230120H23Rik,B4galt6,Bcat2,C77370,Camk1d,Camkv,Ccnd1,Cdkn1a,Centb1,Ckmt1,Cpt1c,Cpt2,Dclk2,Ddr2,Dgka,Dgkh,Dnmt3l,Epas1,Epha2,Epha4,Ephb1,Esco2,Ext1,Flrt2,Gatm,Gk5,Glt1d1,Glul,Gstm2,Hck,Hunk,Il1rl1,Ipmk,Irak3,Kcnh8,Kit,Magi1,Map4k3,Mapk13,Mogat2,Myst4,Ncoa3,Nfs1,Pank1,Parp12,Pcsk6,Per3,Pfkfb1,Pik3cb,Pik3cd,Plk2,Polk,Prkch,Prmt8,Ptpn3,Rage,Rev1,Sh3gl2,Soa…
GO:0008289~lipid binding	28	Nr5a2, Sh3gl2, Doc2a, Cd59a, Pltp, Epb4.1, Anxa1, Dgka, Anxa5, Syt1, Crabp1, Rassf5, Anxa11, Anxa8, Apoe, Cntfr, Nr5a1, Gpc3, Hip1, Pitpnc1, Mctp2, Prkch, Fabp5, Pctp, Lpl, Ly6a, Nt5e, Hip1r,	8	22	0.58094	Anxa5,Cntfr,Crabp1,Doc2a,Hip1,Hip1r,Nr5a1,Syt1	Anxa1,Anxa11,Anxa8,Apoe,Cd59a,Crabp1,Dgka,Epb4.1,Fabp5,Gpc3,Lpl,Ly6a,Mctp2,Nr5a1,Nr5a2,Nt5e,Pctp,Pitpnc1,Pltp,Prkch,Rassf5,Sh3gl2
GO:0003700~transcription factor activity	53	Tbx1, Satb1, Nr5a2, Sox4, Pbx2, Rbpj, Mkx, Zbtb38, Zeb2, Epas1, Sox15, Zscan10, Grhl2, Nr5a1, Tcf15, Taf13, Gbx2, Zic1, Elf3, Pbx1, Klf5, Pknox2, Bcl3, Prrx1, Nfib, Pitx2, Tbx3, Tcfap2c, Klf4, Aff1, Nr4a1, T, Klf12, Trp53, Nanog, Foxp4, Egr1, Pax6, Trps1, Rarg, Bpnt1, Foxj2, Cphx, Fosb, Runx1t1, Klf2, Mixl1, Esrrb, Gli2, Elf1, Eomes, Rai14, Tle4,	20	39	0.672068	Aff1,Egr1,Elf3,Eomes,Esrrb,Fosb,Klf2,Klf4,Klf5,Mixl1,Nanog,Nr4a1,Nr5a1,Pbx2,Pknox2,Prrx1,T,Tbx1,Tcfap2c,Zic1	Bcl3,Bpnt1,Cphx,Elf1,Epas1,Esrrb,Foxj2,Foxp4,Gbx2,Gli2,Grhl2,Klf12,Klf2,Klf4,Klf5,Mkx,Nfib,Nr5a1,Nr5a2,Pax6,Pbx1,Pitx2,Prrx1,Rai14,Rarg,Rbpj,Runx1t1,Satb1,Sox15,Sox4,Taf13,Tbx3,Tcf15,Tle4,Trp53,Trps1,Zbtb38,Zeb2,Zscan10
GO:0003677~DNA binding	104	Satb1, Nr5a2, Sox4, Pbx2, Taok3, Rb1, Tcea3, Ndn, Mkx, Zbtb38, Arid5b, Zeb2, Ssbp2, Gli1, Sox15, Neurod1, Dnmt3a, Grhl2, Jarid1d, Rev1, Hormad1, Gbx2, Zic1, Pbx1, Pknox2, Zfp57, Mybl2, Whsc1, Crtap, Rad51l3, H2afx, Grhl3, Tcfap2c, Klf4, Nr4a1, Klf12, Trp53, Nanog, Foxp4, Sall2, Pax6, Hivep1, Klf9, Zfp97, Trps1, Il1rl1, Ash1l, Bpnt1, Foxj2, Cphx, Runx1t1, Plagl1, Eomes, Tle4, Tbx1, Mlh3, Rbpj, Cdc…	37	77	0.79758	Aff1,Arid5b,Dnmt3a,Egr1,Elf3,Eomes,Esrrb,Evi1,Fosb,Grhl3,Jarid1d,Klf2,Klf4,Klf5,LOC280487,Mael,Mbd1,Mixl1,Mlh3,Nanog,Ndn,Nr4a1,Nr5a1,Pbx2,Pcdh1,Pknox2,Plagl1,Prrx1,Sall1,Sall2,T,Taok3,Tbx1,Tcfap2c,Tcfcp2l1,Top2b,Zic1	2210012G02Rik,Arid5b,Ash1l,Bcl3,Bpnt1,C77370,Cdc5l,Cphx,Crtap,Elf1,Epas1,Esrrb,Foxj2,Foxp4,Gbx2,Gli1,Gli2,Grhl2,H2afx,Hist1h2ak,Hivep1,Hmgn3,Hormad1,Il1rl1,Klf12,Klf2,Klf4,Klf5,Klf9,LOC433762,Mkx,Mybl2,Myst4,Neurod1,Nfib,Nr5a1,Nr5a2,Pax6,Pbx1,Pitx2,Polk,Ppfibp1,Prrx1,Rab25,Rad51l3,Rai14,Rarg,Rb1,Rbpj,Rev1,Runx1t1,Sall1,Satb1,Smarcad1,Sox15,Sox4,Ssbp2,Taf13,Taok3,Tbx3,Tcea1,Tcea3,Tcf15,Tcfcp2l1,Tl…
GO:0005215~transporter activity	73	Slc1a3, Slc12a6, Cltb, Ramp3, Atp1b2, Lasp1, Abca8b, Scn3a, AU018091, Slc35d3, Chrna9, Gabra4, Slc38a1, Cacng7, Slc7a11, Slc29a1, Ifi204, Grik5, Slc25a31, Slc6a8, Aqp3, Clic4, Rlbp1l2, Slc39a8, Cftr, Atp8a1, Cacng8, Slco5a1, Lcn2, Cox6b2, Pitpnc1, Gabra3, Kcnq3, Igf2r, Slc7a1, Lpl, Ap1m2, Ccl7, Slc37a1, Gatm, Atp6v0a4, 1700019H03Rik, Slc19a2, Doc2a, Slc1a5, Atp1a3, Slc15a2, Slc40a1, Atp11a, Htr3a…	30	45	0.106008	Ap4m1,Aqp3,Atp1a3,Cacng7,Cacng8,Crabp1,Doc2a,Gabra3,Gria4,Hcn1,Htr3a,Ifi204,Igf2r,Kcnq3,Kcnt2,Ramp3,Rlbp1l2,Scn3a,Scn8a,Slc1a3,Slc25a31,Slc26a7,Slc35d3,Slc38a1,Slc39a8,Slc6a9,Slc7a1,Slc7a11,Syt1,Syt11	1700019H03Rik,AU018091,Abca8b,Abcb1a,Abcb1b,Ap1m2,Apoe,Atp10d,Atp11a,Atp1b2,Atp6v0a4,Atp8a1,Ccl7,Cftr,Chrna9,Clcn5,Clic4,Cltb,Cox6b2,Crabp1,Fabp5,Gabra4,Gatm,Grik5,Kcnh8,Kcnj3,Kcnk5,Lasp1,Lcn2,Lpl,Pitpnc1,Slc12a6,Slc15a2,Slc19a2,Slc1a4,Slc1a5,Slc25a12,Slc29a1,Slc37a1,Slc39a8,Slc40a1,Slc6a8,Slc7a7,Slco5a1,Stx3
GO:0003824~catalytic activity	254	4930519F16Rik, Capn1, Sox4, Hsd17b14, Mpst, Dip2b, Dgka, Ckmt1, Abca8b, Akap11, Rnf130, 1190003J15Rik, 1700061G19Rik, Lnpep, Rac3, Dnajc6, Pck2, Pfkm, Nfs1, Atp8a1, Cpt1c, Usp32, Hck, Ddr2, Scd1, Mthfr, Trit1, St6gal1, Gbp1, Stk39, Frrs1, Mapk8ip1, Lrp2, Whsc1, Mthfd2, Prmt8, Smox, Palld, Atp1a3, Gk5, Mogat2, Slc27a2, Adam12, Fbxo15, Ccnd1, Adamts3, Hexdc, Herc5, Il1rl1, Pik3cd, Camk1d, Ash1l, Pi…	86	181	0.759817	Aass,Acsl4,Acss2,Adam12,Adamts9,Aff1,Alg13,Atp1a3,Bdh1,Car14,Casp8,Cdkn1c,Col6a1,Cyba,Cyp2b23,Cyp2j9,Cyp39a1,Ddx58,Dnmt3a,Dnmt3l,Dpysl2,Dusp1,Dusp4,Ehd3,Enpp3,Ephx2,Esrrb,Fads1,Fads2,Flt4,Fn1,Gbp1,Gnao1,Hexa,Idh1,Igfbp7,Impact,Inpp5a,Jarid1d,LOC236604,LOC280487,Lgals3bp,Lox,Lrp2,Map3k5,Mapk10,Mapk11,Mapk8ip1,Mapk8ip2,Mapkapk2,Mobkl2b,Moxd1,Mpst,Npepl1,Nrk,Palld,Parp12,Pck2,Pde3b,Pdgfra,Pdgfrb,Pfk…	1190003J15Rik,1300010F03Rik,1700029P11Rik,1700061G19Rik,4833442J19Rik,4930519F16Rik,AK220484,Abca8b,Abcb1a,Abcb1b,Adam12,Adam19,Adam23,Adamts3,Adcy1,Ak1,Akap11,Aldh18a1,Amt,Aoah,Ash1l,Ass1,Atp10d,Atp11a,Atp1b2,Atp6v0a4,Atp8a1,B230120H23Rik,B4galt6,Bcat2,Bpnt1,C77370,Camk1d,Camkv,Capn1,Capn6,Car14,Casp9,Ccnd1,Cdkn1a,Cdyl2,Centb1,Cftr,Ckmt1,Cox6b2,Cpt1c,Cpt2,Ctbp2,Dclk2,Dcxr,Ddr2,Dennd4a,Dgka,Dgkh,…
