# Supplementary material for: Linking Incomplete Reprogramming to the Improved Pluripotency of Murine Embryonal Carcinoma Cell-Derived Pluripotent Stem Cells
Source: PLoS One. 2010 Apr 26;5(4):e10320. doi: 10.1371/journal.pone.0010320 (PMC2859941; doi:10.1371/journal.pone.0010320)
Supplement: Dataset S7 — Gene Ontology Analysis of Biological Process. (0.03 MB XLS) [file pone.0010320.s010.xls]

## Sheet: bp
Term	Count	Genes	B_count	C_count	p-value	B_genes	C_genes
GO:0032502~developmental process	212	Sox4, Vegfc, Ndn, Tagln, Mreg, Prickle2, Zeb2, Rnf130, Rac3, S100a6, Nf1, Nfkbia, Nefm, Hip1, Gbx2, Zic1, Tgfb3, Spry2, Spp1, Mapk8ip1, Nrp1, Lrp2, Serpine2, Crtap, Olfm1, Hhip, Fst, Trp53inp1, Morc1, Ank2, Fblim1, Inhba, Nanog, Foxp4, Ccnd1, Klf9, Six6os1, Ereg, Camk1d, Postn, Pim1, Ripk3, Lefty2, Cdkn1a, Vcan, Jph1, Notch4, Dpysl2, Map3k5, Csf1, Phlpp, Rbpj, Enah, Epas1, Sort1, Hectd1, Lox, Sfn…	85	138	0.0291897	Axin2,Baiap2l1,Calcr,Casp8,Cav1,Cd44,Cdkn1c,Ctgf,Dnmt3l,Dpysl2,Egr1,Elavl3,Elf3,Emp1,Eomes,Evi1,Fn1,Fst,Fzd3,Gap43,Grhl3,Hbegf,Hexa,Hexim1,Hhip,Hip1,Ifi204,Igf2,Igfbp7,Itga6,Jph1,Kif5c,Klf5,Lefty2,Lgals1,Lox,Lrp2,Map3k5,Mapk8ip1,Mixl1,Nanog,Ndn,Nefm,Nfasc,Nfkbia,Nr4a1,Nr5a1,Nrp1,Pcdh18,Pde3b,Pdgfra,Phf17,Phlpp,Pim1,Pim2,Pmaip1,Postn,Prrx1,Reln,Ripk3,Rnf17,Rps6ka2,Sall1,Scn8a,Sema6a,Serinc5,Serpin…	Adam19,Agtr2,Ank2,Apoe,Atp6v0a4,Axud1,B230120H23Rik,Baiap2l1,Bcl11a,Bcl2l11,Bcl3,Bmp4,Camk1d,Casp9,Ccnd1,Cd81,Cdh1,Cdkn1a,Clic4,Cobl,Col18a1,Crtap,Csf1,Csrp2,Dclk2,Dnmt3l,Dock7,Eda2r,Efhd1,Enah,Enc1,Eng,Epas1,Epb4.1,Epha2,Epha4,Ephb1,Ereg,Etl4,Ext1,Eya1,Fblim1,Fgf4,Fndc3a,Foxp4,Frem2,Gbx2,Gli1,Gli2,Gpc3,Hdac5,Hectd1,Ifitm1,Ina,Inhba,Inpp5d,Ipmk,Irak3,Itgb7,Jph1,Kif1b,Kit,Klf5,Klf9,Lama5,Ldb2,Ltbp…
GO:0007155~cell adhesion	68	Fat3, Ctgf, Spon1, Cd97, Atp1b2, Col12a1, Csf1, Col1a2, Enah, Jam3, Cdh3, Fzd3, Zeb2, Pcdh7, Col1a1, Jup, Dsg2, Reln, Lgals1, Eng, Itga5, Fndc3a, Hectd1, Itgb7, Cobl, Nf1, Pik3cb, Pros1, Col6a1, Cdh10, Nid1, Ptprd, Cd34, Cdh1, Ddr2, Spp1, Parvb, Nfasc, Bcl2l11, Nrp1, Pcdh1, Lama5, Thbs1, Pcdh18, Hapln4, Actn3, Cx3cl1, Fblim1, T, Perp, Adam12, Itga6, Cd44, Mpdz, Cdh11, Adam23, Ncan, Col18a1, Itga9…	29	45	0.145606	Actn3,Adam12,Cd44,Cdh10,Cdh11,Col12a1,Col1a1,Col1a2,Col6a1,Ctgf,Cx3cl1,Fn1,Fzd3,Hapln4,Itga6,Lgals1,Ncan,Nfasc,Nrp1,Pcdh1,Pcdh18,Postn,Ptprd,Reln,Spon1,Spp1,T,Thbs1,Tnc	Adam12,Adam23,Atp1b2,Bcl2l11,Cd34,Cd97,Cdh1,Cdh3,Cldn4,Cldn6,Cobl,Col18a1,Csf1,Cx3cl1,Ddr2,Dsg2,Enah,Eng,Fat3,Fblim1,Flrt2,Fndc3a,Frem2,Hectd1,Itga5,Itga9,Itgb7,Jam3,Jup,Lama5,Mpdz,Nf1,Nid1,Nrp2,Parvb,Pcdh7,Perp,Pik3cb,Pros1,Ptprd,Spp1,Thbs1,Tnc,Vcan,Zeb2
GO:0030154~cell differentiation	134	Dclk2, Ctgf, Vegfc, Rb1, Ndn, Mreg, Dock7, Zeb2, Rnf130, Gli1, Lgals1, Rassf5, Sox15, Fndc3a, Neurod1, S100a6, Calcr, Ifi204, Nf1, Nfkbia, Nefm, Hip1, Gbx2, Zic1, Spry2, Pbx1, Spp1, Nfasc, Cav1, Nrp1, Mapk8ip1, Ltbp4, Serpine2, Crtap, Hhip, Casp9, Fst, Pmaip1, Trp53inp1, Morc1, Tcfap2c, Ank2, Ngfr, Nr4a1, Perp, Inhba, Trp53, Nanog, Syk, Kit, Ptprj, Ccnd1, Pax6, Hdac5, Ereg, Sod2, Camk1d, Ntn1, Pi…	51	88	0.17401	Axin2,Calcr,Casp8,Cav1,Cdkn1c,Ctgf,Dpysl2,Egr1,Elavl3,Elf3,Eomes,Fst,Gap43,Hhip,Hip1,Ifi204,Kif5c,Lgals1,Map3k5,Mapk8ip1,Mixl1,Nanog,Ndn,Nefm,Nfasc,Nfkbia,Nr4a1,Nr5a1,Nrp1,Phf17,Phlpp,Pim1,Pim2,Pmaip1,Reln,Ripk3,Rnf17,Rps6ka2,Sall1,Sema6a,Sfrp2,Spp1,Steap3,T,Tbx1,Tcfap2c,Tcfcp2l1,Tgm3,Tnc,Top2b,Zic1	Agtr2,Ank2,Apoe,Axud1,B230120H23Rik,Bcl11a,Bcl2l11,Bcl3,Bmp4,Camk1d,Casp9,Ccnd1,Cdh1,Cdkn1a,Clic4,Col18a1,Crtap,Csf1,Csrp2,Dclk2,Dock7,Eda2r,Efhd1,Enah,Epas1,Epha2,Epha4,Ephb1,Ereg,Eya1,Fgf4,Fndc3a,Gbx2,Gli1,Gli2,Hdac5,Ina,Inhba,Inpp5d,Irak3,Kit,Lama5,Ltbp4,Mdm4,Morc1,Mreg,Neurod1,Nf1,Ngfr,Notch4,Nr5a1,Nrp2,Ntn1,Pax6,Pbx1,Peg3,Perp,Ptgs2,Ptprj,Rarg,Rassf5,Rb1,Rbpj,Rnf130,Runx1t1,S100a6,Sall1,Serp…
GO:0008283~cell proliferation	55	Tbx1, Timp2, Fgf17, Fgf7, Vegfc, Rb1, Csf1, Rbpj, Anxa1, Pla2g1b, Gli1, Pdgfc, S100a6, Nf1, Nfkbia, Cd81, Slfn3, Gpc3, Gbx2, Tgfb3, Ddr2, Pbx1, Spp1, Cav1, Nfib, Lrp2, Pitx2, Axin2, Hhip, Lama5, Flt4, Fst, Pmaip1, Tbx3, Pdgfa, T, Trp53, Syk, Kit, Ifitm3, Pax6, Cntfr, Cd80, Col18a1, Evi1, Igf2, Ereg, Inpp5d, Fgf4, Ntn1, Pim1, Gli2, Cdkn1a, Mdm4, Hbegf,	19	38	0.745844	Axin2,Cav1,Cntfr,Evi1,Flt4,Fst,Hbegf,Hhip,Ifitm3,Igf2,Lrp2,Nfkbia,Pim1,Pla2g1b,Pmaip1,Spp1,T,Tbx1,Tgfb3	Anxa1,Cd80,Cd81,Cdkn1a,Col18a1,Csf1,Ddr2,Ereg,Fgf17,Fgf4,Fgf7,Gbx2,Gli1,Gli2,Gpc3,Inpp5d,Kit,Lama5,Mdm4,Nf1,Nfib,Ntn1,Pax6,Pbx1,Pdgfa,Pdgfc,Pitx2,Pla2g1b,Rb1,Rbpj,S100a6,Slfn3,Spp1,Syk,Tbx3,Timp2,Trp53,Vegfc
GO:0001525~angiogenesis	20	Tbx1, Notch4, Ctgf, Thbs1, Col18a1, Vegfc, Ereg, Rbpj, Pdgfa, Gbx2, Bmp4, Serpine1, Epas1, Klf5, Eng, Nrp1, Casp8, Pitx2, Hbegf, Nf1,	8	14	0.611617	Casp8,Ctgf,Hbegf,Klf5,Nrp1,Serpine1,Tbx1,Thbs1	Bmp4,Col18a1,Eng,Epas1,Ereg,Gbx2,Klf5,Nf1,Notch4,Pdgfa,Pitx2,Rbpj,Thbs1,Vegfc
GO:0006950~response to stress	58	Gadd45a, Taok3, Mlh3, F2rl1, Hspb1, Anxa5, Gab1, Pla2g1b, Epas1, F2r, Ptgs2, Reln, Sox15, Ifi204, Nf1, Aass, Pik3cb, Rev1, Pros1, Idh1, Aoah, Mapk11, Thbd, Elf3, Herpud1, Spp1, Bcl3, Cav1, Ccl7, Hsf2bp, Thbs1, Rad51l3, H2afx, Esco2, Pmaip1, Trp53inp1, Grhl3, Tfpi, Polk, Rad9b, Trp53, Map4k3, Zmat3, Cd44, Ccnd1, Anxa8, Apoe, Hdac5, Nqo1, Evi1, Sod2, Fn1, Flrt2, Il20ra, Cxcl5, Cdkn1a, Hbegf, Pttg1,	21	42	0.733286	Aass,Anxa5,Cav1,Cd44,Elf3,Evi1,Fn1,Gab1,Grhl3,Hbegf,Idh1,Ifi204,Il20ra,Mapk11,Mlh3,Pla2g1b,Pmaip1,Reln,Spp1,Taok3,Thbs1	Anxa8,Aoah,Apoe,Bcl3,Ccl7,Ccnd1,Cdkn1a,Cxcl5,Epas1,Esco2,F2r,F2rl1,Flrt2,Gab1,Gadd45a,H2afx,Hdac5,Herpud1,Hsf2bp,Hspb1,Map4k3,Nf1,Nqo1,Pik3cb,Pla2g1b,Polk,Pros1,Ptgs2,Pttg1,Rad51l3,Rad9b,Rev1,Sod2,Sox15,Spp1,Taok3,Tfpi,Thbd,Thbs1,Trp53,Trp53inp1,Zmat3
GO:0016310~phosphorylation	54	Dclk2, Mapkapk2, Taok3, Map3k5, Pdgfra, Reln, Nrk, Ephb1, Pdgfc, Rage, Pik3cb, Cd81, Mapk10, Mapk13, B230120H23Rik, Mapk11, Pdgfrb, Hck, Ddr2, Bmp4, Prkch, Hunk, Pcsk6, Plk2, Stk39, Mapk8ip1, Ulk4, Flt4, Trio, Epha4, Palld, Pdgfa, Map4k3, Ulk1, Syk, Kit, Ccnd1, Epha2, Cd80, Pik3cd, Ereg, Tex14, Camk1d, Pim1, Irak3, Impact, Ripk3, Ipmk, Rps6ka2, Stk40, Flrt2, Arrb2, Pim2, Camkv,	18	37	0.824707	Flt4,Impact,Map3k5,Mapk10,Mapk11,Mapk8ip1,Mapkapk2,Nrk,Palld,Pdgfra,Pdgfrb,Pim1,Pim2,Reln,Ripk3,Rps6ka2,Taok3,Trio	Arrb2,B230120H23Rik,Bmp4,Camk1d,Camkv,Ccnd1,Cd80,Cd81,Dclk2,Ddr2,Epha2,Epha4,Ephb1,Ereg,Flrt2,Hck,Hunk,Ipmk,Irak3,Kit,Map4k3,Mapk13,Pcsk6,Pdgfa,Pdgfc,Pik3cb,Pik3cd,Plk2,Prkch,Rage,Stk39,Stk40,Syk,Taok3,Tex14,Ulk1,Ulk4
GO:0007049~cell cycle	51	Anln, Syce1, Gadd45a, Slc12a6, Fgf7, Vegfc, Rb1, Mlh3, Anxa1, Cdc5l, Rassf5, Pdgfc, S100a6, Rassf2, Mapk13, Sfn, B230120H23Rik, Hormad1, Sesn1, Bmp4, Plk2, Axin2, Ak1, H2afx, Ccnd2, Esco2, Trp53inp1, Tbx3, Cpeb1, Pdgfa, Rad9b, Trp53, Ccnd1, Trim13, Hdac5, Sept1, Rassf4, Cdkn1c, Ccng1, Ereg, Igf2, Fgf4, Steap3, Sept3, Fosb, Rps6ka2, Cdkn1a, Mdm4, Mdm2, Dusp1, Pttg1,	13	40	0.284933	Axin2,Cdkn1c,Cpeb1,Dusp1,Fosb,Igf2,Mlh3,Rassf2,Rassf4,Rps6ka2,Sept3,Steap3,Syce1	Ak1,Anln,Anxa1,B230120H23Rik,Bmp4,Ccnd1,Ccnd2,Ccng1,Cdc5l,Cdkn1a,Cpeb1,Dusp1,Ereg,Esco2,Fgf4,Fgf7,Gadd45a,H2afx,Hdac5,Hormad1,Mapk13,Mdm2,Mdm4,Pdgfa,Pdgfc,Plk2,Pttg1,Rad9b,Rassf5,Rb1,S100a6,Sept1,Sesn1,Sfn,Slc12a6,Tbx3,Trim13,Trp53,Trp53inp1,Vegfc
GO:0006915~apoptosis	47	Casp9, Pmaip1, Map3k5, Trp53inp1, Tbx3, Phlpp, Ank2, Ngfr, Nr4a1, Perp, Inhba, Trp53, Rnf130, Phf17, Zmat3, Rassf5, Ifi204, Nf1, Apoe, Col18a1, Sod2, Inpp5d, Camk1d, Fgf4, B230120H23Rik, Ntn1, Pim1, Axud1, Rarg, Tnfrsf10b, Steap3, Hip1, Irak3, Peg3, Ripk3, Cdh1, Spp1, Agtr2, Bcl3, Bcl2l11, Casp8, Mapk8ip1, Cdkn1a, Mdm4, Pim2, Sema6a, Eya1,	15	33	0.989058	Casp8,Hip1,Ifi204,Map3k5,Mapk8ip1,Nr4a1,Phf17,Phlpp,Pim1,Pim2,Pmaip1,Ripk3,Sema6a,Spp1,Steap3	Agtr2,Ank2,Apoe,Axud1,B230120H23Rik,Bcl2l11,Bcl3,Camk1d,Casp9,Cdh1,Cdkn1a,Col18a1,Eya1,Fgf4,Inhba,Inpp5d,Irak3,Mdm4,Nf1,Ngfr,Ntn1,Peg3,Perp,Rarg,Rassf5,Rnf130,Sod2,Spp1,Tbx3,Tnfrsf10b,Trp53,Trp53inp1,Zmat3
GO:0022008~neurogenesis	29	Timp2, Kif5c, Epha4, Vegfc, Ndn, Enah, Ngfr, Trp53, Reln, Ulk1, Gap43, Ephb1, Pax6, S100a6, Epha2, Nf1, Apoe, Cdkn1c, Nefm, Ntn1, Top2b, Efhd1, Gbx2, Nfasc, Gli2, Nrp1, Sema6a, Hhip, Eya1,	11	18	0.444311	Cdkn1c,Gap43,Hhip,Kif5c,Ndn,Nefm,Nfasc,Nrp1,Reln,Sema6a,Top2b	Apoe,Efhd1,Enah,Epha2,Epha4,Ephb1,Eya1,Gbx2,Gli2,Nf1,Ngfr,Ntn1,Pax6,S100a6,Timp2,Trp53,Ulk1,Vegfc
GO:0006350~transcription	127	Satb1, Nr5a2, Sox4, Pbx2, Rb1, Tcea3, Ndn, Mkx, Arid5b, Zfp809, Zbtb38, Zeb2, Ssbp2, Gli1, Magel2, Sox15, Neurod1, Ifi204, EG434179, Dnmt3a, Grhl2, Ctbp2, Gbx2, Pbx1, Pknox2, Mapk8ip1, Zfp57, Mybl2, Whsc1, Crtap, Fst, Grhl3, Ell2, Tcfap2c, Klf4, Nr4a1, Klf12, Inhba, Trp53, Nanog, Zfp459, Foxp4, Sall2, Pax6, Hivep1, Klf9, Zfp97, Hdac5, Six6os1, Trps1, Ereg, Sod2, Ash1l, Rex2, Bpnt1, Foxj2, Cphx, Z…	43	93	0.944718	Aff1,Arid5b,Cdkn1c,Dnmt3a,Egr1,Elf3,Ell2,Eomes,Esrrb,Evi1,Fosb,Fst,Grhl3,Hexim1,Ifi204,Klf2,Klf4,Klf5,Mael,Mapk8ip1,Mbd1,Mixl1,Nanog,Ndn,Nr4a1,Nr5a1,Pbx2,Pcdh1,Phf17,Pknox2,Plagl1,Prrx1,Sall1,Sall2,Sfmbt2,Six6os1,T,Tbx1,Tcfap2c,Tcfcp2l1,Vmn2r29,Zfp334,Zfp819	2210012G02Rik,Arid5b,Ash1l,BC050078,Bcl11a,Bcl3,Bpnt1,C330022B21Rik,Cand2,Cdc5l,Cphx,Crtap,Ctbp2,EG434179,ENSMUSG00000071302,Eda2r,Elf1,Eng,Epas1,Ereg,Esrrb,Eya1,Foxj2,Foxp4,Gbx2,Gli1,Gli2,Grhl2,Hdac5,Hivep1,Hsf2bp,Inhba,Kcnh8,Klf12,Klf2,Klf4,Klf5,Klf9,Magel2,Mdm2,Mdm4,Mkx,Mybl2,Myst4,Ncoa3,Neurod1,Nfib,Notch4,Nr5a1,Nr5a2,OTTMUSG00000010173,Pax6,Pbx1,Per3,Pitx2,Prrx1,Rab25,Rai14,Rarg,Rb1,Rbpj,Rex…
GO:0008152~metabolic process	373	Atpaf2, 4930519F16Rik, Capn1, Satb1, Sox4, Hsd17b14, Pbx2, Ndn, Dip2b, Zfp809, Arid5b, Samd4, Zeb2, Rnf130, 1190003J15Rik, 1700061G19Rik, Magel2, Lnpep, Dnajc6, Pck2, Pfkm, Nfs1, Atp8a1, Cpt1c, Gbx2, Usp32, Hck, Ddr2, Scd1, Mthfr, Trit1, St6gal1, Pknox2, Stk39, Frrs1, Mapk8ip1, Whsc1, Lrp2, Mthfd2, Prmt8, Crtap, Smox, Olfm1, Fst, Palld, Atp1a3, Cpeb1, Trim36, Gk5, Mogat2, Slc27a2, Klf12, Adam12, …	114	278	0.334709	Aass,Acsl4,Acss2,Adam12,Adamts9,Aff1,Alg13,Ap4m1,Arid5b,Atp1a3,Bdh1,Calcr,Car14,Casp8,Cav1,Cdkn1c,Col6a1,Cpeb1,Ctgf,Cyba,Cyp2b23,Cyp39a1,Dnajb9,Dnmt3a,Dusp1,Dusp4,Egr1,Elf3,Ell2,Enpp3,Eomes,Ephx2,Esrrb,Evi1,Fads1,Fads2,Flt4,Fn1,Fosb,Fst,Grhl3,Hexa,Hexim1,Idh1,Ifi204,Igfbp7,Impact,Inpp5a,Jarid1d,Klf2,Klf4,Klf5,LOC236604,LOC280487,Lrp2,Mael,Map3k5,Mapk10,Mapk11,Mapk8ip1,Mapkapk2,Mbd1,Mixl1,Mlh3,Mox…	1190003J15Rik,1700061G19Rik,2210012G02Rik,4833442J19Rik,4930519F16Rik,AK220484,Adam12,Adam19,Adam23,Adamts3,Adcy1,Ak1,Aldh18a1,Amt,Aoah,Ap1m2,Apoe,Arid5b,Arrb2,Ash1l,Ass1,Atp11a,Atp8a1,Atpaf2,B230120H23Rik,B4galt6,BC050078,Bcat2,Bcl11a,Bcl3,Bmp4,Bpnt1,C330022B21Rik,C77370,Camk1d,Camkv,Cand2,Capn1,Capn6,Car14,Casp9,Ccnd1,Cd80,Cd81,Cdc5l,Cdh1,Cdyl2,Centb1,Cltb,Cox6b2,Cpeb1,Cphx,Cpt1c,Cpt2,Crtap,Ctb…
GO:0000165~MAPKKK cascade	13	Timp2, Cd81, Mapk10, Map3k5, Taok3, Mapk8ip2, Gab1, Cav1, Eda2r, Syk, Mapk8ip1, Nrk, Nf1,	8	7	0.0663453	Cav1,Gab1,Map3k5,Mapk10,Mapk8ip1,Mapk8ip2,Nrk,Taok3	Cd81,Eda2r,Gab1,Nf1,Syk,Taok3,Timp2
GO:0030097~hemopoiesis	19	Nfkbia, Hdac5, Ttc7, Rb1, Inpp5d, Csf1, Rbpj, Bcl11a, Tcea1, Bmp4, Epas1, Spp1, Egr1, Bcl3, Syk, Casp8, Kit, Calcr, Nf1,	6	14	0.897072	Calcr,Casp8,Egr1,Nfkbia,Spp1,Ttc7	Bcl11a,Bcl3,Bmp4,Csf1,Epas1,Hdac5,Inpp5d,Kit,Nf1,Rb1,Rbpj,Spp1,Syk,Tcea1
GO:0006810~transport	128	Fads2, Ramp3, Col12a1, Atp1b2, Nup210, Lasp1, Mpst, Col1a2, Abca8b, Scn3a, 1190003J15Rik, Slc35d3, Chrna9, Slc29a1, Mrc2, Ifi204, Nf1, Slc25a31, Nfkbia, Kif21b, Slc6a8, Nefm, Rlbp1l2, Slc39a8, Col6a1, Cftr, Atp8a1, Hip1, Kif26b, Lcn2, Nhedc1, D230025D16Rik, Pitpnc1, Pctp, Igf2r, Cav1, Mapk8ip1, Ltbp4, Lrp2, Slc37a1, Gatm, Crtap, Atp6v0a4, 1700019H03Rik, Slc19a2, Slc1a5, Atcay, Atp1a3, Slc15a2, Tr…	53	79	0.0291152	Ap4m1,Aqp3,Atcay,Atp1a3,Cacng7,Cacng8,Cav1,Col12a1,Col1a1,Col1a2,Col6a1,Crabp1,Cyba,Doc2a,Esrrb,Exoc6b,Fads1,Fads2,Gabra3,Gria4,Hcn1,Hip1,Hip1r,Htr3a,Ifi204,Igf2r,Kcnq3,Kcnt2,Kif21b,Kif26b,Kif5c,Lrp2,Mapk8ip1,Mpst,Nefm,Nfkbia,Pde3b,Ramp3,Rlbp1l2,Scn3a,Scn8a,Slc1a3,Slc25a31,Slc26a7,Slc35d3,Slc38a1,Slc39a8,Slc6a9,Slc7a1,Slc7a11,Steap3,Syt1,Syt11	1190003J15Rik,1700019H03Rik,AU018091,Abca8b,Abcb1a,Abcb1b,Ap1m2,Apoe,Atp10d,Atp11a,Atp1b2,Atp6v0a4,Atp8a1,C1ql1,C330016O10Rik,Ccl7,Cdc5l,Cftr,Chrna9,Clcn5,Clic4,Cltb,Cog3,Col18a1,Cpt2,Crabp1,Crtap,D230025D16Rik,Enah,Enox1,Esrrb,Fabp5,Gabra4,Gatm,Grik5,Kcnh8,Kcnj3,Kcnk5,Kif14,Kif1b,Kif21b,Laptm5,Lasp1,Lcn2,Lman2l,Ltbp4,Mrc2,Nf1,Nhedc1,Nup210,Pctp,Pitpnc1,Pltp,Rab23,Rab25,Rabl2a,Rcvrn,Sft2d2,Sh3gl2…
GO:0006811~ion transport	43	Rcvrn, Slc12a6, Col12a1, Atp1b2, Atp1a3, Slc40a1, Lasp1, Mpst, Atp11a, Col1a2, Htr3a, Scn3a, Kcnt2, C1ql1, Col1a1, Chrna9, Gabra4, Hcn1, Slc38a1, Cacng7, Kcnh8, Grik5, Slc6a8, Col18a1, Scn8a, Clic4, Slc39a8, Col6a1, Cftr, Kcnk5, Atp8a1, Cacng8, Steap3, Gria4, Gabra3, Kcnq3, Atp10d, Cav1, Slc26a7, Clcn5, Tsga14, Kcnj3, Atp6v0a4,	21	23	0.0191282	Atp1a3,Cacng7,Cacng8,Cav1,Col12a1,Col1a1,Col1a2,Col6a1,Gabra3,Gria4,Hcn1,Htr3a,Kcnq3,Kcnt2,Mpst,Scn3a,Scn8a,Slc26a7,Slc38a1,Slc39a8,Steap3	Atp10d,Atp11a,Atp1b2,Atp6v0a4,Atp8a1,C1ql1,Cftr,Chrna9,Clcn5,Clic4,Col18a1,Gabra4,Grik5,Kcnh8,Kcnj3,Kcnk5,Lasp1,Rcvrn,Slc12a6,Slc39a8,Slc40a1,Slc6a8,Tsga14
