# Supplementary material for: Linking Incomplete Reprogramming to the Improved Pluripotency of Murine Embryonal Carcinoma Cell-Derived Pluripotent Stem Cells
Source: PLoS One. 2010 Apr 26;5(4):e10320. doi: 10.1371/journal.pone.0010320 (PMC2859941; doi:10.1371/journal.pone.0010320)
Supplement: Dataset S8 — Gene Ontology Analysis of Cellular Component. (0.03 MB XLS) [file pone.0010320.s011.xls]

## Sheet: cc
Term	Count	Genes	B_count	C_count	p-value	B_genes	C_genes
GO:0031012~extracellular matrix	36	Timp2, Fbln2, Ctgf, Spon1, Col12a1, Hapln4, Col1a2, Dcn, Adam12, Adamts9, Col1a1, Reln, Fbn1, Lum, Mmp3, Adam19, Lox, Col18a1, Col6a1, Ntn1, Postn, Frem2, Tnc, Nid1, Gpc3, Mmp14, Mmp13, Bmp4, Mmp10, Spp1, Fn1, Bgn, Ltbp4, Vcan, Crtap, Lama5,	18	21	0.0461454	Adam12,Adamts9,Bgn,Col12a1,Col1a1,Col1a2,Col6a1,Ctgf,Fbln2,Fbn1,Fn1,Hapln4,Lox,Postn,Reln,Spon1,Spp1,Tnc	Adam12,Adam19,Bmp4,Col18a1,Crtap,Dcn,Frem2,Gpc3,Lama5,Ltbp4,Lum,Mmp10,Mmp13,Mmp14,Mmp3,Nid1,Ntn1,Spp1,Timp2,Tnc,Vcan
GO:0030054~cell junction	34	Doc2a, Epb4.1l3, Lasp1, Cpeb1, Enah, Actn3, Htr3a, Fblim1, Perp, Syt1, Gabra4, Jup, Dsg2, Magi1, Gap43, Mpdz, Ahnak, Grik5, Syt11, Gabbr1, Jam2, Ctbp2, Ash1l, Cacng8, Gria4, Cdh1, Abcb1a, Gabra3, Cldn4, Parvb, Dpp4, Abcb1b, Pcdh1, Cldn6,	12	23	0.707329	Actn3,Ahnak,Cacng8,Cpeb1,Doc2a,Gabra3,Gap43,Gria4,Htr3a,Pcdh1,Syt1,Syt11	Abcb1a,Abcb1b,Ash1l,Cdh1,Cldn4,Cldn6,Cpeb1,Ctbp2,Dpp4,Dsg2,Enah,Epb4.1l3,Fblim1,Gabbr1,Gabra4,Grik5,Jam2,Jup,Lasp1,Magi1,Mpdz,Parvb,Perp
GO:0005737~cytoplasm	266	Atpaf2, Capn1, Def6, Ndn, Nup210, Lasp1, Tagln, Mpst, Col1a2, Dgka, Ckmt1, Abca8b, Akap11, Prickle2, 1190003J15Rik, Lnpep, Rac3, S100a6, Nf1, Slc25a31, Nfkbia, Pck2, Pdzd4, Frmd3, Pfkm, Nfs1, Atp8a1, Cpt1c, Hip1, Spry2, Hck, D230025D16Rik, Scd1, Spp1, Trit1, Pknox2, St6gal1, Stk39, Nrp1, Mapk8ip1, Lrp2, Mthfd2, Olfm1, Smox, Trp53inp1, Palld, Atp1a3, Cpeb1, Trim36, Actn3, Mogat2, Fblim1, Slc27a2, …	102	175	0.0492305	Aass,Acsl4,Acss2,Acta2,Actn3,Alg13,Ap4m1,Atp1a3,Axin2,Bdh1,Bgn,Bicd1,Calcr,Casp8,Cav1,Cdh11,Col12a1,Col1a1,Col1a2,Col6a1,Cpeb1,Crabp1,Cyba,Cyp2j9,Cyp39a1,Ddx58,Dnajb9,Dnmt3a,Dnmt3l,Doc2a,Dpysl2,Ehd3,Elf3,Ephx2,Exoc6b,Fads1,Fads2,Frmd3,Frmd4b,Gab1,H19,Hexa,Hexim1,Hip1,Hip1r,Hn1l,Idh1,Ifitm3,Igf2r,Jph1,Kif21b,Kif5c,Lrp2,Mapk10,Mapk8ip1,Mapk8ip2,Mapkapk2,Moxd1,Mpst,Msi1,Mt1,Ndn,Nfkbia,Npepl1,Nrp1,Pa…	1190003J15Rik,1300010F03Rik,1810027O10Rik,4833442J19Rik,AI314180,Abca8b,Ak1,Akap11,Aldh18a1,Amt,Anln,Anxa1,Ap1m2,Apoe,Arrb2,Ass1,Atp1b2,Atp6v0a4,Atp8a1,Atpaf2,B230120H23Rik,B4galt6,Bcat2,Bcl11a,C1ql1,C330016O10Rik,Camk1d,Capn1,Capsl,Casp9,Ccdc3,Ccnd1,Cdc5l,Cdkn1a,Centb1,Ckmt1,Clcn5,Clic4,Cltb,Cog3,Col18a1,Cox6b2,Cpeb1,Cpt1c,Cpt2,Crabp1,D230025D16Rik,Ddit4l,Def6,Dgka,Dgkh,Dnmt3l,Dstn,Dusp6,Efhd1,E…
GO:0005581~collagen	7	Lox, Col18a1, Col1a1, Col6a1, Col12a1, Lum, Col1a2,	5	2	0.0222341	Col12a1,Col1a1,Col1a2,Col6a1,Lox	Col18a1,Lum
GO:0005886~plasma membrane	111	Lasp1, Anxa1, Dgka, Scn3a, Prickle2, Pcdh7, Jup, Adcy1, Dsg2, Lnpep, Slc29a1, Itgb7, Slc6a8, Jam2, Ctbp2, Cftr, Ptprd, Gpa33, Cd34, Nfasc, Cav1, Stk39, Nrp1, Lrp2, Prmt8, Hhip, Atp6v0a4, Slc19a2, Slc1a5, Atp1a3, Slc15a2, Epb4.1l3, Cpeb1, Actn3, Htr3a, Fblim1, Ngfr, Kcnt2, Perp, Syt1, Syk, Kit, Cd44, Ptprj, Cdh11, Gnao1, Cd80, Slc6a9, Il1rl1, Ash1l, Ap4m1, Abcb1a, Ly6a, Slc1a3, Notch4, Slc12a6, Cd…	42	72	0.205518	Actn3,Ahnak,Ap4m1,Aqp3,Atp1a3,B2m,Cacng7,Cacng8,Cav1,Cd44,Cdh11,Cpeb1,Doc2a,Fn1,Gabra3,Gap43,Gnao1,Gria4,Hhip,Hip1r,Htr3a,Itga6,Kcnq3,Kcnt2,Lrp2,Nfasc,Nrp1,Pcdh1,Pcdh18,Plce1,Prmt8,Ptprd,Scn3a,Scn8a,Serinc5,Slc1a3,Slc38a1,Slc6a9,Steap3,Syt1,Syt11,Tgm3	Abcb1a,Abcb1b,Adcy1,Ak1,Anxa1,Ap1m2,Ash1l,Atp6v0a4,Cd34,Cd59a,Cd80,Cd81,Cdh1,Cdh3,Cftr,Cldn4,Cldn6,Cltb,Cpeb1,Ctbp2,Dgka,Dpp4,Dsg2,Enah,Enpp2,Enpp5,Epb4.1l3,Ephb1,F2rl1,Fblim1,Gabbr1,Gabra4,Gpa33,Gpc3,Grik5,Hspb1,Il1rl1,Itga5,Itga9,Itgb7,Jam2,Jup,Kcnj3,Kcnk5,Kit,Lasp1,Lnpep,Ly6a,Magi1,Mpdz,Ngfr,Notch4,Nrp2,Parvb,Pcdh7,Perp,Plxdc2,Prickle2,Prmt8,Ptprd,Ptprj,Slc12a6,Slc15a2,Slc19a2,Slc1a5,Slc29a1,S…
GO:0042995~cell projection	28	Slc1a3, Kif5c, Slc12a6, Dpysl2, Enah, Pdgfa, Anxa1, Dcxr, Dock7, Syt1, Hcn1, Slc38a1, Ulk1, Gap43, Mpdz, Itga5, Rac3, S100a6, Calcr, Slc25a31, Clic4, D230025D16Rik, Nfasc, Mapk8ip1, Sema6a, Ift122, Lrp2, Atp6v0a4,	13	15	0.0852612	Calcr,Dpysl2,Gap43,Hcn1,Kif5c,Lrp2,Mapk8ip1,Nfasc,Sema6a,Slc1a3,Slc25a31,Slc38a1,Syt1	Anxa1,Atp6v0a4,Clic4,D230025D16Rik,Dcxr,Dock7,Enah,Ift122,Itga5,Mpdz,Pdgfa,Rac3,S100a6,Slc12a6,Ulk1
GO:0005634~nucleus	196	Satb1, Syce1, Sox4, Def6, Pbx2, Ndn, Nup210, Prickle2, Zfp809, Arid5b, Zeb2, S100a6, Nfkbia, Nfs1, Gbx2, Zic1, Pknox2, Trit1, Stk39, Mapk8ip1, Whsc1, Crtap, Prmt8, Smox, Trp53inp1, Palld, Atp1a3, Morc1, Klf12, Dppa4, Nanog, Zfp459, Foxp4, Zfp125, Sall2, Ccnd1, Rragd, Hivep1, Klf9, Camk1d, Ash1l, Pim1, Cphx, Cdkn1a, Mdm2, ENSMUSG00000063905, Ncoa3, Tle4, Anln, Gadd45a, Notch4, Mlh3, Phlpp, Hspb1, …	62	147	0.601283	Aff1,Arid5b,Atp1a3,Axin2,Casp8,Cdkn1c,Dnajb9,Dnmt3a,Dnmt3l,Dusp4,Egr1,Elf3,Eomes,Esrrb,Evi1,Fosb,Grhl3,Hexim1,Hn1l,Ifi204,Igf2r,Jarid1d,Klf2,Klf4,Klf5,Mael,Mapk8ip1,Mapkapk2,Mbd1,Mixl1,Mlh3,Msi1,Nanog,Ndn,Nfkbia,Nr4a1,Nr5a1,Palld,Parp12,Pbx2,Phf17,Phlpp,Pim1,Pknox2,Prmt8,Prrx1,Rag1ap1,Rps6ka2,Sall1,Sall2,Sfmbt2,Snhg1,Syce1,T,Taok3,Tbx1,Tcfap2c,Tcfcp2l1,Top2b,Zfp334,Zfp819,Zic1	2210012G02Rik,AI314180,Anln,Anxa1,Anxa11,Arid5b,Arrb2,Ash1l,Axud1,B230120H23Rik,BC050078,Bcl11a,Bcl3,Calcoco2,Camk1d,Cand2,Casp9,Ccnd1,Ccnd2,Ccng1,Cdc5l,Cdkn1a,Cdyl2,Cphx,Crtap,Csrp2,Ctbp2,Def6,Dnmt3l,Dppa2,Dppa4,EG434179,ENSMUSG00000063905,ENSMUSG00000071302,ENSMUSG00000074837,Elf1,Epas1,Epb4.1,Esco2,Esrrb,Eya1,Foxj2,Foxp4,Gadd45a,Gbx2,Gli1,Gli2,Gm1040,Grhl2,H2afx,Hdac5,Hist1h2ak,Hivep1,Hmgn3,Hs…
GO:0043226~organelle	331	Atpaf2, Satb1, Syce1, Sox4, Def6, Pbx2, Ndn, Nup210, Lasp1, Mpst, Ckmt1, Abca8b, Akap11, Prickle2, Zfp809, Arid5b, Zeb2, 1190003J15Rik, S100a6, Slc25a31, Nfkbia, Pck2, Nefm, Frmd3, Nfs1, Atp8a1, Cpt1c, Hip1, Gbx2, Zic1, Spry2, D230025D16Rik, Scd1, Trit1, Pknox2, St6gal1, Stk39, Nrp1, Mapk8ip1, Whsc1, Lrp2, Mthfd2, Prmt8, Crtap, Smox, Olfm1, Palld, Trp53inp1, Atp1a3, Ank2, Trim36, Morc1, Actn3, Mo…	113	235	0.649686	Aass,Acsl4,Acta2,Actn3,Aff1,Alg13,Ap4m1,Arid5b,Atp1a3,Axin2,Bdh1,Bgn,Bicd1,Calcr,Casp8,Cav1,Cdkn1c,Cyba,Cyp2j9,Cyp39a1,Dnajb9,Dnmt3a,Dnmt3l,Doc2a,Dpysl2,Dusp4,Egr1,Ehd3,Elf3,Eomes,Ephx2,Esrrb,Evi1,Fads1,Fads2,Fosb,Frmd3,Frmd4b,Grhl3,Hexa,Hexim1,Hip1,Hip1r,Hn1l,Ifi204,Ifitm3,Igf2r,Jarid1d,Jph1,Kif21b,Kif26b,Kif5c,Klf2,Klf4,Klf5,Lrp2,Mael,Mapk8ip1,Mapkapk2,Mbd1,Mixl1,Mlh3,Moxd1,Mpst,Msi1,Mt1,Nanog,…	1190003J15Rik,1300010F03Rik,1810027O10Rik,2210012G02Rik,AI314180,Abca8b,Ak1,Akap11,Aldh18a1,Amt,Ank2,Anln,Anxa1,Anxa11,Ap1m2,Arid5b,Arrb2,Ash1l,Ass1,Atp6v0a4,Atp8a1,Atpaf2,Axud1,B230120H23Rik,B4galt6,BC050078,Bcat2,Bcl11a,Bcl3,C330016O10Rik,Calcoco2,Camk1d,Cand2,Casp9,Ccdc3,Ccnd1,Ccnd2,Ccng1,Cdc5l,Cdkn1a,Cdyl2,Ckmt1,Clcn5,Clic4,Cltb,Cog3,Cox6b2,Cphx,Cpt1c,Cpt2,Crtap,Csrp2,Ctbp2,D230025D16Rik,Def6…
GO:0000785~chromatin	13	Satb1, Sox4, H2afx, Mbd1, Top2b, Dnmt3l, Hist1h2ak, Hmgn3, Zfp57, Sox15, Cdyl2, Myst4, Dnmt3a,	4	10	0.823179	Dnmt3a,Dnmt3l,Mbd1,Top2b	Cdyl2,Dnmt3l,H2afx,Hist1h2ak,Hmgn3,Myst4,Satb1,Sox15,Sox4,Zfp57
GO:0045202~synapse	16	Syt11, Doc2a, Nefm, Gabbr1, Ctbp2, Cpeb1, Enah, Gria4, Htr3a, Syt1, Gabra3, Gabra4, Gap43, Mpdz, Sntb1, Grik5,	10	7	0.0145802	Cpeb1,Doc2a,Gabra3,Gap43,Gria4,Htr3a,Nefm,Sntb1,Syt1,Syt11	Cpeb1,Ctbp2,Enah,Gabbr1,Gabra4,Grik5,Mpdz
GO:0031982~vesicle	21	Ehd3, Syt11, Doc2a, Cltb, Slc40a1, Atp8a1, Ap4m1, Hip1, D230025D16Rik, Syt1, Igf2r, Sort1, Ap1m2, Ulk1, C330016O10Rik, Bgn, Ifitm3, Fndc3a, Lrp2, Lman2l, Kif1b,	10	12	0.153589	Ap4m1,Bgn,Doc2a,Ehd3,Hip1,Ifitm3,Igf2r,Lrp2,Syt1,Syt11	Ap1m2,Atp8a1,C330016O10Rik,Cltb,D230025D16Rik,Ehd3,Fndc3a,Kif1b,Lman2l,Slc40a1,Sort1,Ulk1
