# Supplementary material for: Linking Incomplete Reprogramming to the Improved Pluripotency of Murine Embryonal Carcinoma Cell-Derived Pluripotent Stem Cells
Source: PLoS One. 2010 Apr 26;5(4):e10320. doi: 10.1371/journal.pone.0010320 (PMC2859941; doi:10.1371/journal.pone.0010320)
Supplement: Dataset S9 — Pathways Analysis Results of GeneSet A. (0.02 MB XLS) [file pone.0010320.s012.xls]

## Sheet: KEGG_A
Term	Count	PValue	Genes
mmu04010:MAPK signaling pathway	45	8.14232e-05	Dusp6, Gadd45a, Pla2g12a, Fgf17, Fgf7, Mapkapk2, Map3k5, Cacnb2, Taok3, Cacna1g, Mras, Fgf5, Myc, Pdgfa, Nr4a1, Pla2g1b, Trp53, Pdgfra, Tnfrsf1a, Map4k3, Akt3, Cacng7, Rac3, Nf1, Pla2g4a, Dusp4, Mapk10, Mapk13, Evi1, Map3k4, Fgf4, B230120H23Rik, Mapk11, Cacng8, Mapk8ip2, Cdc25b, Pdgfrb, Tgfb3, Rap1a, Rps6ka2, Arrb2, Mapk12, Mapk8ip1, Flnb, Dusp1,
mmu03320:PPAR signaling pathway	13	0.0512576	Slc27a4, Pck2, Pltp, Fads2, Angptl4, Cpt1c, Slc27a2, Scd1, Fabp5, Lpl, Cpt2, Me1, Acsl4,
mmu04530:Tight junction	21	0.0301452	Ppp2r1b, F11r, Jam2, Mras, Epb4.1, Ash1l, B230120H23Rik, Myh10, Mylpf, Epb4.1l3, Actn3, Jam3, Yes1, Llgl1, Akt3, Prkch, Cldn4, Ppm1j, Magi1, Mpdz, Cldn6,
mmu04512:ECM-receptor interaction	22	4.03241e-05	Thbs1, Col3a1, Thbs3, Col6a1, Itga9, Col6a2, Tnc, Col1a2, Thbs2, Itgb8, Sdc4, Itga6, Col1a1, Fn1, Spp1, Itgav, Reln, Cd44, Itga5, Fndc3a, Itgb7, Lama5,
mmu04510:Focal adhesion	41	2.286e-06	Thbs1, Vegfc, Ccnd2, Col6a2, Col1a2, Actn3, Pdgfa, Itgb8, Pdgfra, Itga6, Col1a1, Akt3, Reln, Igf1r, Itga5, Ccnd1, Pdgfc, Itgb7, Rac3, Pik3cb, Mapk10, Col3a1, Pik3cd, Thbs3, Col6a1, Itga9, Mylpf, Tnc, Thbs2, Pdgfrb, Fyn, Bcar1, Rap1a, Flt1, Fn1, Spp1, Itgav, Parvb, Cav1, Flnb, Lama5,
mmu04370:VEGF signaling pathway	15	0.00822884	Pik3cb, Casp9, Pla2g4a, Pla2g12a, Mapk13, Plcg2, Mapkapk2, Pik3cd, Hspb1, Mapk11, Pla2g1b, Akt3, Ptgs2, Mapk12, Rac3,
mmu04350:TGF-beta signaling pathway	15	0.059877	Thbs1, Ppp2r1b, Fst, Thbs3, Inhbb, Thbs2, Myc, Tgfb3, Cdkn2b, Inhba, Dcn, Bmp4, Lefty2, Id1, Pitx2,
mmu04115:p53 signaling pathway	21	2.01005e-06	Gtse1, Casp9, Sesn2, Gadd45a, Thbs1, Ccnd2, Ccng1, Sfn, Pmaip1, Ei24, Sesn1, Steap3, Perp, Trp53, Serpine1, Zmat3, Cdkn1a, Casp8, Mdm4, Ccnd1, Mdm2,
