# Supplementary material for: Linking Incomplete Reprogramming to the Improved Pluripotency of Murine Embryonal Carcinoma Cell-Derived Pluripotent Stem Cells
Source: PLoS One. 2010 Apr 26;5(4):e10320. doi: 10.1371/journal.pone.0010320 (PMC2859941; doi:10.1371/journal.pone.0010320)
Supplement: Dataset S10 — Pathways Analysis Results of GeneSet B. (0.01 MB XLS) [file pone.0010320.s013.xls]

## Sheet: KEGG_B
Term	Count	PValue	Genes
mmu04010:MAPK signaling pathway	18	3.97999e-05	Dusp4, Mapk10, Evi1, Mapkapk2, Map3k5, Taok3, Mapk11, Cacng8, Mapk8ip2, Pdgfrb, Tgfb3, Nr4a1, Pla2g1b, Pdgfra, Rps6ka2, Mapk8ip1, Cacng7, Dusp1,
mmu04512:ECM-receptor interaction	10	0.000101553	Thbs1, Itga6, Col1a1, Fn1, Spp1, Reln, Col6a1, Cd44, Tnc, Col1a2,
mmu04510:Focal adhesion	14	0.00034624	Thbs1, Mapk10, Col6a1, Tnc, Col1a2, Actn3, Pdgfrb, Pdgfra, Itga6, Col1a1, Spp1, Fn1, Cav1, Reln,
mmu04115:p53 signaling pathway	5	0.059736	Thbs1, Serpine1, Pmaip1, Casp8, Steap3,
