# Supplementary material for: Linking Incomplete Reprogramming to the Improved Pluripotency of Murine Embryonal Carcinoma Cell-Derived Pluripotent Stem Cells
Source: PLoS One. 2010 Apr 26;5(4):e10320. doi: 10.1371/journal.pone.0010320 (PMC2859941; doi:10.1371/journal.pone.0010320)
Supplement: Dataset S11 — Pathways Analysis Results of GeneSet C. (0.01 MB XLS) [file pone.0010320.s014.xls]

## Sheet: KEGG_C
Term	Count	PValue	Genes
mmu04010:MAPK signaling pathway	17	0.0978148	Fgf17, Dusp6, Gadd45a, Fgf7, Mapk13, Taok3, Mras, Fgf4, B230120H23Rik, Pdgfa, Trp53, Pla2g1b, Map4k3, Arrb2, Rac3, Dusp1, Nf1,
mmu04530:Tight junction	14	0.00538628	Jam2, Mras, Ash1l, Epb4.1, Mylpf, B230120H23Rik, Epb4.1l3, Jam3, Prkch, Cldn4, Ppm1j, Magi1, Mpdz, Cldn6,
mmu04512:ECM-receptor interaction	8	0.0811295	Thbs1, Spp1, Itga9, Itga5, Fndc3a, Tnc, Itgb7, Lama5,
mmu04510:Focal adhesion	17	0.0113904	Pik3cb, Thbs1, Vegfc, Ccnd2, Pik3cd, Itga9, Mylpf, Tnc, Pdgfa, Spp1, Parvb, Pdgfc, Ccnd1, Itga5, Rac3, Itgb7, Lama5,
mmu04370:VEGF signaling pathway	9	0.0133003	Casp9, Pik3cb, Pla2g1b, Plcg2, Mapk13, Ptgs2, Pik3cd, Hspb1, Rac3,
mmu04115:p53 signaling pathway	16	9.79034e-08	Gtse1, Casp9, Thbs1, Gadd45a, Ccng1, Ccnd2, Sfn, Ei24, Sesn1, Perp, Trp53, Zmat3, Cdkn1a, Mdm4, Ccnd1, Mdm2,
